# Supplementary material for: Diversity and Composition of the Leaf Mycobiome of Beech (Fagus sylvatica) Are Affected by Local Habitat Conditions and Leaf Biochemistry
Source: PLoS One. 2016 Apr 14;11(4):e0152878. doi: 10.1371/journal.pone.0152878 (PMC4831807; doi:10.1371/journal.pone.0152878)
Supplement: S2 Notes — Bundle of files for biodiversity analysis in R. All necessary input files and a commented script of R-commands are provided. (ZIP) [file pone.0152878.s002.zip]

Archive with 7 entries (6 files):
- supplementary_03_R/
- supplementary_03_R/phytometer.newick
- supplementary_03_R/script.R
- supplementary_03_R/spec.txt
- supplementary_03_R/env.txt
- supplementary_03_R/orders_pie.txt
- supplementary_03_R/script.R~
