# Supplementary material for: Diversity and Composition of the Leaf Mycobiome of Beech (Fagus sylvatica) Are Affected by Local Habitat Conditions and Leaf Biochemistry
Source: PLoS One. 2016 Apr 14;11(4):e0152878. doi: 10.1371/journal.pone.0152878 (PMC4831807; doi:10.1371/journal.pone.0152878)
Supplement: S2 Notes — Bundle of files for biodiversity analysis in R. All necessary input files and a commented script of R-commands are provided. (ZIP) [file pone.0152878.s002.zip › supplementary_03_R/phytometer.newick]

(((otu.409:3.0,(otu.146:2.0,(otu.653:1.0,otu.1510:1.0):1.0):1.0):22.0,(otu.149:21.0,(((otu.61:1.0,otu.180:1.0):3.0,(otu.102:2.0,(otu.285:1.0,otu.182:1.0):1.0):2.0):16.0,(((otu.191:1.0,otu.310:1.0):2.0,(otu.340:1.0,otu.188:1.0):2.0):12.0,(otu.136:11.0,(((otu.122:1.0,otu.263:1.0):2.0,(otu.36:1.0,otu.57:1.0):2.0):7.0,((otu.2493:1.0,otu.1049:1.0):5.0,((otu.172:1.0,otu.1059:1.0):3.0,(otu.885:2.0,(otu.144:1.0,otu.880:1.0):1.0):2.0):2.0):4.0):1.0):4.0):5.0):1.0):4.0):671.0,((otu.129:21.0,(((otu.1101:1.0,otu.1390:1.0):5.0,(otu.343:4.0,(otu.900:3.0,(otu.1288:2.0,(otu.404:1.0,otu.895:1.0):1.0):1.0):1.0):2.0):14.0,((otu.1260:2.0,(otu.1238:1.0,otu.821:1.0):1.0):11.0,(otu.11:10.0,((otu.838:1.0,otu.974:1.0):8.0,(otu.1331:7.0,((otu.801:2.0,(otu.1120:1.0,otu.1216:1.0):1.0):4.0,(otu.1322:3.0,(otu.1255:2.0,(otu.382:1.0,otu.1256:1.0):1.0):1.0):3.0):1.0):2.0):1.0):3.0):7.0):1.0):649.0,((otu.48:1.0,otu.1588:1.0):647.0,(otu.70:646.0,((otu.46:5.0,(otu.540:4.0,((otu.124:1.0,otu.87:1.0):2.0,(otu.1139:1.0,otu.59:1.0):2.0):1.0):1.0):640.0,((((otu.79:12.0,(otu.27:11.0,(otu.28:10.0,((otu.16:1.0,otu.1906:1.0):8.0,((otu.12:1.0,otu.1578:1.0):6.0,(otu.1972:5.0,(otu.1810:4.0,(otu.1544:3.0,(otu.1549:2.0,(otu.1976:1.0,otu.1764:1.0):1.0):1.0):1.0):1.0):2.0):2.0):1.0):1.0):1.0):64.0,((otu.72:1.0,otu.157:1.0):62.0,(otu.721:61.0,((otu.119:4.0,((otu.181:1.0,otu.1898:1.0):2.0,(otu.1925:1.0,otu.15:1.0):2.0):1.0):56.0,(otu.706:55.0,(otu.1503:54.0,((otu.696:2.0,(otu.1607:1.0,otu.291:1.0):1.0):51.0,(otu.213:50.0,(otu.1694:49.0,(otu.473:48.0,(((otu.504:1.0,otu.1683:1.0):2.0,(otu.170:1.0,otu.1742:1.0):2.0):44.0,((otu.2013:5.0,((otu.1703:1.0,otu.2012:1.0):3.0,(otu.1711:2.0,(otu.1811:1.0,otu.517:1.0):1.0):2.0):1.0):38.0,((otu.806:2.0,(otu.1684:1.0,otu.1685:1.0):1.0):35.0,(((otu.1800:1.0,otu.1757:1.0):9.0,(((otu.1929:1.0,otu.1831:1.0):2.0,(otu.2027:1.0,otu.485:1.0):2.0):5.0,((otu.1613:1.0,otu.1680:1.0):3.0,(otu.1726:2.0,(otu.454:1.0,otu.1927:1.0):1.0):2.0):4.0):2.0):24.0,(otu.5:23.0,((otu.1773:2.0,(otu.1692:1.0,otu.782:1.0):1.0):20.0,(((otu.1727:2.0,(otu.1494:1.0,otu.1744:1.0):1.0):4.0,(otu.671:3.0,(otu.488:2.0,(otu.1710:1.0,otu.1743:1.0):1.0):1.0):3.0):13.0,((otu.2547:2.0,(otu.1938:1.0,otu.1617:1.0):1.0):10.0,(otu.1548:9.0,((otu.1601:1.0,otu.1675:1.0):7.0,((otu.486:2.0,(otu.1708:1.0,otu.1794:1.0):1.0):4.0,(otu.1736:3.0,(otu.1729:2.0,(otu.1704:1.0,otu.1611:1.0):1.0):1.0):3.0):2.0):1.0):3.0):7.0):3.0):1.0):11.0):3.0):6.0):4.0):1.0):1.0):1.0):3.0):1.0):1.0):5.0):1.0):2.0):13.0):116.0,(((otu.235:10.0,((otu.86:1.0,otu.175:1.0):8.0,(otu.29:7.0,((otu.153:1.0,otu.90:1.0):5.0,(otu.229:4.0,(otu.18:3.0,(otu.1566:2.0,(otu.1487:1.0,otu.6:1.0):1.0):1.0):1.0):2.0):1.0):2.0):1.0):19.0,(otu.108:18.0,((otu.67:2.0,(otu.1983:1.0,otu.21:1.0):1.0):15.0,((otu.39:2.0,(otu.110:1.0,otu.107:1.0):1.0):12.0,((otu.247:1.0,otu.69:1.0):10.0,(otu.209:9.0,(otu.103:8.0,((otu.111:1.0,otu.101:1.0):6.0,(otu.126:5.0,(otu.116:4.0,(otu.75:3.0,(otu.92:2.0,(otu.118:1.0,otu.68:1.0):1.0):1.0):1.0):1.0):2.0):1.0):1.0):2.0):3.0):3.0):1.0):11.0):86.0,((otu.106:1.0,otu.133:1.0):84.0,(otu.147:83.0,(otu.2413:82.0,(otu.2629:81.0,(otu.165:80.0,(otu.2407:79.0,(((otu.2128:1.0,otu.2303:1.0):3.0,(otu.2306:2.0,(otu.2285:1.0,otu.2283:1.0):1.0):2.0):74.0,((otu.2300:1.0,otu.2369:1.0):72.0,((otu.2401:1.0,otu.2212:1.0):70.0,((otu.2641:3.0,(otu.2478:2.0,(otu.2476:1.0,otu.2191:1.0):1.0):1.0):66.0,(otu.402:65.0,(otu.2405:64.0,(otu.2429:63.0,((otu.785:3.0,(otu.703:2.0,(otu.547:1.0,otu.819:1.0):1.0):1.0):59.0,((otu.2456:2.0,(otu.767:1.0,otu.2184:1.0):1.0):56.0,((otu.745:1.0,otu.2171:1.0):54.0,((otu.2324:2.0,(otu.2494:1.0,otu.2640:1.0):1.0):51.0,((otu.379:2.0,(otu.2424:1.0,otu.2099:1.0):1.0):48.0,((otu.270:21.0,(otu.347:20.0,(otu.678:19.0,((otu.757:2.0,(otu.423:1.0,otu.2201:1.0):1.0):16.0,(((otu.796:1.0,otu.2402:1.0):2.0,(otu.615:1.0,otu.2420:1.0):2.0):12.0,((otu.363:4.0,(otu.134:3.0,(otu.2277:2.0,(otu.35:1.0,otu.96:1.0):1.0):1.0):1.0):7.0,(otu.257:6.0,((otu.635:1.0,otu.636:1.0):4.0,((otu.638:1.0,otu.610:1.0):2.0,(otu.179:1.0,otu.700:1.0):2.0):2.0):1.0):5.0):4.0):3.0):1.0):1.0):1.0):26.0,((otu.2294:2.0,(otu.2177:1.0,otu.2423:1.0):1.0):23.0,(((otu.2167:2.0,(otu.2404:1.0,otu.425:1.0):1.0):7.0,(otu.1466:6.0,(otu.2121:5.0,(otu.647:4.0,(otu.458:3.0,(otu.1419:2.0,(otu.2433:1.0,otu.1265:1.0):1.0):1.0):1.0):1.0):1.0):3.0):13.0,((otu.2311:2.0,(otu.2299:1.0,otu.2395:1.0):1.0):10.0,(otu.3:9.0,(otu.640:8.0,((otu.2291:1.0,otu.2310:1.0):6.0,((otu.2516:1.0,otu.218:1.0):4.0,((otu.2304:1.0,otu.2119:1.0):2.0,(otu.2452:1.0,otu.2249:1.0):2.0):2.0):2.0):1.0):1.0):3.0):10.0):3.0):22.0):3.0):3.0):2.0):3.0):4.0):1.0):1.0):1.0):4.0):2.0):2.0):5.0):1.0):1.0):1.0):1.0):1.0):2.0):30.0):77.0):447.0,(((otu.81:1.0,otu.154:1.0):184.0,((otu.13:2.0,(otu.178:1.0,otu.19:1.0):1.0):181.0,(otu.173:180.0,(otu.40:179.0,((((otu.1616:1.0,otu.10:1.0):3.0,(otu.31:2.0,(otu.77:1.0,otu.37:1.0):1.0):2.0):33.0,(otu.176:32.0,((otu.1888:5.0,(otu.1547:4.0,(otu.24:3.0,(otu.1597:2.0,(otu.1872:1.0,otu.1557:1.0):1.0):1.0):1.0):1.0):26.0,(otu.1960:25.0,(otu.1652:24.0,(otu.1215:23.0,((otu.1454:5.0,((otu.1779:1.0,otu.1339:1.0):3.0,(otu.1308:2.0,(otu.1648:1.0,otu.1627:1.0):1.0):2.0):1.0):17.0,(((otu.1644:2.0,(otu.962:1.0,otu.1639:1.0):1.0):5.0,((otu.1452:1.0,otu.1456:1.0):3.0,(otu.1662:2.0,(otu.1619:1.0,otu.1668:1.0):1.0):2.0):3.0):9.0,((otu.1482:2.0,(otu.1651:1.0,otu.1499:1.0):1.0):6.0,(otu.8:5.0,(otu.1781:4.0,((otu.88:1.0,otu.1839:1.0):2.0,(otu.32:1.0,otu.1841:1.0):2.0):1.0):1.0):3.0):8.0):6.0):1.0):1.0):1.0):6.0):1.0):5.0):141.0,((otu.56:5.0,(otu.113:4.0,(otu.20:3.0,(otu.34:2.0,(otu.85:1.0,otu.17:1.0):1.0):1.0):1.0):1.0):135.0,((otu.78:3.0,(otu.22:2.0,(otu.2204:1.0,otu.2250:1.0):1.0):1.0):131.0,(otu.84:130.0,(otu.26:129.0,(((otu.300:1.0,otu.199:1.0):3.0,(otu.2127:2.0,(otu.1064:1.0,otu.1681:1.0):1.0):2.0):124.0,((otu.729:7.0,((otu.1655:2.0,(otu.667:1.0,otu.2190:1.0):1.0):4.0,(otu.135:3.0,(otu.2266:2.0,(otu.160:1.0,otu.2103:1.0):1.0):1.0):3.0):1.0):116.0,(((otu.1261:1.0,otu.30:1.0):2.0,(otu.1403:1.0,otu.665:1.0):2.0):112.0,((otu.1129:2.0,(otu.1111:1.0,otu.1057:1.0):1.0):109.0,(otu.1259:108.0,(otu.0:107.0,(((otu.2174:1.0,otu.391:1.0):6.0,((otu.755:2.0,(otu.1404:1.0,otu.2045:1.0):1.0):3.0,(otu.1282:2.0,(otu.357:1.0,otu.546:1.0):1.0):3.0):2.0):99.0,((otu.348:1.0,otu.971:1.0):97.0,(((otu.395:1.0,otu.305:1.0):2.0,(otu.1124:1.0,otu.1257:1.0):2.0):93.0,((otu.396:1.0,otu.1006:1.0):91.0,(((otu.1156:2.0,(otu.398:1.0,otu.1135:1.0):1.0):5.0,(otu.654:4.0,(otu.332:3.0,(otu.2430:2.0,(otu.853:1.0,otu.321:1.0):1.0):1.0):1.0):3.0):83.0,((otu.2533:2.0,(otu.393:1.0,otu.399:1.0):1.0):80.0,(((otu.1361:2.0,(otu.1768:1.0,otu.1226:1.0):1.0):3.0,(otu.809:2.0,(otu.1263:1.0,otu.1368:1.0):1.0):3.0):74.0,(((otu.2011:1.0,otu.1039:1.0):2.0,(otu.934:1.0,otu.1071:1.0):2.0):70.0,((otu.353:1.0,otu.1051:1.0):68.0,((otu.937:1.0,otu.2358:1.0):66.0,(((otu.1000:3.0,(otu.352:2.0,(otu.763:1.0,otu.2667:1.0):1.0):1.0):7.0,(otu.169:6.0,((otu.1290:1.0,otu.1192:1.0):4.0,(otu.1283:3.0,(otu.1168:2.0,(otu.955:1.0,otu.269:1.0):1.0):1.0):2.0):1.0):4.0):55.0,(otu.622:54.0,((otu.2451:1.0,otu.1098:1.0):52.0,((otu.292:2.0,(otu.1359:1.0,otu.1099:1.0):1.0):49.0,((otu.701:4.0,(otu.1027:3.0,(otu.1347:2.0,(otu.1037:1.0,otu.924:1.0):1.0):1.0):1.0):44.0,((otu.923:2.0,(otu.1812:1.0,otu.2464:1.0):1.0):41.0,(((otu.702:1.0,otu.897:1.0):3.0,(otu.271:2.0,(otu.1272:1.0,otu.762:1.0):1.0):2.0):36.0,(((otu.320:1.0,otu.500:1.0):3.0,(otu.2227:2.0,(otu.529:1.0,otu.697:1.0):1.0):2.0):31.0,(otu.1205:30.0,((otu.1273:1.0,otu.2657:1.0):28.0,(otu.847:27.0,((otu.595:10.0,(otu.417:9.0,(otu.1206:8.0,((otu.1166:2.0,(otu.1236:1.0,otu.2316:1.0):1.0):5.0,((otu.372:1.0,otu.1386:1.0):3.0,(otu.1371:2.0,(otu.985:1.0,otu.2471:1.0):1.0):2.0):3.0):1.0):1.0):1.0):16.0,(((otu.1131:1.0,otu.626:1.0):2.0,(otu.1072:1.0,otu.2040:1.0):2.0):12.0,(otu.2136:11.0,((otu.872:3.0,(otu.1250:2.0,(otu.1067:1.0,otu.324:1.0):1.0):1.0):7.0,((otu.1212:1.0,otu.1211:1.0):5.0,((otu.1747:1.0,otu.2655:1.0):3.0,(otu.2105:2.0,(otu.1268:1.0,otu.1312:1.0):1.0):2.0):2.0):4.0):1.0):4.0):11.0):1.0):2.0):1.0):5.0):5.0):3.0):5.0):3.0):2.0):1.0):11.0):2.0):2.0):4.0):6.0):3.0):8.0):2.0):4.0):2.0):8.0):1.0):1.0):3.0):4.0):8.0):5.0):1.0):1.0):4.0):6.0):38.0):1.0):1.0):3.0):2.0):261.0,((otu.51:5.0,((otu.2:1.0,otu.1375:1.0):3.0,(otu.492:2.0,(otu.2538:1.0,otu.25:1.0):1.0):2.0):1.0):255.0,(((otu.89:1.0,otu.49:1.0):15.0,(otu.1486:14.0,((otu.1384:1.0,otu.1467:1.0):12.0,((otu.143:3.0,(otu.161:2.0,(otu.150:1.0,otu.65:1.0):1.0):1.0):8.0,(otu.105:7.0,((otu.566:2.0,(otu.1671:1.0,otu.82:1.0):1.0):4.0,(otu.95:3.0,(otu.55:2.0,(otu.1196:1.0,otu.164:1.0):1.0):1.0):3.0):1.0):4.0):2.0):1.0):2.0):238.0,(otu.38:237.0,(((otu.449:1.0,otu.530:1.0):7.0,(otu.1276:6.0,(otu.127:5.0,(otu.1582:4.0,((otu.445:1.0,otu.1824:1.0):2.0,(otu.217:1.0,otu.53:1.0):2.0):1.0):1.0):1.0):2.0):228.0,((otu.80:1.0,otu.142:1.0):226.0,((otu.244:30.0,((otu.2101:1.0,otu.2168:1.0):28.0,(otu.2458:27.0,((otu.251:2.0,(otu.326:1.0,otu.2669:1.0):1.0):24.0,((otu.211:3.0,(otu.63:2.0,(otu.2612:1.0,otu.790:1.0):1.0):1.0):20.0,(((otu.2199:1.0,otu.198:1.0):7.0,(otu.2679:6.0,(otu.2015:5.0,(otu.2200:4.0,((otu.242:1.0,otu.750:1.0):2.0,(otu.2183:1.0,otu.2182:1.0):2.0):1.0):1.0):1.0):2.0):11.0,((otu.828:1.0,otu.723:1.0):9.0,((otu.7:2.0,(otu.273:1.0,otu.200:1.0):1.0):6.0,(otu.309:5.0,(otu.227:4.0,(otu.2329:3.0,(otu.2320:2.0,(otu.1599:1.0,otu.2558:1.0):1.0):1.0):1.0):1.0):3.0):2.0):9.0):4.0):3.0):1.0):2.0):1.0):195.0,(otu.97:194.0,(otu.71:193.0,((otu.156:2.0,(otu.91:1.0,otu.50:1.0):1.0):190.0,(otu.73:189.0,((otu.312:1.0,otu.83:1.0):187.0,(otu.475:186.0,((((otu.963:1.0,otu.906:1.0):3.0,(otu.557:2.0,(otu.583:1.0,otu.288:1.0):1.0):2.0):48.0,(((otu.238:3.0,(otu.655:2.0,(otu.350:1.0,otu.579:1.0):1.0):1.0):15.0,(otu.695:14.0,(((otu.331:1.0,otu.201:1.0):2.0,(otu.776:1.0,otu.770:1.0):2.0):10.0,(otu.2346:9.0,((otu.979:2.0,(otu.576:1.0,otu.904:1.0):1.0):6.0,((otu.306:1.0,otu.983:1.0):4.0,(otu.293:3.0,(otu.205:2.0,(otu.599:1.0,otu.820:1.0):1.0):1.0):2.0):3.0):1.0):4.0):1.0):4.0):29.0,((otu.1220:1.0,otu.336:1.0):27.0,(otu.1:26.0,((otu.233:5.0,((otu.741:1.0,otu.302:1.0):3.0,(otu.559:2.0,(otu.784:1.0,otu.774:1.0):1.0):2.0):1.0):20.0,((otu.298:2.0,(otu.631:1.0,otu.323:1.0):1.0):17.0,((otu.537:6.0,(otu.482:5.0,((otu.214:1.0,otu.231:1.0):3.0,(otu.991:2.0,(otu.240:1.0,otu.616:1.0):1.0):2.0):1.0):1.0):10.0,(otu.603:9.0,((otu.981:1.0,otu.634:1.0):7.0,((otu.2220:1.0,otu.2671:1.0):5.0,((otu.234:1.0,otu.551:1.0):3.0,(otu.212:2.0,(otu.538:1.0,otu.470:1.0):1.0):2.0):2.0):2.0):1.0):7.0):3.0):6.0):1.0):2.0):19.0):5.0):133.0,(otu.1003:132.0,(otu.2633:131.0,(otu.1302:130.0,(otu.1234:129.0,(((otu.387:1.0,otu.944:1.0):2.0,(otu.325:1.0,otu.549:1.0):2.0):125.0,(otu.266:124.0,((otu.2368:1.0,otu.866:1.0):122.0,((otu.141:3.0,(otu.139:2.0,(otu.208:1.0,otu.360:1.0):1.0):1.0):118.0,((otu.128:7.0,(otu.339:6.0,((otu.76:1.0,otu.64:1.0):4.0,(otu.52:3.0,(otu.2124:2.0,(otu.248:1.0,otu.650:1.0):1.0):1.0):2.0):1.0):1.0):110.0,(((otu.982:1.0,otu.948:1.0):3.0,(otu.14:2.0,(otu.1083:1.0,otu.969:1.0):1.0):2.0):105.0,(otu.2453:104.0,((otu.138:35.0,(otu.98:34.0,((otu.2406:1.0,otu.2447:1.0):32.0,(otu.43:31.0,(otu.677:30.0,(otu.140:29.0,(otu.772:28.0,((otu.93:1.0,otu.2098:1.0):26.0,(otu.1041:25.0,((otu.9:2.0,(otu.2195:1.0,otu.2276:1.0):1.0):22.0,(otu.2484:21.0,((otu.572:1.0,otu.563:1.0):19.0,((otu.996:2.0,(otu.607:1.0,otu.2482:1.0):1.0):16.0,((otu.578:2.0,(otu.791:1.0,otu.683:1.0):1.0):13.0,((otu.682:1.0,otu.2317:1.0):11.0,(otu.1634:10.0,(((otu.2198:1.0,otu.2459:1.0):2.0,(otu.2621:1.0,otu.2688:1.0):2.0):6.0,(otu.1020:5.0,((otu.827:1.0,otu.680:1.0):3.0,(otu.633:2.0,(otu.2517:1.0,otu.987:1.0):1.0):2.0):1.0):4.0):1.0):2.0):3.0):3.0):2.0):1.0):3.0):1.0):2.0):1.0):1.0):1.0):1.0):2.0):1.0):1.0):68.0,(otu.2383:67.0,(((otu.2566:2.0,(otu.2175:1.0,otu.252:1.0):1.0):4.0,(otu.1253:3.0,(otu.145:2.0,(otu.2474:1.0,otu.931:1.0):1.0):1.0):3.0):60.0,((otu.1243:2.0,(otu.1315:1.0,otu.356:1.0):1.0):57.0,(otu.738:56.0,(otu.2579:55.0,(otu.520:54.0,(((otu.2367:1.0,otu.189:1.0):17.0,((otu.1317:3.0,(otu.2109:2.0,(otu.1320:1.0,otu.2319:1.0):1.0):1.0):13.0,((otu.385:2.0,(otu.193:1.0,otu.1304:1.0):1.0):10.0,((otu.2107:2.0,(otu.2271:1.0,otu.1044:1.0):1.0):7.0,(otu.407:6.0,((otu.351:1.0,otu.1254:1.0):4.0,(otu.1306:3.0,(otu.346:2.0,(otu.1188:1.0,otu.1200:1.0):1.0):1.0):2.0):1.0):3.0):3.0):4.0):2.0):35.0,(otu.4:34.0,((otu.569:2.0,(otu.275:1.0,otu.2500:1.0):1.0):31.0,((otu.506:1.0,otu.2117:1.0):29.0,(otu.2488:28.0,((otu.930:1.0,otu.2169:1.0):26.0,((otu.1110:1.0,otu.2153:1.0):24.0,(otu.2256:23.0,((otu.1275:2.0,(otu.373:1.0,otu.2628:1.0):1.0):20.0,(otu.2654:19.0,((otu.1278:1.0,otu.2580:1.0):17.0,(((otu.1048:2.0,(otu.228:1.0,otu.864:1.0):1.0):3.0,(otu.896:2.0,(otu.1138:1.0,otu.2505:1.0):1.0):3.0):11.0,(otu.1180:10.0,(otu.1270:9.0,(otu.1167:8.0,(otu.1204:7.0,((otu.2501:1.0,otu.2164:1.0):5.0,((otu.1538:1.0,otu.1862:1.0):3.0,(otu.910:2.0,(otu.2463:1.0,otu.2142:1.0):1.0):2.0):2.0):1.0):1.0):1.0):1.0):6.0):2.0):1.0):3.0):1.0):2.0):2.0):1.0):2.0):3.0):1.0):19.0):1.0):1.0):1.0):3.0):7.0):1.0):36.0):1.0):5.0):8.0):4.0):2.0):1.0):4.0):1.0):1.0):1.0):1.0):53.0):1.0):2.0):1.0):3.0):1.0):1.0):31.0):2.0):9.0):1.0):17.0):6.0):186.0):193.0):6.0):1.0):2.0):22.0):26.0);
