# Supplementary material for: Diversity and Composition of the Leaf Mycobiome of Beech (Fagus sylvatica) Are Affected by Local Habitat Conditions and Leaf Biochemistry
Source: PLoS One. 2016 Apr 14;11(4):e0152878. doi: 10.1371/journal.pone.0152878 (PMC4831807; doi:10.1371/journal.pone.0152878)
Supplement: S2 Notes — Bundle of files for biodiversity analysis in R. All necessary input files and a commented script of R-commands are provided. (ZIP) [file pone.0152878.s002.zip › supplementary_03_R/spec.txt]

	fagus01	fagus02	fagus03	fagus04	fagus05	fagus06	fagus07	fagus08	fagus09	fagus11	fagus12	fagus13	fagus14	fagus15	fagus21	fagus22	fagus23	fagus24	fagus25
otu.1059	0	0	0	0	0	0	0	0	0	0	1	0	0	0	0	0	0	4	0
otu.1120	0	0	0	0	0	0	0	0	0	0	0	0	0	0	0	4	0	1	0
otu.1180	0	0	0	0	0	0	0	0	0	1	0	0	0	0	4	0	0	0	0
otu.1216	0	0	0	0	0	0	0	0	0	0	0	0	0	0	3	2	0	0	0
otu.1253	0	0	0	0	0	0	0	0	0	0	2	0	0	0	3	0	0	0	0
otu.1255	0	0	0	0	0	0	0	0	0	0	0	0	0	0	4	1	0	0	0
otu.1256	0	0	0	0	0	0	0	0	0	0	0	0	0	0	3	2	0	0	0
otu.128	0	0	0	0	0	0	2	0	0	0	0	0	0	0	0	0	3	0	0
otu.133	0	0	0	0	0	0	0	0	0	3	0	0	0	2	0	0	0	0	0
otu.1582	0	0	0	1	0	4	0	0	0	0	0	0	0	0	0	0	0	0	0
otu.164	0	0	0	0	0	0	0	0	0	0	0	0	0	0	2	0	3	0	0
otu.1671	0	0	0	0	0	0	4	1	0	0	0	0	0	0	0	0	0	0	0
otu.1727	0	0	0	4	0	0	1	0	0	0	0	0	0	0	0	0	0	0	0
otu.1839	0	4	1	0	0	0	0	0	0	0	0	0	0	0	0	0	0	0	0
otu.1983	0	0	4	1	0	0	0	0	0	0	0	0	0	0	0	0	0	0	0
otu.2027	0	1	0	0	0	0	0	0	4	0	0	0	0	0	0	0	0	0	0
otu.2299	0	0	0	0	0	0	0	0	0	1	0	4	0	0	0	0	0	0	0
otu.2304	0	0	0	0	0	0	0	0	0	0	1	4	0	0	0	0	0	0	0
otu.2311	0	0	0	0	0	0	0	0	0	1	0	4	0	0	0	0	0	0	0
otu.2463	0	0	0	0	0	0	0	0	0	4	1	0	0	0	0	0	0	0	0
otu.247	0	0	0	0	0	0	0	0	0	2	0	0	0	3	0	0	0	0	0
otu.2471	0	0	0	0	0	0	0	0	0	3	2	0	0	0	0	0	0	0	0
otu.2516	0	0	0	0	0	0	0	0	0	2	3	0	0	0	0	0	0	0	0
otu.2566	0	0	0	0	0	0	0	0	1	4	0	0	0	0	0	0	0	0	0
otu.302	0	0	0	0	0	0	0	0	0	0	0	0	2	3	0	0	0	0	0
otu.312	0	0	0	0	0	0	0	0	0	0	0	0	4	1	0	0	0	0	0
otu.547	0	0	0	0	0	0	0	0	0	0	1	0	0	0	0	0	0	0	4
otu.774	0	0	0	0	0	0	0	0	0	0	0	0	4	0	0	1	0	0	0
otu.981	0	0	0	0	0	0	0	0	0	0	4	0	0	0	0	1	0	0	0
otu.517	0	3	0	0	0	0	2	0	0	0	0	0	0	0	0	0	0	0	0
otu.449	0	0	0	0	0	0	0	0	0	0	0	0	0	0	0	0	2	3	0
otu.1083	0	0	0	0	0	0	0	0	1	0	0	0	0	0	0	0	0	5	0
otu.149	1	0	0	0	0	0	0	0	5	0	0	0	0	0	0	0	0	0	0
otu.153	0	0	0	0	0	0	0	0	5	0	0	1	0	0	0	0	0	0	0
otu.1692	0	2	0	0	0	4	0	0	0	0	0	0	0	0	0	0	0	0	0
otu.1888	4	0	0	2	0	0	0	0	0	0	0	0	0	0	0	0	0	0	0
otu.200	0	0	0	0	0	0	0	0	0	0	0	1	0	5	0	0	0	0	0
otu.208	0	0	0	0	0	0	0	0	0	0	0	0	0	3	3	0	0	0	0
otu.2136	0	0	0	0	0	0	0	0	0	2	4	0	0	0	0	0	0	0	0
otu.2167	0	0	0	0	0	0	0	0	0	2	0	4	0	0	0	0	0	0	0
otu.2459	0	0	0	0	0	0	0	0	0	4	2	0	0	0	0	0	0	0	0
otu.2501	0	0	0	0	0	0	0	0	0	5	1	0	0	0	0	0	0	0	0
otu.2612	0	0	0	0	0	0	0	0	0	3	3	0	0	0	0	0	0	0	0
otu.482	0	0	0	0	0	0	0	0	0	0	0	0	4	2	0	0	0	0	0
otu.500	0	0	0	0	0	0	0	0	0	1	0	0	0	0	0	0	0	0	5
otu.595	0	0	0	0	0	0	0	0	0	0	0	0	0	0	0	0	0	1	5
otu.506	0	0	0	0	0	0	0	0	0	3	3	0	0	0	0	0	0	0	0
otu.108	0	0	0	0	0	0	0	4	0	0	0	0	0	0	3	0	0	0	0
otu.1192	0	0	0	0	0	0	0	0	0	1	0	0	0	0	6	0	0	0	0
otu.1322	0	0	0	0	0	0	0	0	0	0	0	0	0	0	2	5	0	0	0
otu.1331	0	0	0	0	0	0	0	0	0	0	0	0	1	0	0	6	0	0	0
otu.1347	0	0	0	0	0	0	0	0	0	1	0	0	0	0	0	0	0	6	0
otu.1390	0	0	0	0	0	0	0	0	0	0	0	0	0	0	0	6	0	1	0
otu.1544	0	1	0	6	0	0	0	0	0	0	0	0	0	0	0	0	0	0	0
otu.198	0	0	0	0	0	0	0	0	0	0	0	0	3	4	0	0	0	0	0
otu.2121	0	0	0	0	0	0	0	0	0	1	0	6	0	0	0	0	0	0	0
otu.214	0	0	0	0	0	0	0	0	0	0	0	0	3	4	0	0	0	0	0
otu.2204	0	0	0	0	0	0	0	0	0	2	5	0	0	0	0	0	0	0	0
otu.2227	0	0	0	0	0	0	0	0	0	1	6	0	0	0	0	0	0	0	0
otu.235	0	0	0	0	0	0	0	0	0	4	0	0	0	3	0	0	0	0	0
otu.2407	0	0	0	0	0	0	0	0	0	6	0	1	0	0	0	0	0	0	0
otu.2447	0	0	0	0	0	0	0	0	1	6	0	0	0	0	0	0	0	0	0
otu.2482	0	0	0	0	0	0	0	0	0	6	1	0	0	0	0	0	0	0	0
otu.2621	0	0	0	0	0	0	0	0	0	4	3	0	0	0	0	0	0	0	0
otu.2654	0	0	0	0	0	0	0	0	0	3	4	0	0	0	0	0	0	0	0
otu.2671	0	0	0	0	0	0	0	0	0	2	5	0	0	0	0	0	0	0	0
otu.566	0	0	0	0	0	0	0	0	1	0	0	0	6	0	0	0	0	0	0
otu.1841	7	1	0	0	0	0	0	0	0	0	0	0	0	0	0	0	0	0	0
otu.2404	0	0	0	0	0	0	0	0	0	4	0	4	0	0	0	0	0	0	0
otu.2493	0	0	0	0	0	0	0	0	0	7	1	0	0	0	0	0	0	0	0
otu.2580	0	0	0	0	0	0	0	0	0	6	2	0	0	0	0	0	0	0	0
otu.2628	0	0	0	0	0	0	0	0	0	6	2	0	0	0	0	0	0	0	0
otu.1906	8	0	0	1	0	0	0	0	0	0	0	0	0	0	0	0	0	0	0
otu.2369	0	0	0	0	0	0	0	0	0	2	0	7	0	0	0	0	0	0	0
otu.2456	0	0	0	0	0	0	0	0	0	8	1	0	0	0	0	0	0	0	0
otu.2688	0	0	0	0	0	0	0	0	0	7	2	0	0	0	0	0	0	0	0
otu.838	0	0	0	0	0	0	0	0	0	0	0	0	0	0	0	8	0	1	0
otu.492	0	0	0	4	0	0	0	0	0	0	5	0	0	0	0	0	0	0	0
otu.169	0	2	0	0	0	0	0	0	0	0	0	0	0	0	0	0	0	8	0
otu.1972	0	1	0	9	0	0	0	0	0	0	0	0	0	0	0	0	0	0	0
otu.2012	0	1	0	0	0	0	0	0	9	0	0	0	0	0	0	0	0	0	0
otu.2277	0	0	0	0	0	0	0	0	0	2	8	0	0	0	0	0	0	0	0
otu.1547	3	0	0	8	0	0	0	0	0	0	0	0	0	0	0	0	0	0	0
otu.2183	0	0	0	0	0	0	0	0	0	0	0	10	1	0	0	0	0	0	0
otu.2451	0	0	0	0	0	0	0	0	0	9	2	0	0	0	0	0	0	0	0
otu.2579	0	0	0	0	0	0	0	0	0	6	5	0	0	0	0	0	0	0	0
otu.95	0	0	0	0	0	0	0	0	0	4	0	0	0	0	7	0	0	0	0
otu.1049	0	0	0	0	0	0	0	0	0	0	1	0	0	0	0	0	12	0	0
otu.1685	0	0	0	0	0	10	3	0	0	0	0	0	0	0	0	0	0	0	0
otu.188	0	0	0	0	0	0	0	0	0	1	0	0	0	12	0	0	0	0	0
otu.2420	0	0	0	0	0	0	0	0	0	1	0	12	0	0	0	0	0	0	0
otu.767	0	0	0	0	0	0	0	0	0	0	0	11	2	0	0	0	0	0	0
otu.948	0	0	0	0	0	0	0	0	1	0	0	0	0	0	0	0	0	12	0
otu.969	0	0	0	0	0	0	0	0	8	0	0	0	0	0	0	0	0	5	0
otu.2190	0	0	0	0	0	0	0	0	0	8	6	0	0	0	0	0	0	0	0
otu.2256	0	0	0	0	0	0	0	0	0	8	6	0	0	0	0	0	0	0	0
otu.229	0	0	0	0	0	0	0	0	0	13	0	0	0	1	0	0	0	0	0
otu.549	0	0	0	0	0	0	0	0	0	0	0	0	13	1	0	0	0	0	0
otu.2476	0	0	0	0	0	0	0	0	0	14	1	0	0	0	0	0	0	0	0
otu.2633	0	0	0	0	0	0	0	0	0	9	6	0	0	0	0	0	0	0	0
otu.89	0	0	0	0	0	0	0	0	0	0	15	0	1	0	0	0	0	0	0
otu.1064	0	0	0	0	0	0	0	0	0	0	0	1	0	0	0	0	0	17	0
otu.2423	0	0	0	0	0	0	0	0	0	7	0	11	0	0	0	0	0	0	0
otu.2494	0	0	0	0	0	0	0	0	0	17	1	0	0	0	0	0	0	0	0
otu.1260	0	0	0	0	0	0	0	0	0	0	0	0	0	0	15	4	0	0	0
otu.2271	0	0	0	0	0	0	0	0	0	14	5	0	0	0	0	0	0	0	0
otu.85	0	0	0	0	0	0	0	0	15	0	0	0	0	0	4	0	0	0	0
otu.180	0	2	0	0	0	0	0	0	0	0	0	0	0	0	0	0	0	18	0
otu.78	0	0	0	0	0	0	0	0	0	7	13	0	0	0	0	0	0	0	0
otu.86	0	0	0	14	0	0	0	0	0	0	6	0	0	0	0	0	0	0	0
otu.1557	8	0	0	14	0	0	0	0	0	0	0	0	0	0	0	0	0	0	0
otu.2266	0	0	0	0	0	0	0	0	0	6	16	0	0	0	0	0	0	0	0
otu.2679	0	0	0	0	0	0	0	0	0	7	15	0	0	0	0	0	0	0	0
otu.1616	0	0	0	0	0	0	22	0	0	0	0	1	0	0	0	0	0	0	0
otu.1872	10	0	0	13	0	0	0	0	0	0	0	0	0	0	0	0	0	0	0
otu.2453	0	0	0	0	0	0	0	0	0	25	1	0	0	0	0	0	0	0	0
otu.2474	0	0	0	0	0	0	0	0	0	15	11	0	0	0	0	0	0	0	0
otu.2669	0	0	0	0	0	0	0	0	0	15	12	0	0	0	0	0	0	0	0
otu.1810	0	17	0	13	0	0	0	0	0	0	0	0	0	0	0	0	0	0	0
otu.2640	0	0	0	0	0	0	0	0	0	26	8	0	0	0	0	0	0	0	0
otu.310	0	0	0	0	0	0	0	0	0	0	0	0	0	30	0	0	0	6	0
otu.179	0	0	0	0	0	0	0	0	0	0	1	0	0	0	0	0	0	0	37
otu.2310	0	0	0	0	0	0	0	0	0	1	0	38	0	0	0	0	0	0	0
otu.982	0	0	0	0	0	0	0	0	3	0	0	0	0	0	0	0	0	38	0
otu.2458	0	0	0	0	0	0	0	0	0	25	17	0	0	0	0	0	0	0	0
otu.2629	0	0	0	0	0	0	0	0	0	28	14	0	0	0	0	0	0	0	0
otu.1549	0	11	0	33	0	0	0	0	0	0	0	0	0	0	0	0	0	0	0
otu.2538	0	0	0	0	0	0	0	0	42	2	0	0	0	0	0	0	0	0	0
otu.2484	0	0	0	0	0	0	0	0	0	33	23	0	0	0	0	0	0	0	0
otu.2103	0	0	0	0	0	0	0	0	0	1	57	0	0	0	0	0	0	0	0
otu.122	0	0	0	0	0	0	0	0	0	0	0	0	0	2	0	0	58	0	0
otu.1898	1	0	0	60	0	0	0	0	0	0	0	0	0	0	0	0	0	0	0
otu.2488	0	0	0	0	0	0	0	0	0	40	27	0	0	0	0	0	0	0	0
otu.2505	0	0	0	0	0	0	0	0	0	37	31	0	0	0	0	0	0	0	0
otu.2657	0	0	0	0	0	0	0	0	0	31	38	0	0	0	0	0	0	0	0
otu.48	0	0	0	0	0	0	0	0	1	0	74	0	0	0	0	0	0	0	0
otu.2478	0	0	0	0	0	0	0	0	0	65	13	0	0	0	0	0	0	0	0
otu.2452	0	0	0	0	0	0	0	0	0	69	11	0	0	0	0	0	0	0	0
otu.2500	0	0	0	0	0	0	0	0	0	57	35	0	0	0	0	0	0	0	0
otu.1578	0	54	0	44	0	0	0	0	0	0	0	0	0	0	0	0	0	0	0
otu.181	0	0	1	98	0	0	0	0	0	0	0	0	0	0	0	0	0	0	0
otu.178	128	1	0	0	0	0	0	0	0	0	0	0	0	0	0	0	0	0	0
otu.191	0	0	0	0	0	0	0	0	0	4	0	0	0	136	0	0	0	0	0
otu.1487	0	0	0	0	143	0	0	0	0	0	0	1	0	0	0	0	0	0	0
otu.2641	0	0	0	0	0	0	0	0	0	115	50	0	0	0	0	0	0	0	0
otu.56	0	0	0	0	0	0	0	0	1	0	165	0	0	0	0	0	0	0	0
otu.96	0	0	0	0	0	0	0	0	3	0	193	0	0	0	0	0	0	0	0
otu.39	0	0	0	0	0	229	0	0	0	0	0	0	1	0	0	0	0	0	0
otu.1764	0	147	0	129	0	0	0	0	0	0	0	0	0	0	0	0	0	0	0
otu.2655	0	0	0	0	0	0	0	0	0	152	152	0	0	0	0	0	0	0	0
otu.35	0	0	0	0	0	0	0	0	4	0	424	0	0	0	0	0	0	0	0
otu.88	0	507	0	7	0	0	0	0	0	0	0	0	0	0	0	0	0	0	0
otu.2667	0	0	0	0	0	0	0	0	0	461	256	0	0	0	0	0	0	0	0
otu.17	1	2597	0	0	0	0	0	0	0	0	0	0	0	0	0	0	0	0	0
otu.1111	0	0	0	0	0	0	0	0	0	0	0	1	0	0	0	0	1	3	0
otu.1268	0	0	0	0	0	0	0	0	0	0	0	1	0	0	2	2	0	0	0
otu.1467	0	1	0	0	3	1	0	0	0	0	0	0	0	0	0	0	0	0	0
otu.1486	1	0	0	0	3	0	0	0	0	0	1	0	0	0	0	0	0	0	0
otu.1548	0	0	0	2	0	2	0	0	1	0	0	0	0	0	0	0	0	0	0
otu.1597	1	0	0	2	0	0	2	0	0	0	0	0	0	0	0	0	0	0	0
otu.1773	0	2	0	1	0	0	0	0	2	0	0	0	0	0	0	0	0	0	0
otu.1831	0	3	0	1	0	0	0	0	1	0	0	0	0	0	0	0	0	0	0
otu.2201	0	0	0	0	0	0	0	0	0	1	3	1	0	0	0	0	0	0	0
otu.323	0	0	0	0	0	0	0	0	0	0	0	0	3	1	0	1	0	0	0
otu.393	0	0	0	0	0	0	0	0	0	0	0	0	0	1	2	0	0	0	2
otu.537	0	0	0	0	0	0	0	0	0	0	0	0	3	1	1	0	0	0	0
otu.551	0	0	0	0	0	0	0	0	0	0	0	1	2	2	0	0	0	0	0
otu.111	0	0	0	0	0	0	2	0	0	0	0	1	0	0	0	0	3	0	0
otu.1196	0	0	0	0	0	0	0	0	0	0	0	2	0	0	3	0	0	1	0
otu.1205	0	0	0	0	0	0	0	0	0	1	0	0	0	0	2	0	0	3	0
otu.1276	0	0	0	0	0	0	0	0	1	0	0	4	0	0	1	0	0	0	0
otu.1282	0	0	0	0	0	0	0	0	0	0	0	0	0	0	2	3	0	1	0
otu.1386	0	0	0	0	0	0	0	0	0	0	0	0	0	0	1	1	0	4	0
otu.1588	0	0	0	0	1	0	4	0	0	0	0	1	0	0	0	0	0	0	0
otu.1655	0	0	1	0	0	0	0	1	0	0	4	0	0	0	0	0	0	0	0
otu.1757	0	0	0	3	0	2	0	0	1	0	0	0	0	0	0	0	0	0	0
otu.1929	0	1	0	3	0	0	0	0	2	0	0	0	0	0	0	0	0	0	0
otu.2182	0	0	0	0	0	0	0	0	0	1	4	1	0	0	0	0	0	0	0
otu.2249	0	0	0	0	0	0	0	0	0	2	3	1	0	0	0	0	0	0	0
otu.2406	0	0	0	0	0	0	0	0	0	3	2	1	0	0	0	0	0	0	0
otu.252	0	0	0	0	0	0	0	0	0	0	1	0	0	4	1	0	0	0	0
otu.347	0	0	0	0	0	0	0	0	0	0	1	0	3	0	0	0	0	0	2
otu.409	0	0	0	0	0	0	0	0	0	0	0	3	2	0	0	0	0	0	1
otu.697	0	1	0	0	0	0	0	0	0	0	0	0	0	0	0	0	1	0	4
otu.745	0	0	0	0	0	0	0	0	0	0	1	2	0	0	0	0	0	0	3
otu.791	0	0	0	0	0	0	0	0	0	0	2	3	1	0	0	0	0	0	0
otu.866	0	0	0	0	0	0	0	0	0	2	2	0	0	0	0	2	0	0	0
otu.900	0	0	0	0	0	0	0	0	0	0	0	0	0	0	0	2	1	3	0
otu.1020	0	0	0	0	0	0	0	0	0	0	0	1	3	0	0	0	0	3	0
otu.1139	0	0	0	0	0	0	0	0	0	5	0	0	0	0	0	1	1	0	0
otu.1259	0	0	0	0	0	0	0	0	0	0	1	0	0	0	4	2	0	0	0
otu.1261	0	2	0	0	0	0	0	0	0	0	0	1	0	0	4	0	0	0	0
otu.1312	0	0	0	0	0	0	0	0	0	2	2	0	0	0	3	0	0	0	0
otu.1315	0	0	0	0	0	0	0	0	0	0	4	1	0	0	2	0	0	0	0
otu.173	0	0	4	0	1	2	0	0	0	0	0	0	0	0	0	0	0	0	0
otu.199	0	0	0	0	0	0	0	0	0	1	0	1	0	5	0	0	0	0	0
otu.2250	0	0	0	0	0	0	0	0	1	2	4	0	0	0	0	0	0	0	0
otu.2320	0	0	0	0	0	0	0	0	0	1	0	5	1	0	0	0	0	0	0
otu.2413	0	0	0	0	0	0	0	0	0	4	2	1	0	0	0	0	0	0	0
otu.546	0	0	0	0	0	0	0	0	0	0	0	0	3	0	0	0	0	3	1
otu.569	0	0	0	0	0	0	0	0	0	1	1	0	0	0	0	0	0	0	5
otu.895	0	0	0	0	0	0	0	0	0	0	0	0	0	0	0	3	1	3	0
otu.530	0	0	0	0	0	0	0	0	0	5	0	0	0	0	1	0	1	0	0
otu.1048	0	0	0	0	0	0	0	0	0	1	0	1	0	0	0	0	6	0	0
otu.1124	0	0	0	0	0	0	0	0	0	0	0	0	0	0	4	2	2	0	0
otu.1320	0	0	0	0	0	0	0	0	0	2	4	0	0	0	2	0	0	0	0
otu.1566	0	0	0	0	6	0	0	1	0	0	0	1	0	0	0	0	0	0	0
otu.1794	0	4	0	2	0	0	0	0	2	0	0	0	0	0	0	0	0	0	0
otu.2099	0	0	0	0	0	0	0	0	0	1	3	4	0	0	0	0	0	0	0
otu.217	0	0	0	0	0	0	0	1	0	0	0	0	0	1	0	0	0	6	0
otu.2329	0	0	0	0	0	0	0	0	0	6	1	0	1	0	0	0	0	0	0
otu.2367	0	0	0	0	0	0	0	0	0	4	2	2	0	0	0	0	0	0	0
otu.288	0	0	0	0	0	0	0	0	0	0	0	0	5	2	1	0	0	0	0
otu.356	0	0	0	0	0	0	0	0	0	0	2	0	0	2	4	0	0	0	0
otu.404	0	0	0	0	0	0	0	0	0	0	0	0	1	0	5	2	0	0	0
otu.721	0	0	0	0	0	0	0	0	0	0	0	5	1	0	0	0	2	0	0
otu.910	0	0	0	0	0	0	0	0	0	0	0	4	0	0	1	0	3	0	0
otu.127	0	0	0	0	0	0	0	0	0	0	0	0	0	0	0	3	1	0	4
otu.1098	0	1	0	0	0	0	0	0	0	0	0	0	0	0	3	0	0	5	0
otu.1234	0	0	0	0	0	0	0	0	0	4	4	0	0	0	1	0	0	0	0
otu.2124	0	0	0	0	0	0	0	0	0	3	5	1	0	0	0	0	0	0	0
otu.2169	0	0	0	0	0	0	0	0	0	2	1	6	0	0	0	0	0	0	0
otu.2368	0	0	0	0	0	0	0	0	0	5	1	3	0	0	0	0	0	0	0
otu.285	0	0	0	0	0	0	0	0	0	1	0	3	0	5	0	0	0	0	0
otu.702	0	0	0	0	0	0	0	0	0	0	0	0	1	0	0	0	1	0	7
otu.1278	0	0	0	0	0	0	0	0	0	0	2	0	0	0	7	1	0	0	0
otu.1482	0	0	1	0	7	0	0	2	0	0	0	0	0	0	0	0	0	0	0
otu.2107	0	0	0	0	0	0	0	0	1	3	6	0	0	0	0	0	0	0	0
otu.2285	0	0	0	0	0	0	0	0	0	1	2	7	0	0	0	0	0	0	0
otu.529	0	0	0	0	0	0	0	0	0	0	1	0	1	0	0	0	0	0	8
otu.275	0	0	0	0	0	0	0	0	0	1	0	0	0	2	0	0	0	0	7
otu.1811	0	3	0	2	0	0	0	0	6	0	0	0	0	0	0	0	0	0	0
otu.1812	0	9	0	0	0	0	0	0	0	1	1	0	0	0	0	0	0	0	0
otu.2401	0	0	0	0	0	0	0	0	0	9	1	1	0	0	0	0	0	0	0
otu.638	0	0	0	0	0	0	0	0	0	2	1	0	0	0	0	0	0	0	8
otu.143	0	0	0	0	0	0	0	0	0	1	0	3	0	8	0	0	0	0	0
otu.150	0	0	0	0	0	0	0	0	9	0	2	1	0	0	0	0	0	0	0
otu.2040	0	4	0	0	0	0	0	0	0	3	5	0	0	0	0	0	0	0	0
otu.2109	0	0	0	0	0	0	0	0	0	5	6	1	0	0	0	0	0	0	0
otu.2127	0	0	0	0	0	0	0	0	1	1	10	0	0	0	0	0	0	0	0
otu.227	0	0	0	0	0	0	0	0	0	0	0	1	3	8	0	0	0	0	0
otu.1601	0	2	0	0	0	7	4	0	0	0	0	0	0	0	0	0	0	0	0
otu.2013	0	5	0	1	0	0	0	0	7	0	0	0	0	0	0	0	0	0	0
otu.2098	0	0	0	0	0	0	0	0	0	4	8	1	0	0	0	0	0	0	0
otu.2128	0	0	0	0	0	0	0	0	0	4	3	6	0	0	0	0	0	0	0
otu.2429	0	0	0	0	0	0	0	0	0	8	3	2	0	0	0	0	0	0	0
otu.603	0	0	0	0	0	0	0	0	0	0	0	0	9	3	0	1	0	0	0
otu.175	0	0	0	6	0	0	0	0	0	0	3	4	0	0	0	0	0	0	0
otu.2105	0	0	0	0	0	0	0	0	0	3	10	1	0	0	0	0	0	0	0
otu.320	0	0	0	0	0	0	0	0	0	1	1	0	0	0	0	0	0	0	12
otu.634	0	0	0	0	0	0	0	0	0	0	0	0	10	3	0	2	0	0	0
otu.2276	0	0	0	0	0	0	0	0	0	9	5	2	0	0	0	0	0	0	0
otu.340	0	0	0	0	0	0	0	0	0	12	0	0	0	4	0	0	0	0	1
otu.2306	0	0	0	0	0	0	0	0	0	4	1	13	0	0	0	0	0	0	0
otu.2283	0	0	0	0	0	0	0	0	0	16	2	3	0	0	0	0	0	0	0
otu.458	0	0	0	0	0	0	0	0	0	1	0	3	0	0	0	0	0	0	17
otu.84	0	0	0	0	0	0	0	0	0	6	15	0	0	0	0	0	0	0	1
otu.2164	0	0	0	0	0	0	0	0	0	13	3	8	0	0	0	0	0	0	0
otu.2175	0	0	0	0	0	0	0	0	0	5	12	7	0	0	0	0	0	0	0
otu.2291	0	0	0	0	0	0	0	0	0	4	1	21	0	0	0	0	0	0	0
otu.1938	0	5	0	14	0	0	0	0	10	0	0	0	0	0	0	0	0	0	0
otu.2319	0	0	0	0	0	0	0	0	0	19	7	3	0	0	0	0	0	0	0
otu.2101	0	0	0	0	0	0	0	0	0	2	22	6	0	0	0	0	0	0	0
otu.79	0	0	0	22	0	0	0	0	0	1	7	0	0	0	0	0	0	0	0
otu.2184	0	0	0	0	0	0	0	0	0	18	7	6	0	0	0	0	0	0	0
otu.2358	0	0	0	0	0	0	0	0	0	23	4	4	0	0	0	0	0	0	0
otu.98	0	0	0	0	0	0	0	0	0	1	2	0	0	0	0	0	0	29	0
otu.2395	0	0	0	0	0	0	0	0	0	12	4	17	0	0	0	0	0	0	0
otu.1925	0	0	0	34	0	0	0	0	1	0	1	0	0	0	0	0	0	0	0
otu.257	0	0	0	0	0	0	0	0	0	7	0	1	0	0	0	0	0	0	31
otu.2405	0	0	0	0	0	0	0	0	0	15	2	29	0	0	0	0	0	0	0
otu.796	0	0	0	0	0	0	0	0	0	4	6	0	0	0	0	0	0	0	43
otu.102	0	0	0	0	0	0	0	0	0	9	0	6	0	52	0	0	0	0	0
otu.1800	0	30	0	24	0	0	0	0	23	0	0	0	0	0	0	0	0	0	0
otu.880	0	0	0	0	0	0	0	0	0	9	1	0	0	0	0	0	67	0	0
otu.57	0	0	0	0	0	0	0	0	0	0	0	0	0	0	2	0	78	2	0
otu.2153	0	0	0	0	0	0	0	0	0	29	34	25	0	0	0	0	0	0	0
otu.2533	0	0	0	0	0	0	0	0	2	42	97	0	0	0	0	0	0	0	0
otu.136	0	0	0	0	0	0	0	0	0	0	0	0	0	182	0	0	2	1	0
otu.2464	0	0	0	0	0	0	0	0	4	144	67	0	0	0	0	0	0	0	0
otu.2547	0	0	0	0	0	0	0	0	217	3	2	0	0	0	0	0	0	0	0
otu.2558	0	0	0	0	0	0	0	0	2	165	258	0	0	0	0	0	0	0	0
otu.1976	0	151	0	320	0	0	0	0	0	0	2	0	0	0	0	0	0	0	0
otu.119	0	0	3	511	0	0	0	0	1	0	0	0	0	0	0	0	0	0	0
otu.1375	0	0	0	0	0	1	0	0	0	0	0	0	1	0	0	785	0	0	0
otu.28	0	0	0	0	0	0	0	0	862	0	1	0	0	0	0	0	0	0	1
otu.2517	0	0	0	0	0	0	0	0	7	577	374	0	0	0	0	0	0	0	0
otu.27	0	0	0	0	0	0	0	0	0	1	0	0	0	999	0	0	1	0	0
otu.13	8	0	0	0	0	0	0	0	2	0	0	0	0	0	0	0	0	0	6949
otu.1166	0	0	0	0	0	0	0	0	0	0	1	0	0	0	1	0	2	1	0
otu.1270	0	0	0	0	0	0	0	0	0	2	1	0	0	0	1	0	0	1	0
otu.1339	0	1	0	0	2	0	0	1	0	0	0	0	0	0	0	0	0	1	0
otu.1710	0	1	0	1	0	2	1	0	0	0	0	0	0	0	0	0	0	0	0
otu.271	0	0	0	0	0	0	0	0	0	0	0	0	0	1	1	0	2	0	1
otu.300	0	0	0	0	0	0	0	0	0	1	0	0	0	2	0	0	0	1	1
otu.924	0	0	0	0	0	0	0	0	0	0	1	0	0	0	1	2	1	0	0
otu.1057	0	0	0	0	0	0	0	0	0	0	0	1	0	0	0	1	2	2	0
otu.124	0	0	0	0	0	0	1	0	0	0	0	0	0	2	0	1	2	0	0
otu.139	0	0	0	0	0	0	0	0	0	0	0	2	0	2	1	1	0	0	0
otu.1403	0	0	0	0	0	0	0	0	0	0	0	3	1	0	1	1	0	0	0
otu.1510	0	0	1	0	2	0	0	0	0	1	2	0	0	0	0	0	0	0	0
otu.1634	0	0	0	0	0	0	0	1	0	2	2	1	0	0	0	0	0	0	0
otu.1960	0	1	1	2	0	0	0	0	2	0	0	0	0	0	0	0	0	0	0
otu.2316	0	0	0	0	0	0	0	0	0	1	1	2	2	0	0	0	0	0	0
otu.263	0	0	0	0	0	0	0	0	0	0	0	0	0	2	1	0	0	2	1
otu.339	0	0	0	0	0	0	0	0	0	2	1	0	2	1	0	0	0	0	0
otu.650	0	0	0	0	0	0	0	0	0	0	1	2	2	1	0	0	0	0	0
otu.906	0	0	0	0	0	0	0	0	0	0	3	0	1	0	1	1	0	0	0
otu.473	0	0	0	0	0	3	1	0	1	0	0	0	0	1	0	0	0	0	0
otu.1071	0	0	0	0	0	0	0	0	0	0	1	0	0	0	3	1	0	2	0
otu.147	0	0	0	0	0	0	0	0	0	0	2	0	0	0	3	1	1	0	0
otu.1683	0	1	0	2	0	3	0	0	1	0	0	0	0	0	0	0	0	0	0
otu.240	0	0	0	0	0	0	0	0	0	0	0	0	1	4	1	1	0	0	0
otu.343	0	0	0	0	0	0	0	0	0	0	0	0	2	0	2	1	0	2	0
otu.540	0	0	0	0	0	0	0	0	0	0	0	0	0	0	1	4	0	1	1
otu.682	0	0	0	0	0	0	0	0	0	3	1	1	2	0	0	0	0	0	0
otu.809	0	2	0	0	0	0	0	0	0	0	2	0	0	0	0	0	0	1	2
otu.904	0	0	0	0	0	0	0	0	0	0	0	1	2	0	1	3	0	0	0
otu.486	0	2	0	2	0	0	0	0	2	0	0	0	1	0	0	0	0	0	0
otu.1226	0	0	0	0	0	0	0	0	0	1	4	0	0	0	2	1	0	0	0
otu.1384	0	0	0	2	4	0	0	0	0	0	0	1	0	0	0	0	0	1	0
otu.1619	0	1	2	1	0	0	0	4	0	0	0	0	0	0	0	0	0	0	0
otu.1781	0	3	2	1	0	0	0	0	2	0	0	0	0	0	0	0	0	0	0
otu.2174	0	0	0	0	0	0	0	0	0	1	3	3	1	0	0	0	0	0	0
otu.273	0	0	0	0	0	0	0	0	0	0	3	0	1	3	0	0	1	0	0
otu.321	0	1	0	0	0	0	0	0	0	1	2	0	0	0	0	0	0	0	4
otu.944	0	0	0	0	0	0	0	0	0	1	0	2	2	0	0	3	0	0	0
otu.107	0	0	0	0	0	0	0	0	1	0	1	0	0	0	5	0	0	1	0
otu.1044	0	0	0	0	0	0	0	0	0	0	6	1	0	0	1	0	1	0	0
otu.116	0	0	0	0	0	0	0	0	0	0	0	1	1	3	0	0	4	0	0
otu.1212	0	0	0	0	0	0	0	0	0	0	0	3	0	0	3	1	0	2	0
otu.1263	0	1	0	0	0	0	0	0	0	0	1	0	0	0	6	1	0	0	0
otu.1662	0	2	1	4	0	0	0	2	0	0	0	0	0	0	0	0	0	0	0
otu.270	0	0	0	0	0	0	0	0	0	0	1	1	1	0	0	0	0	0	6
otu.703	0	0	0	0	0	0	0	0	0	2	0	1	1	0	0	0	0	0	5
otu.762	0	0	0	0	0	0	0	0	0	0	0	0	0	0	0	4	2	2	1
otu.776	0	0	0	0	0	0	0	0	0	0	0	1	3	0	2	3	0	0	0
otu.1129	0	1	0	0	0	0	0	0	0	0	0	0	0	0	4	0	4	1	0
otu.1290	0	0	0	0	0	0	0	0	0	1	0	0	0	0	2	2	0	5	0
otu.157	0	0	0	4	0	0	0	0	1	0	3	0	0	0	2	0	0	0	0
otu.2015	0	0	1	0	0	0	0	0	0	2	6	1	0	0	0	0	0	0	0
otu.2317	0	0	0	0	0	0	0	0	0	5	1	3	1	0	0	0	0	0	0
otu.559	0	0	0	0	0	0	0	0	0	0	1	0	6	2	0	1	0	0	0
otu.983	0	0	0	0	0	0	0	0	0	0	0	1	1	0	3	5	0	0	0
otu.1039	0	2	0	0	0	0	0	0	0	0	3	0	0	0	0	0	4	2	0
otu.113	0	0	7	0	2	0	0	0	0	0	0	0	1	1	0	0	0	0	0
otu.1644	0	2	1	1	0	0	0	7	0	0	0	0	0	0	0	0	0	0	0
otu.2212	0	0	0	0	0	0	0	0	0	3	4	3	1	0	0	0	0	0	0
otu.971	0	0	0	0	0	0	0	0	0	0	2	0	0	0	1	7	1	0	0
otu.118	0	0	0	0	0	0	3	0	0	0	0	2	0	1	0	0	6	0	0
otu.161	0	0	0	0	0	0	0	0	0	3	2	0	1	6	0	0	0	0	0
otu.2199	0	0	0	0	0	0	0	0	0	4	6	1	1	0	0	0	0	0	0
otu.572	0	0	0	0	0	0	0	0	0	2	0	2	7	0	0	0	0	1	0
otu.996	0	0	0	0	0	0	0	0	0	0	1	2	1	0	0	0	0	8	0
otu.520	0	0	0	0	0	0	0	0	0	3	1	3	0	0	0	0	0	0	5
otu.2045	0	1	0	0	0	0	0	0	0	1	10	1	0	0	0	0	0	0	0
otu.2220	0	0	0	0	0	0	0	0	0	1	4	1	7	0	0	0	0	0	0
otu.382	0	0	0	0	0	0	0	0	0	0	0	0	2	0	8	2	0	1	0
otu.1167	0	0	0	0	0	0	0	0	0	1	1	0	0	0	9	0	3	0	0
otu.1188	0	0	0	0	0	0	0	0	0	2	1	5	0	0	6	0	0	0	0
otu.1359	0	2	0	0	0	0	0	0	0	0	3	0	0	0	0	7	0	2	0
otu.828	0	0	0	0	0	0	0	0	0	2	5	1	6	0	0	0	0	0	0
otu.129	0	0	0	0	0	0	0	0	0	0	0	0	0	0	4	3	2	6	0
otu.1617	0	1	0	0	0	10	4	0	1	0	0	0	0	0	0	0	0	0	0
otu.2195	0	0	0	0	0	0	0	0	1	7	7	1	0	0	0	0	0	0	0
otu.176	1	0	0	6	0	2	0	0	0	0	8	0	0	0	0	0	0	0	0
otu.336	0	0	0	0	0	0	0	0	0	0	0	0	13	1	1	2	0	0	0
otu.631	0	0	0	0	0	0	0	0	0	0	2	0	7	1	0	7	0	0	0
otu.790	0	0	0	0	0	0	0	0	0	5	4	4	4	0	0	0	0	0	0
otu.193	0	0	0	0	0	0	0	0	0	0	1	0	0	6	8	0	3	0	0
otu.1288	0	0	0	0	0	0	0	0	0	0	0	0	1	0	1	12	0	5	0
otu.563	0	0	0	0	0	0	0	0	0	0	1	3	11	0	0	0	0	4	0
otu.1101	0	0	0	0	0	0	0	0	0	0	0	0	0	0	7	9	2	2	0
otu.1238	0	0	0	0	0	0	0	0	0	0	0	0	1	0	3	12	0	4	0
otu.1648	0	10	4	3	0	0	0	3	0	0	0	0	0	0	0	0	0	0	0
otu.2430	0	0	0	0	0	0	0	0	2	10	7	1	0	0	0	0	0	0	0
otu.962	0	2	0	0	5	0	0	10	0	0	0	0	0	0	0	0	0	4	0
otu.1275	0	0	0	0	0	0	0	0	0	8	3	2	0	0	9	0	0	0	0
otu.974	0	0	0	0	0	0	0	0	0	0	0	0	0	0	8	5	3	6	0
otu.1072	0	0	0	0	0	0	0	0	0	0	0	0	0	0	7	3	7	7	0
otu.425	0	0	0	0	0	0	0	0	0	3	2	0	1	0	0	0	0	0	20
otu.599	0	0	0	0	0	0	0	0	0	0	0	0	10	5	2	9	0	0	0
otu.1927	0	3	0	12	0	0	0	0	13	1	0	0	0	0	0	0	0	0	0
otu.1729	0	18	0	0	0	5	9	0	1	0	0	0	0	0	0	0	0	0	0
otu.182	0	0	0	0	0	0	0	0	0	4	0	11	0	17	0	0	0	1	0
otu.2177	0	0	0	0	0	0	0	0	0	1	1	30	1	0	0	0	0	0	0
otu.77	0	10	0	0	0	0	0	0	0	4	1	20	0	0	0	0	0	0	0
otu.2198	0	0	0	0	0	0	0	0	0	14	15	4	5	0	0	0	0	0	0
otu.1768	1	15	0	0	0	0	0	0	0	11	14	0	0	0	0	0	0	0	0
otu.1538	0	0	0	1	0	0	0	0	0	3	37	1	0	0	0	0	0	0	0
otu.2424	0	0	0	0	0	0	0	0	1	28	6	7	0	0	0	0	0	0	0
otu.160	0	1	0	0	0	0	0	0	0	3	33	0	0	0	0	0	0	0	6
otu.2168	0	0	0	0	0	0	0	0	0	8	28	6	1	0	0	0	0	0	0
otu.105	19	1	0	0	0	0	0	0	6	0	0	0	0	0	0	0	0	0	21
otu.2346	0	0	0	0	0	0	0	0	0	28	12	1	6	0	0	0	0	0	0
otu.819	0	0	0	0	0	0	0	0	0	18	9	14	0	0	0	0	0	0	10
otu.82	25	3	0	0	0	0	0	0	5	0	0	0	0	0	0	0	0	0	18
otu.2294	0	0	0	0	0	0	0	0	0	14	2	40	1	0	0	0	0	0	0
otu.635	0	0	0	0	0	0	0	0	1	4	0	0	2	0	0	0	0	0	66
otu.2200	0	0	0	0	0	0	0	0	0	26	48	1	2	0	0	0	0	0	0
otu.65	34	1	0	0	0	0	0	0	13	0	0	0	0	0	0	0	0	0	29
otu.97	0	0	0	0	0	0	0	0	0	1	0	2	28	48	0	0	0	0	0
otu.2191	0	0	0	0	0	0	0	0	1	54	30	8	0	0	0	0	0	0	0
otu.138	0	0	0	0	0	0	0	0	0	14	16	4	79	0	0	0	0	0	0
otu.49	0	1	0	0	0	0	0	0	113	0	0	0	0	1	0	0	0	0	1
otu.2171	0	0	0	0	0	0	0	0	0	26	25	65	3	0	0	0	0	0	0
otu.1452	0	0	0	1	52	0	1	73	0	0	0	0	0	0	0	0	0	0	0
otu.2324	0	0	0	0	0	0	0	0	0	35	8	87	5	0	0	0	0	0	0
otu.2433	0	0	0	0	0	0	0	0	2	111	14	8	0	0	0	0	0	0	0
otu.55	0	0	1	0	0	0	0	0	1	0	1	142	0	0	0	0	0	0	0
otu.2383	0	0	0	0	0	0	0	0	1	148	31	15	0	0	0	0	0	0	0
otu.2303	0	0	0	0	0	0	0	0	0	34	7	258	14	0	0	0	0	0	0
otu.2402	0	0	0	0	0	0	0	0	2	166	37	172	0	0	0	0	0	0	0
otu.30	0	0	0	0	0	0	0	0	0	0	0	0	0	0	0	2	485	10	1
otu.2142	0	0	0	0	0	0	0	0	3	440	475	23	0	0	0	0	0	0	0
otu.15	0	2	0	9316	0	0	0	0	1	0	7	0	0	0	0	0	0	0	0
otu.1138	0	1	0	0	0	0	0	0	0	0	1	2	0	0	1	0	1	0	0
otu.1668	0	1	1	2	0	0	0	1	1	0	0	0	0	0	0	0	0	0	0
otu.1000	0	0	0	0	0	0	0	0	0	0	0	0	0	0	1	1	1	3	1
otu.103	0	0	0	0	0	1	0	1	0	0	0	1	2	0	0	0	0	2	0
otu.1051	0	0	0	0	0	0	0	0	0	0	0	0	1	0	1	0	3	1	1
otu.1110	0	0	0	0	0	0	0	0	0	2	1	1	0	0	1	0	2	0	0
otu.1135	0	0	0	0	0	0	0	0	0	0	0	0	1	0	2	1	2	1	0
otu.1694	0	1	0	2	0	2	1	0	0	1	0	0	0	0	0	0	0	0	0
otu.1779	0	1	2	2	0	0	0	1	1	0	0	0	0	0	0	0	0	0	0
otu.763	0	1	0	0	0	0	0	0	0	1	1	0	0	0	0	0	0	1	3
otu.1824	0	2	0	0	0	0	0	0	3	1	1	1	0	0	0	0	0	0	0
otu.897	0	0	0	0	0	0	0	0	0	1	0	1	0	0	0	2	2	2	0
otu.1681	0	0	0	0	0	1	0	0	4	1	1	2	0	0	0	0	0	0	0
otu.209	0	0	0	0	0	0	0	0	0	1	0	1	3	3	0	0	0	1	0
otu.251	0	0	0	0	0	0	0	0	0	1	1	1	0	5	0	0	1	0	0
otu.325	0	0	1	0	0	0	0	0	0	2	3	0	1	2	0	0	0	0	0
otu.633	0	0	0	0	0	0	0	0	0	1	2	1	3	0	0	0	0	2	0
otu.485	0	1	0	3	0	1	1	0	3	0	0	0	0	0	0	0	0	0	0
otu.504	0	2	0	2	0	3	1	0	1	0	0	0	0	0	0	0	0	0	0
otu.1099	0	1	0	0	0	0	0	0	0	1	0	0	0	0	1	1	6	0	0
otu.1250	0	0	0	0	0	0	0	0	0	1	0	1	0	0	6	1	0	1	0
otu.1742	0	2	0	3	0	1	1	0	3	0	0	0	0	0	0	0	0	0	0
otu.233	0	0	0	0	0	0	0	0	0	1	0	0	4	2	2	1	0	0	0
otu.372	0	0	0	0	0	0	0	0	0	0	0	0	1	1	5	0	1	2	0
otu.110	0	0	0	0	0	0	2	0	0	0	0	1	0	1	0	0	6	1	0
otu.615	0	0	0	0	0	0	0	0	0	2	2	3	1	0	0	0	0	0	3
otu.985	0	0	0	0	0	0	0	0	0	1	0	0	0	0	3	1	3	3	0
otu.488	0	1	0	3	0	3	3	0	1	0	0	0	0	0	0	0	0	0	0
otu.1131	0	0	0	0	0	0	0	0	0	0	1	1	0	0	6	0	2	2	0
otu.1404	0	4	0	0	0	0	0	0	0	1	1	0	0	0	4	2	0	0	0
otu.576	0	0	0	0	0	0	0	0	0	1	0	1	5	2	0	3	0	0	0
otu.987	0	0	0	0	0	0	0	0	0	2	3	3	2	0	0	0	0	2	0
otu.1708	0	2	0	2	0	6	2	0	1	0	0	0	0	0	0	0	0	0	0
otu.820	0	0	0	0	0	0	0	0	0	0	1	3	3	0	3	3	0	0	0
otu.931	0	0	0	0	0	0	0	0	0	1	2	1	0	0	7	2	0	0	0
otu.979	0	0	0	0	0	0	0	0	0	0	1	2	1	0	3	6	0	0	0
otu.1243	0	0	0	0	0	0	0	0	0	1	2	1	0	0	8	2	0	0	0
otu.636	0	0	0	0	0	0	0	0	0	3	1	8	1	0	0	0	0	0	1
otu.695	0	0	0	0	0	0	0	0	0	0	1	1	3	3	0	7	0	0	0
otu.806	0	0	0	3	0	6	4	0	1	0	0	0	1	0	0	0	0	0	0
otu.81	0	0	0	0	0	0	9	0	0	0	0	2	1	0	0	0	2	1	0
otu.853	0	0	0	0	0	0	0	0	0	0	1	0	0	0	3	4	2	5	0
otu.293	0	0	0	0	0	0	0	0	0	0	1	0	7	4	1	3	0	0	0
otu.360	0	0	0	0	0	0	0	0	0	2	3	1	0	0	9	1	0	0	0
otu.154	0	0	0	0	0	0	0	0	9	0	0	1	0	0	3	1	0	2	0
otu.1200	0	0	0	0	0	0	0	0	1	0	4	1	0	0	10	0	0	0	1
otu.1499	0	2	0	1	9	0	0	5	1	0	0	0	0	0	0	0	0	0	0
otu.92	0	0	0	0	0	0	4	0	0	0	0	1	0	3	0	6	4	0	0
otu.454	0	11	0	4	0	1	1	0	1	0	0	0	0	0	0	0	0	0	0
otu.90	0	0	0	0	0	0	0	0	10	0	0	3	1	0	3	0	0	2	0
otu.1041	0	0	0	0	0	0	0	0	0	4	1	2	1	0	0	0	0	12	0
otu.1680	0	5	0	2	0	6	2	0	5	0	0	0	0	0	0	0	0	0	0
otu.801	0	0	0	0	0	0	0	0	0	0	0	0	2	0	2	11	3	2	0
otu.1454	0	4	2	1	6	0	0	9	0	0	0	0	0	0	0	0	0	0	0
otu.1711	0	8	0	1	0	7	4	0	2	0	0	0	0	0	0	0	0	0	0
otu.640	0	0	0	0	0	0	0	0	0	1	1	5	13	0	0	0	0	0	2
otu.1639	0	9	1	2	0	0	0	10	1	0	0	0	0	0	0	0	0	0	0
otu.1703	0	4	0	2	0	8	8	0	1	0	0	0	0	0	0	0	0	0	0
otu.772	0	0	0	0	0	0	0	0	0	2	1	8	11	0	0	0	0	2	0
otu.784	0	0	0	0	0	0	0	0	0	0	1	1	7	0	4	14	0	0	0
otu.80	11	0	0	0	0	0	0	3	5	0	0	0	0	0	0	0	0	2	6
otu.1613	0	1	0	3	0	17	8	0	1	0	0	0	0	0	0	0	0	0	0
otu.677	0	0	0	0	0	0	0	0	0	9	10	3	6	0	0	0	0	2	0
otu.407	0	0	0	0	0	0	0	0	0	3	5	1	0	0	17	0	4	0	0
otu.1611	0	6	0	3	0	15	5	0	2	0	0	0	0	0	0	0	0	0	0
otu.1675	0	1	0	1	0	25	3	0	3	0	0	0	0	0	0	0	0	0	0
otu.106	0	0	0	0	0	0	0	0	0	7	7	11	0	11	0	0	1	0	0
otu.647	0	0	0	0	0	0	0	0	0	1	2	1	4	0	0	0	0	0	32
otu.363	0	0	0	0	0	0	0	0	0	3	3	6	2	0	0	0	0	0	27
otu.1419	0	0	0	1	0	0	0	0	0	0	8	33	1	0	0	0	0	1	0
otu.930	0	0	0	0	0	0	0	0	0	0	0	19	0	0	5	6	16	1	0
otu.700	0	0	0	0	0	0	0	0	0	15	3	7	1	0	0	0	0	0	22
otu.1254	0	0	0	0	0	0	0	0	0	12	21	3	0	0	12	2	0	0	0
otu.934	0	0	0	0	0	0	0	0	0	0	0	2	0	0	5	8	5	34	0
otu.248	0	0	0	0	0	0	0	0	0	6	4	7	14	27	0	0	0	0	0
otu.680	0	0	0	0	0	0	0	0	0	7	2	7	12	0	0	0	0	31	0
otu.70	0	0	0	0	0	1	0	0	0	5	19	12	25	0	0	0	0	0	0
otu.73	0	0	0	0	0	0	0	0	0	5	2	3	30	29	0	0	0	0	0
otu.821	0	0	0	0	0	0	0	0	0	0	0	0	2	0	4	45	5	15	0
otu.379	0	0	0	0	0	0	0	0	0	13	11	17	1	0	0	0	0	0	31
otu.470	0	0	0	0	0	0	0	0	0	1	0	0	31	24	4	14	0	0	0
otu.610	0	1	0	0	0	0	0	0	0	26	13	5	0	0	0	0	0	0	33
otu.46	42	2	0	1	0	0	0	0	15	0	0	0	0	0	0	0	0	0	27
otu.1743	0	47	0	22	0	5	1	0	29	0	0	0	0	0	0	0	0	0	0
otu.1684	0	7	0	7	0	58	26	0	8	0	0	0	0	0	0	0	0	0	0
otu.1466	0	0	0	0	1	0	0	0	0	7	8	96	3	0	0	0	0	0	0
otu.2117	0	0	0	0	0	0	0	0	1	37	29	63	1	0	0	0	0	0	0
otu.71	0	0	0	0	0	0	0	0	0	7	11	5	100	0	0	0	0	18	0
otu.2300	0	0	0	0	0	0	0	0	1	66	11	80	4	0	0	0	0	0	0
otu.165	0	0	0	0	0	0	0	0	0	129	14	12	2	0	0	0	0	0	15
otu.38	25	0	0	0	0	0	0	0	11	0	210	0	0	0	0	1	0	0	13
otu.61	0	307	0	0	0	0	0	0	0	11	11	87	0	0	0	0	0	0	2
otu.34	0	0	0	0	1	0	0	2	0	0	0	461	0	1	0	0	0	2	0
otu.2119	0	0	0	0	0	0	0	0	2	261	217	518	22	0	0	0	0	0	0
otu.25	0	0	0	0	0	0	0	0	1519	138	1	0	0	0	0	0	1	0	2
otu.12	8	4533	0	8708	0	1	0	0	0	0	6	0	0	0	0	0	0	0	0
otu.1744	0	1	0	2	0	1	1	0	1	0	0	0	1	0	0	0	0	0	0
otu.1302	0	0	0	0	0	1	0	0	0	3	1	1	0	0	1	1	0	0	0
otu.1206	0	1	0	0	0	0	0	0	0	1	0	1	0	0	1	2	0	3	0
otu.101	0	0	0	0	0	0	3	0	0	0	0	0	1	3	0	1	1	1	0
otu.269	0	1	0	0	0	0	0	0	0	0	0	0	1	4	2	0	0	1	1
otu.324	0	0	0	0	0	0	0	0	0	0	0	0	1	1	2	1	2	4	0
otu.653	1	0	0	0	0	0	0	0	0	1	0	0	3	0	2	0	2	0	2
otu.1211	0	5	0	0	0	0	0	0	0	2	1	0	0	0	2	1	0	0	1
otu.1736	0	1	0	2	0	1	5	0	2	0	0	0	1	0	0	0	0	0	0
otu.475	0	0	0	0	0	0	0	0	0	2	3	0	3	2	1	1	0	0	0
otu.1652	0	2	1	2	0	1	0	7	0	0	0	1	0	0	0	0	0	0	0
otu.1651	0	2	1	3	0	1	0	8	1	0	0	0	0	0	0	0	0	0	0
otu.332	0	0	0	0	0	0	0	0	0	0	0	0	1	2	6	0	1	2	4
otu.346	0	0	0	0	0	0	0	0	0	0	0	1	2	1	15	1	1	0	0
otu.331	0	0	0	0	0	0	0	0	0	1	0	2	6	9	3	2	0	0	0
otu.923	0	1	0	0	0	0	0	0	0	0	1	0	0	0	5	5	3	8	0
otu.1361	0	3	0	0	0	0	0	0	0	8	5	0	1	0	0	6	0	1	0
otu.1027	0	0	0	0	0	0	0	0	0	0	1	1	0	0	9	1	9	4	0
otu.1494	0	3	0	3	0	9	6	0	4	1	0	0	0	0	0	0	0	0	0
otu.827	0	0	0	0	0	0	0	0	0	2	5	6	2	0	0	0	0	9	2
otu.1273	0	1	0	0	0	0	0	0	0	1	1	0	0	0	14	6	0	5	0
otu.607	0	0	0	0	0	0	0	0	0	5	3	3	14	0	0	0	0	5	1
otu.1726	0	4	0	4	0	8	12	0	3	0	0	0	1	0	0	0	0	0	0
otu.578	0	0	0	0	0	0	0	0	0	3	3	5	16	0	0	0	1	5	0
otu.1704	0	7	0	8	0	14	2	0	3	0	0	0	1	0	0	0	0	0	0
otu.1456	0	2	1	1	21	0	0	11	1	0	0	0	0	0	0	0	0	0	0
otu.309	0	0	0	0	0	0	0	0	0	0	1	3	11	20	0	0	2	0	3
otu.205	0	0	0	0	0	0	0	0	0	1	0	3	10	13	9	6	0	0	0
otu.140	0	0	0	0	0	0	0	0	0	14	12	5	9	0	0	0	1	2	0
otu.156	0	0	0	0	0	0	0	0	1	8	0	2	0	19	0	0	6	0	7
otu.402	1	0	0	0	0	0	0	0	0	5	0	12	5	0	0	0	0	1	19
otu.991	0	1	0	0	0	0	0	0	0	9	26	0	2	0	2	3	0	0	0
otu.266	0	0	0	0	0	0	0	0	0	0	3	1	4	31	7	3	0	0	0
otu.770	0	0	0	0	0	0	0	0	0	2	2	3	9	0	10	23	0	0	0
otu.885	0	1	0	0	0	0	0	0	0	7	5	0	0	0	2	0	26	8	0
otu.423	0	1	0	0	0	0	0	0	0	10	3	6	2	0	0	0	0	0	28
otu.69	1	1	9	0	0	0	0	0	9	18	13	0	0	0	0	0	0	0	0
otu.67	21	0	1	0	0	0	0	0	8	0	1	0	0	0	0	2	0	0	23
otu.385	0	0	0	0	0	0	0	0	0	7	2	0	0	14	27	0	9	0	1
otu.83	0	0	0	0	0	0	0	0	1	6	5	3	22	30	0	0	0	0	0
otu.1862	3	0	1	0	0	0	0	0	1	10	55	2	0	0	0	0	0	0	0
otu.579	0	0	0	0	0	0	0	0	0	3	5	0	51	9	2	2	0	0	0
otu.785	0	0	0	1	0	0	0	0	1	35	12	11	0	0	0	0	0	0	13
otu.655	0	0	0	0	0	0	0	0	0	5	2	0	41	13	1	13	0	0	0
otu.93	0	0	0	0	0	0	0	0	0	6	11	8	44	0	0	0	0	3	6
otu.64	0	0	0	0	0	0	0	0	0	8	4	4	21	41	0	0	1	0	0
otu.201	0	0	0	0	0	0	0	0	0	1	0	1	36	23	7	17	0	0	0
otu.583	0	0	0	0	0	0	0	0	0	0	3	2	34	4	43	6	0	0	0
otu.350	0	0	0	0	0	0	0	0	0	3	6	0	42	12	15	17	0	0	0
otu.51	3	0	15	31	0	0	0	0	12	15	26	0	0	0	0	0	0	0	0
otu.172	0	0	0	0	0	0	0	0	0	1	0	0	0	1	1	0	3	104	2
otu.1317	0	0	0	0	0	0	0	1	0	40	43	25	0	0	27	9	0	0	0
otu.2011	0	15	0	0	0	0	0	0	3	52	75	1	1	0	0	0	0	0	0
otu.40	0	0	0	0	0	0	1	1	0	145	0	1	1	0	0	0	0	5	0
otu.134	1	0	0	0	0	0	0	0	0	77	44	17	7	0	0	0	0	0	126
otu.1599	0	0	0	0	0	0	2	0	3	89	272	365	58	0	0	0	0	0	0
otu.29	0	0	0	0	0	0	0	1	0	43	0	181	563	0	1	0	0	4	0
otu.32	879	6	1	2	0	0	0	0	1	0	0	0	0	0	0	0	4	0	0
otu.22	0	1	0	3	0	0	0	0	11	727	1979	0	0	0	0	0	0	0	1
otu.19	6066	3	1	3	0	0	0	0	9	0	0	0	0	0	0	0	0	0	13
otu.352	0	2	0	0	0	0	0	0	0	0	2	0	0	0	2	1	1	3	1
otu.1257	0	2	0	0	0	0	0	0	0	1	2	2	0	0	4	2	0	2	0
otu.126	0	0	0	0	0	0	4	1	0	0	0	1	1	1	0	6	1	0	0
otu.87	0	0	0	0	0	2	2	1	0	0	0	0	3	0	0	1	3	3	0
otu.750	0	0	0	0	0	0	0	0	0	1	0	2	6	1	0	0	4	1	2
otu.782	0	1	0	1	0	6	4	0	2	0	0	0	4	0	0	0	1	0	0
otu.872	0	1	0	0	0	0	0	0	0	1	0	0	1	0	3	4	6	5	0
otu.1283	0	2	0	0	0	0	0	0	0	1	0	3	3	0	5	3	0	5	0
otu.189	0	0	0	0	0	0	0	0	0	3	4	6	0	2	4	0	1	0	2
otu.399	0	1	0	0	0	0	0	0	0	0	2	0	1	0	10	1	5	2	0
otu.75	0	0	0	0	0	0	5	1	0	0	0	1	3	1	0	0	9	2	0
otu.142	0	0	0	0	0	0	0	1	2	0	6	0	1	1	0	0	1	11	0
otu.847	0	0	0	0	0	0	0	0	0	1	4	0	0	0	4	6	9	5	1
otu.68	0	0	0	0	0	0	12	0	0	0	0	4	2	2	0	3	7	1	0
otu.538	0	0	0	0	0	0	0	0	0	0	2	2	25	3	2	1	0	1	0
otu.1215	0	6	2	2	13	0	0	18	0	0	1	0	0	0	0	0	0	1	0
otu.91	0	0	0	0	0	0	0	0	0	16	18	12	1	8	0	0	1	0	1
otu.671	0	2	0	7	0	20	15	0	2	0	0	0	10	0	0	0	2	0	0
otu.244	0	0	0	0	0	0	0	0	0	14	19	8	9	6	0	0	1	0	3
otu.59	0	0	0	0	0	22	4	0	0	0	0	3	13	0	0	13	7	6	0
otu.238	0	0	0	0	0	0	0	0	0	2	1	1	22	37	5	7	0	0	0
otu.135	0	3	0	0	0	0	0	0	0	9	39	1	0	0	1	0	0	1	31
otu.76	0	0	0	0	0	0	0	0	0	21	27	11	18	19	0	0	1	0	1
otu.351	0	0	0	0	0	0	0	1	0	20	16	0	0	0	65	1	18	0	2
otu.683	1	0	0	0	0	0	0	0	0	10	12	17	42	0	0	0	0	58	2
otu.141	0	0	0	0	0	0	0	0	0	22	24	12	13	59	13	22	0	0	0
otu.387	0	0	0	0	0	0	0	0	0	5	17	17	42	24	40	32	0	0	0
otu.211	0	0	0	0	0	0	0	0	0	5	14	5	43	99	0	0	12	0	16
otu.557	0	0	0	0	0	0	0	0	0	14	25	4	94	17	13	35	0	0	0
otu.326	0	0	0	0	0	0	0	0	0	3	6	54	58	68	0	0	25	0	2
otu.1304	0	1	0	0	1	0	0	0	0	83	80	9	0	0	43	2	0	0	0
otu.678	1	0	0	2	0	0	0	0	0	79	40	17	6	0	0	0	0	0	127
otu.757	2	0	1	0	0	0	0	0	0	125	78	33	3	0	0	0	0	0	67
otu.298	0	0	0	0	0	0	0	0	0	1	8	2	144	116	26	31	0	0	0
otu.1371	0	0	0	0	3	0	1	2	0	0	1	0	0	0	91	135	0	110	0
otu.43	0	0	0	0	0	0	0	1	1	223	138	27	82	0	0	0	0	0	11
otu.231	0	0	0	0	0	0	0	0	0	1	10	2	196	257	48	21	0	0	0
otu.18	4233	5	3	9	0	0	0	0	4	0	1	0	0	0	0	0	0	0	5
otu.16	6193	3	2	5	0	0	0	0	10	0	1	0	0	0	0	0	0	0	5
otu.2	1	0	0	0	0	24	0	0	0	0	0	0	23	0	5	30595	4	42	0
otu.1272	0	1	0	0	0	0	0	0	0	3	3	1	0	0	4	3	0	2	1
otu.213	0	2	0	1	0	4	4	0	1	0	0	0	1	4	0	0	2	0	0
otu.396	0	4	0	0	0	0	0	0	0	0	2	0	3	1	3	3	3	0	2
otu.937	0	7	0	0	0	0	0	0	0	3	3	1	0	0	1	1	9	4	0
otu.1006	0	1	0	0	0	0	0	0	0	0	0	2	1	0	8	4	5	9	1
otu.665	0	0	0	0	0	0	0	0	0	0	0	2	10	2	3	4	5	10	1
otu.1156	0	6	0	0	0	0	0	0	0	3	5	1	0	0	24	4	5	0	2
otu.1368	0	17	0	0	0	0	0	0	0	6	23	1	2	0	1	2	0	1	0
otu.145	0	0	0	0	0	0	0	0	0	5	2	3	1	34	10	1	0	2	0
otu.1168	0	8	0	0	0	0	0	0	0	5	9	9	0	0	28	8	5	7	0
otu.706	0	12	0	16	0	37	16	0	9	0	0	0	5	5	0	0	5	0	0
otu.1503	0	3	0	31	1	52	40	1	4	0	0	0	3	0	0	0	0	0	0
otu.234	0	0	1	0	0	0	0	0	0	1	3	1	38	69	9	15	0	0	0
otu.144	0	0	0	0	0	0	0	0	0	8	8	0	0	14	141	2	6	20	2
otu.741	0	0	0	0	0	0	0	0	0	3	8	3	80	32	10	78	0	1	0
otu.1204	0	0	0	0	1	0	1	0	0	13	20	30	0	0	183	7	0	1	0
otu.63	0	0	0	0	0	0	0	0	1	44	62	58	84	20	0	0	4	0	11
otu.626	0	1	0	0	0	0	0	0	0	0	0	0	69	28	7	59	71	63	10
otu.723	0	0	0	0	0	0	0	0	0	64	104	17	38	34	0	2	53	0	6
otu.52	0	0	0	0	0	0	0	0	1	70	45	70	23	105	0	0	13	0	20
otu.1308	0	11	7	29	228	0	1	117	2	0	0	0	0	0	0	0	0	22	0
otu.242	0	0	0	0	0	0	0	0	0	2	9	6	181	337	0	0	79	1	60
otu.1306	0	0	3	0	0	0	0	1	2	365	394	19	0	0	118	7	0	0	0
otu.1236	0	0	0	0	1	0	1	3	0	0	0	1	0	0	509	146	0	247	108
otu.26	0	0	1	0	0	0	1	0	0	102	0	596	14	1156	1	0	2	0	0
otu.20	2	1	4642	2	0	0	1	0	2	4	5	0	0	0	0	0	0	0	0
otu.21	1	5	4962	6	0	0	4	0	6	11	8	0	0	0	0	0	0	0	0
otu.14	1	0	0	0	0	0	0	10	1777	3	1	0	0	0	0	0	1	6165	3
otu.445	0	1	0	0	0	4	0	0	1	2	1	0	1	0	0	1	2	4	0
otu.654	0	1	0	0	1	0	0	0	0	3	1	0	0	0	2	2	1	3	6
otu.292	0	1	0	0	0	0	0	0	0	1	3	0	1	1	2	0	2	6	7
otu.305	0	1	0	0	0	0	0	0	0	0	0	1	4	2	8	2	3	6	3
otu.72	0	0	0	0	0	7	6	3	0	0	0	1	5	1	0	3	5	2	0
otu.1037	0	4	0	0	0	0	1	0	0	1	4	0	2	0	10	0	11	11	1
otu.357	0	0	0	0	0	0	0	0	0	0	1	1	2	2	34	3	10	1	1
otu.373	0	0	0	0	0	0	0	0	0	7	3	0	1	2	58	1	26	1	9
otu.955	0	32	0	0	0	0	0	0	0	13	22	2	0	0	15	10	9	14	4
otu.1003	0	0	1	0	0	0	0	0	1	49	49	24	12	0	61	44	1	0	0
otu.50	0	0	2	0	0	0	0	0	1	149	88	19	3	7	0	0	4	0	8
otu.896	0	1	0	0	0	0	0	0	0	1	7	123	2	0	61	81	200	0	10
otu.1607	0	92	0	41	0	221	112	2	46	3	1	0	7	0	0	0	0	0	0
otu.963	0	0	0	0	0	1	0	0	0	63	117	41	80	0	110	175	1	1	0
otu.306	0	0	0	0	0	0	0	0	0	17	17	8	296	162	71	65	0	1	1
otu.37	0	0	1	0	0	1	0	2	0	350	3	15	0	16	0	0	0	1	275
otu.1627	1	417	192	196	0	0	0	716	54	2	2	5	0	0	0	0	0	0	0
otu.31	3	0	1	1	0	0	0	0	9	806	695	399	1	0	0	0	0	0	2
otu.24	826	5	2	1884	0	0	0	0	1	0	6	0	0	0	0	0	4	1	1
otu.622	0	2	0	0	1	0	0	0	0	0	1	1	5	0	5	6	4	16	1
otu.391	0	1	0	0	0	0	0	0	0	1	3	0	2	1	22	2	1	2	9
otu.395	0	3	0	0	0	0	0	0	0	3	1	2	4	0	14	2	6	9	8
otu.398	0	3	0	0	0	0	0	0	0	3	1	0	7	1	14	5	8	9	2
otu.755	0	14	0	0	0	0	0	0	1	7	20	0	6	0	4	6	10	8	8
otu.667	0	12	0	0	0	0	0	0	0	29	30	2	0	1	5	2	8	6	59
otu.170	1	132	0	120	0	13	3	0	65	1	0	0	11	4	0	0	2	0	0
otu.1220	0	0	2	0	1	1	1	0	0	70	133	39	66	0	117	144	0	0	0
otu.1265	1	0	0	0	1	0	0	1	2	66	94	581	12	0	4	0	0	0	30
otu.212	0	0	0	0	1	1	1	0	0	8	15	22	431	400	124	157	0	0	0
otu.36	0	2	0	0	0	0	0	1	0	45	48	0	0	345	379	2	412	361	18
otu.1747	3	669	5	1	0	1	0	0	3	251	682	279	122	0	0	0	0	0	0
otu.1067	0	18	0	0	0	0	0	2	1	13	24	0	0	0	907	148	722	1070	72
otu.11	0	0	2	0	2	3	0	0	0	0	0	1	624	0	2322	6524	856	1968	1
otu.6	4	0	0	0	20942	20	2	40	0	0	0	32	1	6	19	0	0	0	1
otu.729	1	1	0	0	0	0	0	0	0	3	2	0	1	2	1	5	7	2	1
otu.348	0	3	0	0	0	0	0	0	0	2	7	1	2	2	21	8	11	18	12
otu.291	0	62	0	83	0	11	11	0	49	1	2	0	12	1	0	0	5	0	1
otu.616	0	0	0	0	0	2	1	0	0	13	25	51	528	134	122	307	1	0	1
otu.228	0	0	0	0	0	0	1	0	0	33	29	118	33	353	362	88	190	3	228
otu.417	0	3	0	0	0	0	0	0	0	3	5	1	545	162	105	344	477	477	692
otu.10	0	0	1	0	1	1	11519	31	0	0	0	5	7	9	0	1	7	4	0
otu.353	0	28	0	1	0	0	0	0	0	26	34	4	11	2	91	12	25	37	74
otu.146	1	1	0	0	10	0	0	0	2	1	7	1	4	0	9	4	2	6	5
otu.701	1	85	1	0	0	0	0	0	0	88	137	3	12	5	20	34	43	59	185
otu.864	1	0	0	0	0	1	1	1	0	1	2	226	1	0	117	126	415	11	12
otu.53	0	4	0	0	0	27	6	16	7	7	8	4	3	1	2	4	1	114	0
otu.218	3	0	0	0	2	1	0	1	1	139	103	1378	680	3	8	2	0	3	1189
otu.696	1	306	1	364	1	647	458	0	264	2	3	2	74	14	0	1	92	0	0
otu.738	0	1	3	1	1	1	2	2	2	358	325	446	12	68	504	310	575	9	37
otu.9	16	1	8	6	1	0	6	11	51	8031	6648	2048	6474	15	6	10	25	3120	960
otu.3	46	18	9	3	19	6	3	20	64	11351	5072	27853	5682	12	39	8	0	25	13374
otu.7	5	3	10	4	1	1	13	4	34	3370	4944	4256	5108	9423	6	6	1713	12	1272
otu.8	29	3443	1522	2613	8231	17	13	8539	627	10	14	13	10	1493	20	3	1	4696	18
otu.5	9	7168	8	7570	3	12070	8243	46	6682	112	25	11	3251	1391	5	11	1656	15	21
otu.4	7	12	14	9	10	4	15	30	56	9136	7971	6202	362	4474	9052	3103	8617	114	2968
otu.1	2	6	26	4	8	27	14	7	24	3116	3855	2176	21611	18200	8169	11482	16	44	4
otu.0	22	6070	22	10	28	12	30	56	68	7002	9066	3525	9119	7999	30726	11535	15985	24534	14488
