# Supplementary material for: Diversity and Composition of the Leaf Mycobiome of Beech (Fagus sylvatica) Are Affected by Local Habitat Conditions and Leaf Biochemistry
Source: PLoS One. 2016 Apr 14;11(4):e0152878. doi: 10.1371/journal.pone.0152878 (PMC4831807; doi:10.1371/journal.pone.0152878)
Supplement: S2 Notes — Bundle of files for biodiversity analysis in R. All necessary input files and a commented script of R-commands are provided. (ZIP) [file pone.0152878.s002.zip › supplementary_03_R/env.txt]

	setting	elevation	altitude	exposition	chl.avg	flav.avg	nbl.avg	group
fagus01	phytometer	valley	517	PV	29.28	1.71	17.08	1
fagus02	phytometer	valley	517	PV	34.03	1.67	20.38	1
fagus03	phytometer	valley	517	PV	29.7	1.55	20.41	1
fagus04	phytometer	valley	517	PV	33.29	1.57	21.13	1
fagus05	phytometer	valley	517	PV	40.15	1.28	36.54	1
fagus06	phytometer	mountain	975	PM	34.53	1.49	23.57	2
fagus07	phytometer	mountain	975	PM	32.9	1.24	29.71	2
fagus08	phytometer	mountain	975	PM	43.36	1.69	25.74	2
fagus09	phytometer	mountain	975	PM	39.86	1.64	24.78	2
fagus11	natural	valley	517	NV	10.87	0.47	25.19	3
fagus12	natural	valley	517	NV	5.71	0.56	10.53	3
fagus13	natural	valley	517	NV	9.9	0.47	23.29	3
fagus14	natural	valley	517	NV	11.32	1.23	10.98	3
fagus15	natural	valley	517	NV	13.13	0.72	19.2	3
fagus21	natural	mountain	975	NM	22.69	1.35	16.85	4
fagus22	natural	mountain	975	NM	29.59	1.76	16.78	4
fagus23	natural	mountain	975	NM	17.25	1.01	17.24	4
fagus24	natural	mountain	975	NM	17.25	1.57	20.65	4
fagus25	natural	mountain	975	NM	15.77	1.14	12.8	4
