# Supplementary material for: Diversity and Composition of the Leaf Mycobiome of Beech (Fagus sylvatica) Are Affected by Local Habitat Conditions and Leaf Biochemistry
Source: PLoS One. 2016 Apr 14;11(4):e0152878. doi: 10.1371/journal.pone.0152878 (PMC4831807; doi:10.1371/journal.pone.0152878)
Supplement: S2 Notes — Bundle of files for biodiversity analysis in R. All necessary input files and a commented script of R-commands are provided. (ZIP) [file pone.0152878.s002.zip › supplementary_03_R/orders_pie.txt]

	max.phytometer	max.natural
Capnodiales	0.01778	0.6973842574
Erysiphales	0.33103	0
Eurotiales	0.11885	0.4674394968
Helotiales	0.55890	0.6179437229
Other	0.96632	0.1023809524
Pleosporales	0.33261	0.0200794351
Polyporales	0.96092	0.3716708059
Saccharomycetales	0.31152	0
Tremellales	0.01659	0
Diaporthales	0	0.0988230788
