# Supplementary material for: Diversity and Composition of the Leaf Mycobiome of Beech (Fagus sylvatica) Are Affected by Local Habitat Conditions and Leaf Biochemistry
Source: PLoS One. 2016 Apr 14;11(4):e0152878. doi: 10.1371/journal.pone.0152878 (PMC4831807; doi:10.1371/journal.pone.0152878)
Supplement: S2 Notes — Bundle of files for biodiversity analysis in R. All necessary input files and a commented script of R-commands are provided. (ZIP) [file pone.0152878.s002.zip › supplementary_03_R/script.R~]

### Phytometer title

### Authors

###############################################################
### Contents:
### 1. Importing and organising data, first data visualisation
###    and data transformation
### 2. Diversity indicators and species accumulation curves
### 3. Leaf biochemistry and fungal mycobiomes
### 4. Taxonomic summary
### 5. Community composition
### 6. Phylogenetic diversity
###############################################################


require(vegan)## (http://cran.r-project.org/package=vegan)
require(mvabund) ## (http://cran.r-project.org/package=mvabund)
require(picante) ## (http://cran.r-project.org/package=picante)
require(mgcv) ## (http://cran.r-project.org/package=mgcv)
require(PCNM) ## (http://cran.r-project.org/package=PCNM)
require(labdsv) ## (http://cran.r-project.org/package=labdsv)
require(cluster) ##(http://cran.r-project.org/package=cluster)
require(indicspecies) ##(http://cran.r-project.org/package=indicspecies)
require(plotrix) ##(http://cran.r-project.org/package=plotrix)


setwd("path/to/your/project/folder")

### making some colours
brown.transp<-adjustcolor("saddlebrown", alpha.f=0.5)
green.transp<-adjustcolor("green4", alpha.f=0.5)
black.transp<-adjustcolor("black", alpha.f=0.5)
red.transp<-adjustcolor("darkred", alpha.f=0.5)
blue.transp<-adjustcolor("darkblue", alpha.f=0.5)
orange.transp<-adjustcolor("orange", alpha.f=0.5)

##########
### 1. Importing and organising data, first data visualisation and data transformation
##########

spec = read.table("spec.txt", header=T, sep="\t", row.names=1)

orders.pie<-read.table("orders_pie.txt")

env = read.table("env.txt", header=T, sep="\t", row.names=1)

phy <- read.tree("phytometer.newick")

## Subsets of the spec and env data
spec.p<-subset(spec, env$setting=="phytometer")
spec.p<-spec.p[!colSums(spec.p)==0]

spec.n<-subset(spec, env$setting=="natural")
spec.n<-spec.n[!colSums(spec.n)==0]

spec.pv<-subset(spec, env$exposition=="PV")
spec.pv<-spec.pv[!colSums(spec.pv)==0]
spec.pm<-subset(spec, env$exposition=="PM")
spec.pm<-spec.pm[!colSums(spec.pm)==0]

spec.nv<-subset(spec, env$exposition=="NV")
spec.nv<-spec.nv[!colSums(spec.nv)==0]
spec.nm<-subset(spec, env$exposition=="NM")
spec.nm<-spec.nm[!colSums(spec.nm)==0]

spec.m<-subset(spec,env$altitude=="975")
spec.m<-spec.m[!colSums(spec.m)==0]
spec.v<-subset(spec,env$altitude=="517")
spec.v<-spec.v[!colSums(spec.v)==0]


env.p<-subset(env, env$setting=="phytometer")
env.n<-subset(env, env$setting=="natural")

env.pv<-subset(env, env$exposition=="PV")
env.pm<-subset(env, env$exposition=="PM")

env.nv<-subset(env, env$exposition=="NV")
env.nm<-subset(env, env$exposition=="NM")
env.m<-subset(env, env$altitude=="975")
env.v<-subset(env, env$altitude=="517")

## sequencing depth
#####Figure 1#####
par(mfrow=c(1,1))
error.bar <- function(x, y, upper, lower=upper, length=0.05,...){
    if(length(x) != length(y) | length(y) !=length(lower) | length(lower) != length(upper))
    stop("vectors must be same length")
    arrows(x,y+upper, x, y-lower, angle=90, code=3, length=length, ...)
}

reads.phyto<-c(rowSums(spec[1:9,]),0)
reads.natural<-c(rowSums(spec[10:19,]))
samples<-c(1:10)

reads = matrix(c(reads.phyto,reads.natural), nrow=length(samples), ncol=2, dimnames=list(samples, c("Phytometer","Natural")))

reads2 = t(reads)
bar.reads = barplot(reads2,beside=TRUE, col=c(green.transp,brown.transp), border="black",main="",xlab="Tree replicates", ylab="Read counts",font.lab=2)
legend("topright",legend=c("Natural trees", "Phytometer trees"),fill=c(brown.transp, green.transp))

dev.print (device=jpeg, file="Figures/fig01_ReadCoverage.jpg", width=par("din")[1]*300, res=300, quality=100)

summary(reads)

##significance test
t.test(reads.natural, reads.phyto)

## testing the influence of sequence depth on species richness
#####Figure 2#####
par(mfrow=c(1,1))
plot(specnumber(spec),rowSums(spec), type="n", xlab="OTU richness", ylab="ITS1 reads", cex=2, pch=21, bg=black.transp)
points(specnumber(spec.p), rowSums(spec.p), cex=2, pch=21, bg=green.transp)
points(specnumber(spec.n), rowSums(spec.n), cex=2, pch=22, bg=brown.transp)
summary(lm(rowSums(spec)~specnumber(spec)))
abline(lm(rowSums(spec)~specnumber(spec)))
legend("bottomright", c("Natural trees", "Phytometer trees"), pch=c(15,19), col=c(brown.transp, green.transp), text.col = "white")
legend("bottomright", c("Natural trees", "Phytometer trees"), pch=c(15,16), col=c(brown.transp, green.transp), text.col = "black")
dev.print (device=jpeg, file="Figures/fig02_ReadsRichnessCorrelation.jpg", width=par("din")[1]*300, res=300, quality=100)

## species abundance distributions
barplot(sort(log(colSums(spec.p)),decreasing=T))
barplot(sort(log(colSums(spec.n)),decreasing=T))

##########
### 2. Diversity indicators and species accumulation curves
##########

## Species accumulation curves - calculations
# Sequence-based all sac:
sac.rarefaction<-specaccum(spec, method="rarefaction")

	# hack specaccum object, to start at (0,0)
sac.rarefaction$sites <- c(0, sac.rarefaction$sites)
sac.rarefaction$richness <- c(0, sac.rarefaction$richness)
sac.rarefaction$sd <- c(0, sac.rarefaction$sd)
sac.rarefaction$individuals <- c(0, sac.rarefaction$individuals)

	# now, make sample based accumulation curve to produce a sample-based sac scaled to the number of reads.
sac.cole<-specaccum(spec, method="coleman")

	# hack specaccum object, to start at (0,0)
sac.cole$sites <- c(0, sac.cole$sites)
sac.cole$richness <- c(0, sac.cole$richness)
sac.cole$sd <- c(0, sac.cole$sd)
sac.cole$individuals <- c(0, sac.cole$individuals)

# Sequence-based sac for phytometer samples:
sac.p.rarefaction<-specaccum(spec.p, method="rarefaction")

	# hack specaccum object, to start at (0,0)
sac.p.rarefaction$sites <- c(0, sac.p.rarefaction$sites)
sac.p.rarefaction$richness <- c(0, sac.p.rarefaction$richness)
sac.p.rarefaction$sd <- c(0, sac.p.rarefaction$sd)
sac.p.rarefaction$individuals <- c(0, sac.p.rarefaction$individuals)

	# now, make sample based accumulation curve to produce a sample-based sac scaled to the number of reads.
sac.p.cole<-specaccum(spec.p, method="coleman")
	# hack specaccum object, to start at (0,0)
sac.p.cole$sites <- c(0, sac.p.cole$sites)
sac.p.cole$richness <- c(0, sac.p.cole$richness)
sac.p.cole$sd <- c(0, sac.p.cole$sd)
sac.p.cole$individuals <- c(0, sac.p.cole$individuals)

# Sequence-based sac for natural samples:
sac.n.rarefaction<-specaccum(spec.n, method="rarefaction")

	# hack specaccum object, to start at (0,0)
sac.n.rarefaction$sites <- c(0, sac.n.rarefaction$sites)
sac.n.rarefaction$richness <- c(0, sac.n.rarefaction$richness)
sac.n.rarefaction$sd <- c(0, sac.n.rarefaction$sd)
sac.n.rarefaction$individuals <- c(0, sac.n.rarefaction$individuals)

	# now, make sample based accumulation curve to produce a sample-based sac scaled to the number of reads.
sac.n.cole<-specaccum(spec.n, method="coleman")

	# hack specaccum object, to start at (0,0)
sac.n.cole$sites <- c(0, sac.n.cole$sites)
sac.n.cole$richness <- c(0, sac.n.cole$richness)
sac.n.cole$sd <- c(0, sac.n.cole$sd)
sac.n.cole$individuals <- c(0, sac.n.cole$individuals)

	# combine data
n <- max(length(sac.cole$richness), length(sac.p.cole$richness))
length(sac.p.cole$richness) <- n
length(sac.p.rarefaction$individuals) <- n
length(sac.n.cole$richness) <- n
length(sac.n.rarefaction$individuals) <- n

sac.combined<-rbind(sac.cole$richness, sac.rarefaction$individuals,sac.p.cole$richness, sac.p.rarefaction$individuals,sac.n.cole$richness, sac.n.rarefaction$individuals,  deparse.level=2)

## Species accumulation curves - plotting

# phytometer vs. natural samples

#####Figure 3#####
par(mfrow=c(1,1))

plot(sac.combined[5,]~sac.combined[6,], type='l', ylab="OTU richness", xlab="ITS reads", col=brown.transp, lwd=5)
lines(sac.combined[3,]~sac.combined[4,], add=TRUE, col=green.transp, lwd=5, lty=2)
lines(sac.combined[3,]~sac.combined[4,], add=TRUE, col=green.transp, lwd=5, lty=2)
lines(sac.combined[5,]~sac.combined[6,], add=TRUE, col=brown.transp, lwd=5, lty=1)
lines(sac.combined[3,]~sac.combined[4,], add=TRUE, col=green.transp, lwd=5, lty=2)
lines(sac.combined[5,]~sac.combined[6,], add=TRUE, col=brown.transp, lwd=5, lty=1)

legend("bottomright", c("Natural trees", "Phytometer trees"), col = c(brown.transp, green.transp), lwd=c(3,3), lty=c(1,2), text.col = "white", merge = TRUE)
legend("bottomright", c("Natural trees", "Phytometer trees"), col = c(brown.transp, green.transp), lwd=c(3,3), lty=c(1,2), text.col = "white", merge = TRUE)
legend("bottomright", c("Natural trees", "Phytometer trees"), col = c(brown.transp, green.transp), lwd=c(3,3), lty=c(1,2), text.col = "white", merge = TRUE)
legend("bottomright", c("Natural trees", "Phytometer trees"), col = c(brown.transp, green.transp), lwd=c(3,3), lty=c(1,2), text.col = "black", merge = TRUE)

dev.print (device=jpeg, file="Figures/fig03_SacPhytoNatural.jpg", width=par("din")[1]*300, res=300, quality=100)

# significance test
t.test(specnumber(spec) ~ env$setting)

## diversity indicators

shannon = diversity(spec)
shannon.n = diversity(spec.n)
shannon.p = diversity(spec.p)
alpha = fisher.alpha(spec)
alpha.n=fisher.alpha(spec.n)
alpha.p=fisher.alpha(spec.p)
specnumber<-specnumber(spec)
specnumber

# Hill diversities

otuHill = renyi(spec, scale=c(0,1,2), hill=T)
hill.0 = otuHill$"0"
hill.1 = otuHill$"1"
hill.2 = otuHill$"2"

otuHill.n = renyi(spec.n, scale=c(0,1,2), hill=T)
hill.n.0 = otuHill.n$"0"
hill.n.1 = otuHill.n$"1"
hill.n.2 = otuHill.n$"2"

otuHill.p = renyi(spec.p, scale=c(0,1,2), hill=T)
hill.p.0 = otuHill.p$"0"
hill.p.1 = otuHill.p$"1"
hill.p.2 = otuHill.p$"2"

	# First Hill 
hill.0.m1 = lm(hill.0 ~ sqrt(sample.count))

hill.0.anova.m1 = anova(hill.0.m1)
hill.0.summary.m1 = summary(hill.0.m1)

	# Second Hill
hill.1.m1 = lm(hill.1 ~ sqrt(sample.count))

hill.1.anova = anova(hill.1.m1)
hill.1.summary = summary(hill.1.m1)

	# Third Hill
hill.2.m1 = lm(hill.2 ~ sqrt(sample.count))

hill.2.anova = anova(hill.2.m1)
hill.2.summary = summary(hill.2.m1)

# Plot diversity values

#####Figure 4a#####
par(mfrow=c(1,4))

boxplot(alpha~ env$setting, col=c(brown.transp, green.transp), cex.lab=0.01, cex.axis=0.01, range=0, labels=F, main="Alpha")
axis(1, at=seq(1,2,by=1),labels=c("Natural trees", "Phytometer trees"), las = 2)
axis(2)
boxplot(shannon~ env$setting, col=c(brown.transp, green.transp), cex.lab=0.01, cex.axis=0.01, range=0, labels=F, main="Shannon")
axis(1, at=seq(1,2,by=1),labels=c("Natural trees", "Phytometer trees"), las = 2, main="Shannon")
axis(2)
boxplot(hill.1.m1$residuals ~  env$setting, notch=F, col=c(brown.transp, green.transp), cex.lab=0.01, cex.axis=0.01, range=0, main="Hill N1")
axis(1, at=seq(1,2,by=1),labels=c("Natural trees", "Phytometer trees"), las = 2, main="Hill N1")
axis(2)
boxplot(hill.2.m1$residuals ~ env$setting, notch=F, col=c(brown.transp, green.transp), cex.lab=0.01, cex.axis=0.01, range=0, main="Hill N2")
axis(1, at=seq(1,2,by=1),labels=c("Natural trees", "Phytometer trees"), las = 2, main="Hill N2")
axis(2)

dev.print (device=jpeg, file="Figures/fig04a_IndicesSummaryPhytoNatural.jpg", width=par("din")[1]*300, res=300, quality=100)

#####Figure 4b#####
par(mfrow=c(1,4))

boxplot(alpha~ env$exposition, col=c(brown.transp,"brown", green.transp, "darkgreen"), cex.lab=0.01, cex.axis=0.01, range=0, labels=F, main="Alpha")
axis(1, at=seq(1,4,by=1),labels=c("NM", "NV", "PM", "PV"), las = 2)
axis(2)
boxplot(shannon~ env$exposition, col=c(brown.transp,"brown", green.transp, "darkgreen"), cex.lab=0.01, cex.axis=0.01, range=0, labels=F, main="Shannon")
axis(1, at=seq(1,4,by=1),labels=c("NM", "NV", "PM", "PV"), las = 2, main="Shannon")
axis(2)
boxplot(hill.1.m1$residuals ~  env$exposition, notch=F, col=c(brown.transp,"brown", green.transp, "darkgreen"), cex.lab=0.01, cex.axis=0.01, range=0, main="Hill N1")
axis(1, at=seq(1,4,by=1),labels=c("NM", "NV", "PM", "PV"), las = 2, main="Hill N1")
axis(2)
boxplot(hill.2.m1$residuals ~ env$exposition, notch=F, col=c(brown.transp,"brown", green.transp, "darkgreen"), cex.lab=0.01, cex.axis=0.01, range=0, main="Hill N2")
axis(1, at=seq(1,4,by=1),labels=c("NM", "NV", "PM", "PV"), las = 2, main="Hill N2")
axis(2)

dev.print (device=jpeg, file="Figures/fig04b_IndicesSummary.jpg", width=par("din")[1]*300, res=300, quality=100)

# now the statistics
glm.alpha=manyglm(alpha ~ env$setting+env$elevation)
aov(glm.alpha)
anova(glm.alpha)

glm.alpha.n=manyglm(alpha.n ~ env.n$elevation)
aov(glm.alpha.n)
anova(glm.alpha.n)

glm.alpha.p=manyglm(alpha.p ~ env.p$elevation)
aov(glm.alpha.p)
anova(glm.alpha.p)

glm.shannon=manyglm(shannon ~ env$setting+env$elevation)
aov(glm.shannon)
anova(glm.shannon)

glm.shannon.n=manyglm(shannon.n ~ env.n$elevation)
aov(glm.shannon.n)
anova(glm.shannon.n)

glm.shannon.p=manyglm(shannon.p ~ env.p$elevation)
aov(glm.shannon.p)
anova(glm.shannon.p)

glm.h0=manyglm(hill.0 ~ env$setting+env$elevation)
aov(glm.h0)
anova(glm.h0)

glm.h0.n=manyglm(hill.n.0 ~ env.n$elevation)
aov(glm.h0.n)
anova(glm.h0.n) 

glm.h1=manyglm(hill.1 ~ env$setting+env$elevation)
aov(glm.h1)
anova(glm.h1)

glm.h1.n=manyglm(hill.n.1 ~ env.n$elevation)
aov(glm.h1.n)
anova(glm.h1.n) 

glm.h1.p=manyglm(hill.p.1 ~ env.p$elevation)
aov(glm.h1.p)
anova(glm.h1.p) 

glm.h2=manyglm(hill.2 ~ env$setting+env$elevation)
aov(glm.h2)
anova(glm.h2)

glm.h2.n=manyglm(hill.n.2 ~ env.n$elevation)
aov(glm.h2.n)
anova(glm.h2.n) 

glm.h2.p=manyglm(hill.p.2 ~ env.p$elevation)
aov(glm.h2.p)
anova(glm.h2.p) 

##########
#### 3. Leaf biochemistry and fungal mycobiomes
##########

## correlation of chlorophyll and flavonoids
#####Figure 5#####
par(mfrow=c(1,1))
plot(env$chl.avg, specnumber(spec), type="n", xlab="Chlorophyll content", ylab="OTU richness")
points(env.pm$chl.avg, specnumber(spec.pm), cex=2, pch=23, bg=green.transp)
points(env.pv$chl.avg, specnumber(spec.pv), cex=2, pch=24, bg="darkgreen")
points(env.nm$chl.avg, specnumber(spec.nm), cex=2, pch=21, bg=brown.transp)
points(env.nv$chl.avg, specnumber(spec.nv), cex=2, pch=22, bg="brown")

legend("topright", c("Natural mountain", "Natural valley", "Phytometer mountain", "Phytometer valley"), pch=c(21,22,23,24), col=c(brown.transp, "brown", green.transp, "darkgreen"), text.col = "white")
legend("topright", c("Natural mountain", "Natural valley", "Phytometer mountain", "Phytometer valley"), pch=c(19,15,18,17), col=c(brown.transp, "brown", green.transp, "darkgreen"), text.col = "black")

dev.print (device=jpeg, file="Figures/fig05_ChloroRichnessCorrelation.jpg", width=par("din")[1]*300, res=300, quality=100)

#####Figure 6#####
plot(env$flav.avg, specnumber(spec), type="n", xlab="Flavonoid content", ylab="OTU richness")
points(env.pm$flav.avg, specnumber(spec.pm), cex=2, pch=23, bg=green.transp)
points(env.pv$flav.avg, specnumber(spec.pv), cex=2, pch=24, bg="darkgreen")
points(env.nm$flav.avg, specnumber(spec.nm), cex=2, pch=21, bg=brown.transp)
points(env.nv$flav.avg, specnumber(spec.nv), cex=2, pch=22, bg="brown")

legend("topright", c("Natural mountain", "Natural valley", "Phytometer mountain", "Phytometer valley"), pch=c(21,22,23,24), col=c(brown.transp, "brown", green.transp, "darkgreen"), text.col = "white")
legend("topright", c("Natural mountain", "Natural valley", "Phytometer mountain", "Phytometer valley"), pch=c(19,15,18,17), col=c(brown.transp, "brown", green.transp, "darkgreen"), text.col = "black")

dev.print (device=jpeg, file="Figures/fig06_FlavoRichnessCorrelation.jpg", width=par("din")[1]*300, res=300, quality=100)

#statistical tests
ks.test(env.p$chl.avg, env.n$chl.avg, alternative="two.sided")
ks.test(env.nv$chl.avg, env.nm$chl.avg, alternative="two.sided")
ks.test(env.pv$chl.avg, env.pm$chl.avg, alternative="two.sided")

# customizing boxplot
phy.c<-env.p[,5]
phy.f<-env.p[,6]
nat.c<-env.n[,5]
nat.f<-env.n[,6]

m.c<-env.m[,5]
m.f<-env.m[,6]
v.c<-env.v[,5]
v.f<-env.v[,6]

nm.c<-env.nm[,5]
nm.f<-env.nm[,6]
nv.c<-env.nv[,5]
nv.f<-env.nv[,6]
pm.c<-env.pm[,5]
pm.f<-env.pm[,6]
pv.c<-env.pv[,5]
pv.f<-env.pv[,6]

dualex1<-cbind(phy.c,phy.f,nat.c, nat.f,m.c,m.f, v.c, v.f)
dualex1.d<-as.data.frame(dualex1)
dualex2<-cbind(nm.c,nm.f,nv.c,nv.f,pm.c,pm.f,pv.c,pv.f)
dualex2.d<-as.data.frame(dualex2)

#####Figure 7#####
par(mfrow=c(1,2))
boxplot(dualex1.d[,c(1,3)], labels=F, cex.axis=.01, col=c(green.transp, brown.transp), main="Chlorophyll")
axis(1, at=seq(1,2,by=1),labels=c("phytometer", "natural"), las = 2)
axis(2)
boxplot(dualex1.d[,c(2,4)], labels=F, cex.axis=.01, col=c(green.transp, brown.transp), main="Flavonoids")
axis(1, at=seq(1,2,by=1),labels=c("phytometer", "natural"), las = 2)
axis(2)
dev.print (device=jpeg, file="Figures/fig07_ChloroFlavoPhyNat.jpg", width=par("din")[1]*300, res=300, quality=100)

#####Figure 8#####
par(mfrow=c(1,2))
boxplot(dualex2.d[,c(1,3,5,7)], labels=F, cex.axis=.01, col=(c(brown.transp,"brown", green.transp, "darkgreen")), main="Chlorophyll")
axis(1, at=seq(1,4,by=1),labels=c("NM", "NV", "PM", "PV"), las = 2)
axis(2)
boxplot(dualex2.d[,c(2,4,6,8)], labels=F, cex.axis=.01, col=(c(brown.transp,"brown", green.transp, "darkgreen")), main="Flavonoids")
axis(1, at=seq(1,4,by=1),labels=c("NM", "NV", "PM", "PV"), las = 2)
axis(2)
dev.print (device=jpeg, file="Figures/fig08_ChloroFlavoPhyNatValleyMountain.jpg", width=par("din")[1]*300, res=300, quality=100)

##########
### 4. Taxonomic summary
##########

labels.pie<-row.names(orders.pie)
col.pie<-c("red", "blue", "darkgreen", "orange", "deeppink", "brown", "darkviolet", "sienna", "grey", "limegreen")

#####Figure 9#####
par(mfrow=c(1,1))
pie.phyto<-pie3D(orders.pie$max.phytometer, explode=.3, labelcex=.75, col=col.pie, main="Phytometer trees")
dev.print (device=jpeg, file="Figures/fig09_PiePhyto.jpg", width=par("din")[1]*300, res=300, quality=100)

#####Figure 10#####
pie.natural<-pie3D(orders.pie$max.natural, explode=.3, labelcex=.75, col=col.pie)
dev.print (device=jpeg, file="Figures/fig10_PieNatural.jpg", width=par("din")[1]*300, res=300, quality=100)

#####Figure 11#####
legend.plot=plot(orders.pie, type=n)
legend("bottom",labels.pie, col=col.pie, pch=19)
dev.print (device=jpeg, file="Figures/fig11_LabelsPie.jpg", width=par("din")[1]*300, res=300, quality=100)

##########
### 5. Community composition
##########

## NMDS
nms.spec<-metaMDS(spec, autotransform=F, distance="bray")
nms.spec<-metaMDS(spec, previous=nms.spec) 

#####Figure 12#####
par(mfrow=c(1,1))
stressplot(nms.spec)

fig.nms.spec<-ordiplot(nms.spec, type="none", main="")
points(fig.nms.spec, "species", pch=21, bg="lightgrey", cex=0.01)

points(fig.nms.spec, "sites", pch=21, bg=green.transp, select=env$setting=="phytometer", cex=shannon*2)
with(env, ordiellipse(fig.nms.spec,setting, kind="se", conf=.95,label=F, col=green.transp, show.groups="phytometer", lwd=2))
with(env, ordispider(fig.nms.spec, setting,label=T, col="black", show.groups="phytometer", lwd=.25, cex=1))

points(fig.nms.spec, "sites", pch=21, bg=brown.transp, select=env$setting=="natural", cex=shannon*2)
with(env, ordiellipse(fig.nms.spec, setting, kind="se", conf=.95,label=F, col=brown.transp, show.groups="natural", lwd=2))
with(env, ordispider(fig.nms.spec, setting, label=T, col="black", show.groups="natural", lwd=.25, cex=1))

dev.print (device=jpeg, file="Figures/fig12_NmsPhytoNatural.jpg", width=par("din")[1]*300, res=300, quality=100)

## PCO, explanatory values
dist.spec<-vegdist(spec, method="bray")
spec.pco<-pco(dist.spec)
spec.eig<-spec.pco$eig
spec.explain<-spec.eig/sum(spec.eig)
spec.explain

#####Figure13#####
par(mfrow=c(1,1))
plot(spec.pco, type="n")
points(spec.pco, env$setting=="phytometer", pch=21, bg=green.transp, cex=shannon*2)
with(env, ordiellipse(spec.pco, setting, kind="se", conf=.95,label=F, col=green.transp, show.groups="phytometer", lwd=2))
with(env, ordispider(spec.pco, setting,label=T, col="black", show.groups="phytometer", lwd=.15, cex=1))

points(spec.pco, env$setting=="natural", pch=21, bg=brown.transp, cex=shannon*2)
with(env, ordiellipse(spec.pco, setting, kind="se", conf=.95,label=F, col=brown.transp, show.groups="natural", lwd=2))
with(env, ordispider(spec.pco, setting,label=T, col="black", show.groups="natural", lwd=.15, cex=1))

# fit environmental variables
pco.fit.env <- envfit(spec.pco, env[,c(3,5,6)], perm = 999, na.rm=TRUE)
scores(pco.fit.env, "vectors")
plot(pco.fit.env, col="darkblue", lty=2, cex=1)
plot(pco.fit.env, p.max = 0.05, col="darkred", lty=1, cex=1)
dev.print (device=jpeg, file="Figures/fig13_PcoPhytoNatural.jpg", width=par("din")[1]*300, res=300, quality=100)

## Figure 14##
par(mfrow=c(1,1))
plot(spec.pco, type="n")
points(spec.pco, env$exposition=="NM", pch=21, bg=brown.transp, cex=shannon*2)
with(env, ordiellipse(spec.pco, exposition, kind="se", conf=.95,label=F, col=brown.transp, show.groups="NM", lwd=2))
points(spec.pco, env$exposition=="NV", pch=22, bg="brown", cex=shannon*2)
with(env, ordiellipse(spec.pco, exposition, kind="se", conf=.95,label=F, col="brown", show.groups="NV", lwd=2))
points(spec.pco, env$exposition=="PM", pch=23, bg=green.transp, cex=shannon*2)
with(env, ordiellipse(spec.pco, exposition, kind="se", conf=.95,label=F, col=green.transp, show.groups="PM", lwd=2))
points(spec.pco, env$exposition=="PV", pch=24, bg="darkgreen", cex=shannon*2)
with(env, ordiellipse(spec.pco, exposition, kind="se", conf=.95,label=F, col="darkgreen", show.groups="PV", lwd=2))
plot(pco.fit.env, p.max = 0.05, col="darkred", lty=2, cex=1)
legend("topright", c("Natural mountain", "Natural valley", "Phytometer mountain", "Phytometer valley"), pch=c(21,22,23,24), col=c(brown.transp, "brown", green.transp, "darkgreen"), text.col = "white")
legend("topright", c("Natural mountain", "Natural valley", "Phytometer mountain", "Phytometer valley"), pch=c(19,15,18,17), col=c(brown.transp, "brown", green.transp, "darkgreen"), text.col = "black")
dev.print (device=jpeg, file="Figures/fig14_Pco4Groups2.jpg", width=par("din")[1]*300, res=300, quality=100)


## Figure 15##
dist.spec.p<-vegdist(spec.p, method="bray")
spec.p.pco<-pco(dist.spec.p)
spec.p.eig<-spec.p.pco$eig
spec.p.explain<-spec.p.eig/sum(spec.p.eig)
spec.p.explain

par(mfrow=c(1,1))
plot(spec.p.pco, type="n")
points(spec.p.pco, env.p$exposition=="PV", pch=24, bg="darkgreen", cex=shannon*2)
with(env.p, ordispider(spec.p.pco, exposition, lty=2, col="darkgreen", show.groups="PV", lwd=1, cex=2, label=F))
points(spec.p.pco, env.p$exposition=="PM", pch=23, bg=green.transp, cex=shannon*2)
with(env.p, ordispider(spec.p.pco, exposition, lty=2, col=green.transp, show.groups="PM", lwd=1,cex=2, label=F))
pco.fit.env.p <- envfit(spec.p.pco, env.p[,c(3,5,6)], perm = 999, na.rm=TRUE)
scores(pco.fit.env.p, "vectors")
plot(pco.fit.env.p, p.max = 0.05, col="darkred", lty=1, cex=1)
legend("topright", c("Phytometer mountain", "Phytometer valley"), col = c(green.transp, "darkgreen"), pch=c(18,17), text.col = "white")
legend("topright", c("Phytometer mountain", "Phytometer valley"), col = c(green.transp, "darkgreen"), pch=c(23,24), text.col = "black")

dev.print (device=jpeg, file="Figures/fig15_PcoPhytometer.jpg", width=par("din")[1]*300, res=300, quality=100)

## Figure 16##
dist.spec.n<-vegdist(spec.n, method="bray")
spec.n.pco<-pco(dist.spec.n)
spec.n.eig<-spec.n.pco$eig
spec.n.explain<-spec.n.eig/sum(spec.n.eig)
spec.n.explain

par(mfrow=c(1,1))
plot(spec.n.pco, type="n")
points(spec.n.pco, env.n$exposition=="NV", pch=22, bg="brown", cex=shannon*2)
with(env.n, ordispider(spec.n.pco, exposition, lty=2, col="brown", show.groups="NV", lwd=1, cex=2, label=F))
points(spec.n.pco, env.n$exposition=="NM", pch=21, bg=brown.transp, cex=shannon*2)
with(env.n, ordispider(spec.n.pco, exposition, lty=2, col=brown.transp, show.groups="NM", lwd=1,cex=2, label=F))

pco.fit.env.n <- envfit(spec.n.pco, env.n[,c(3,5,6)], perm = 999, na.rm=TRUE)
scores(pco.fit.env.n, "vectors")
plot(pco.fit.env.n, p.max = 0.05, col="darkblue", lty=1, cex=1)
legend("topleft", c("Natural mountain", "Natural valley"), col = c(brown.transp, "brown"), pch=c(19, 15), text.col = "white")
legend("topleft", c("Natural mountain", "Natural valley"), col = c(brown.transp, "brown"), pch=c(21, 22), text.col = "black")
dev.print (device=jpeg, file="Figures/fig16_PcoNatural.jpg",width=par("din")[1]*300, res=300, quality=100)

## prepare statistical tests
spec.mvabund<-mvabund(spec)
spec.p.mvabund<-mvabund(spec.p)
spec.n.mvabund<-mvabund(spec.n)
env.mvabund<-mvabund(env[,c(1,3,5,6)])
env.p.mvabund<-mvabund(env.p[,c(1,3,5,6)])
env.n.mvabund<-mvabund(env.n[,c(1,3,5,6)])
setting.mvabund<-env.mvabund[,1]
elevation.mvabund<-env.mvabund[,2]
chlorophyll.mvabund<-env.mvabund[,3]
flavonoids.mvabund<-env.mvabund[,4]

## tests
betadiv<-betadiver(spec, "z")

glm.env<- manyglm(spec.mvabund~setting.mvabund+elevation.mvabund,family="poisson")
anova.glm.env <- anova(glm.env, nBoot=300, test="LR", p.uni="adjusted", resamp="montecarlo")
anova.glm.env
adonis.env<-adonis(betadiv~env$elevation + env$setting, perm=999)
adonis.env

glm.dualex <- manyglm(spec.mvabund~chlorophyll.mvabund+flavonoids.mvabund, family="poisson")
anova.glm.dualex <- anova(glm.dualex, nBoot=300, test="LR", p.uni="adjusted", resamp="montecarlo")
anova.glm.dualex
adonis.dualex<-adonis(betadiv~env$flav.avg + env$chl.avg, perm=999)
adonis.dualex

glm.elev.p<-manyglm(spec.p.mvabund~env.p.mvabund[,2])
anova.glm.elev.p<-anova(glm.elev.p, nBoot=300, test="LR", p.uni="adjusted", resamp="montecarlo")
anova.glm.elev.p
glm.chl.p<-manyglm(spec.p.mvabund~env.p.mvabund[,3])
anova.glm.chl.p<-anova(glm.chl.p, nBoot=300, test="LR", p.uni="adjusted", resamp="montecarlo")
anova.glm.chl.p
glm.fla.p<-manyglm(spec.p.mvabund~env.p.mvabund[,4])
anova.glm.fla.p<-anova(glm.fla.p, nBoot=300, test="LR", p.uni="adjusted", resamp="montecarlo")
anova.glm.fla.p

betadiv.p<-betadiver(spec.p, "z")
adonis.elev.p<-adonis(betadiv.p~env.p$elevation, perm=999)
adonis.chl.p<-adonis(betadiv.p~env.p$chl.avg, perm=999)
adonis.fla.p<-adonis(betadiv.p~env.p$flav.avg, perm=999)
adonis.elev.p
adonis.chl.p
adonis.fla.p

glm.elev.n<-manyglm(spec.n.mvabund~env.n.mvabund[,2])
anova.glm.elev.n<-anova(glm.elev.n, nBoot=300, test="LR", p.uni="adjusted", resamp="montecarlo")
anova.glm.elev.n
glm.chl.n<-manyglm(spec.n.mvabund~env.n.mvabund[,3])
anova.glm.chl.n<-anova(glm.chl.n, nBoot=300, test="LR", p.uni="adjusted", resamp="montecarlo")
anova.glm.chl.n
glm.fla.n<-manyglm(spec.n.mvabund~env.n.mvabund[,4])
anova.glm.fla.n<-anova(glm.fla.n, nBoot=300, test="LR", p.uni="adjusted", resamp="montecarlo")
anova.glm.fla.n

betadiv.n<-betadiver(spec.n, "z")
adonis.elev.n<-adonis(betadiv.n~env.n$elevation, perm=999)
adonis.chl.n<-adonis(betadiv.n~env.n$chl.avg, perm=999)
adonis.flav.n<-adonis(betadiv.n~env.n$flav.avg, perm=999)
adonis.elev.n
adonis.chl.n
adonis.flav.n

##########
### 6. Phylogenetic diversity
##########

## check for mismatches/missing species
match.phylo.spec <- match.phylo.comm(phy, spec)
phy.match <- match.phylo.spec$phy
spec.match <- match.phylo.spec$comm

all.equal(rownames(spec.match), rownames(env))

## Calculate Faiths PD
spec.pd<-pd(spec.match,phy.match)
head(spec2.pd)

## Plot Faiths PD by plot

#####Figure 15#####
par(mfrow=c(1,1))
boxplot(spec.pd$PD ~ env$exposition, ylab = "Faiths PD", col=c(brown.transp,"brown", green.transp, "darkgreen"), cex.lab=.01, cex.axis=.01, range=0)
axis(1, at=seq(1,4,by=1),labels=c("Natural mountain","Natural valley", "Phytometer mountain", "Phytometer valley"), las = 2)
axis(2)
dev.print (device=jpeg, file="Figures/fig15_PhyloDiversity.jpg", width=par("din")[1]*300, res=300, quality=100)


## phylogenetic distribution of valley samples

#####Figure 12a#####
plot(phy.match, show.tip.label = FALSE)
dev.print (device=jpeg, file="Figures/fig16a_PhyloTree.jpg", width=par("din")[1]*300, res=300, quality=100)

#####Figure 12b#####
plot(phy.match, show.tip.label = FALSE, main = "", edge.color="white")

tiplabels(tip = which(phy.match$tip.label %in% colnames(spec.match)[spec.match["fagus21",
] > 0]), pch=21, adj=-10, cex = shannon/2, bg=brown.transp)
tiplabels(tip = which(phy.match$tip.label %in% colnames(spec.match)[spec.match["fagus22",
] > 0]), pch=21, adj=-10, cex = shannon/2, bg=brown.transp)
tiplabels(tip = which(phy.match$tip.label %in% colnames(spec.match)[spec.match["fagus23",
] > 0]), pch=21, adj=-10, cex = shannon/2, bg=brown.transp)
tiplabels(tip = which(phy.match$tip.label %in% colnames(spec.match)[spec.match["fagus24",
] > 0]), pch=21, adj=-10, cex = shannon/2, bg=brown.transp)
tiplabels(tip = which(phy.match$tip.label %in% colnames(spec.match)[spec.match["fagus25",
] > 0]), pch=21, adj=-10, cex = shannon/2, bg=brown.transp)

tiplabels(tip = which(phy.match$tip.label %in% colnames(spec.match)[spec.match["fagus11",
] > 0]), pch=22, adj=5, cex = shannon/2, bg="brown")
tiplabels(tip = which(phy.match$tip.label %in% colnames(spec.match)[spec.match["fagus12",
] > 0]), pch=22, adj=5, cex = shannon/2, bg="brown")
tiplabels(tip = which(phy.match$tip.label %in% colnames(spec.match)[spec.match["fagus13",
] > 0]), pch=22, adj=5, cex = shannon/2, bg="brown")
tiplabels(tip = which(phy.match$tip.label %in% colnames(spec.match)[spec.match["fagus14",
] > 0]), pch=22, adj=5, cex = shannon/2, bg="brown")
tiplabels(tip = which(phy.match$tip.label %in% colnames(spec.match)[spec.match["fagus15",
] > 0]), pch=22, adj=5, cex = shannon/2, bg="brown")

tiplabels(tip = which(phy.match$tip.label %in% colnames(spec.match)[spec.match["fagus06",
] > 0]), pch=23, adj=20, cex = shannon/2, bg=green.transp)
tiplabels(tip = which(phy.match$tip.label %in% colnames(spec.match)[spec.match["fagus07",
] > 0]), pch=23, adj=20, cex = shannon/2, bg=green.transp)
tiplabels(tip = which(phy.match$tip.label %in% colnames(spec.match)[spec.match["fagus08",
] > 0]), pch=23, adj=20, cex = shannon/2, bg=green.transp)
tiplabels(tip = which(phy.match$tip.label %in% colnames(spec.match)[spec.match["fagus09",
] > 0]), pch=23, adj=20, cex = shannon/2, bg=green.transp)

tiplabels(tip = which(phy.match$tip.label %in% colnames(spec.match)[spec.match["fagus01",
] > 0]), pch=24, adj=35, cex = shannon/2, bg="darkgreen")
tiplabels(tip = which(phy.match$tip.label %in% colnames(spec.match)[spec.match["fagus02",
] > 0]), pch=24, adj=35, cex = shannon/2, bg="darkgreen")
tiplabels(tip = which(phy.match$tip.label %in% colnames(spec.match)[spec.match["fagus03",
] > 0]), pch=24, adj=35, cex = shannon/2, bg="darkgreen")
tiplabels(tip = which(phy.match$tip.label %in% colnames(spec.match)[spec.match["fagus04",
] > 0]), pch=24, adj=35, cex = shannon/2, bg="darkgreen")
tiplabels(tip = which(phy.match$tip.label %in% colnames(spec.match)[spec.match["fagus05",
] > 0]), pch=24, adj=35, cex = shannon/2, bg="darkgreen")


dev.print (device=jpeg, file="Figures/fig16b_PhyloTree.jpg", width=par("din")[1]*300, res=300, quality=100)


##########
### END
##########
