# Supplementary material for: Diversity and Composition of the Leaf Mycobiome of Beech (Fagus sylvatica) Are Affected by Local Habitat Conditions and Leaf Biochemistry
Source: PLoS One. 2016 Apr 14;11(4):e0152878. doi: 10.1371/journal.pone.0152878 (PMC4831807; doi:10.1371/journal.pone.0152878)
Supplement: S1 Table — Spreadsheet file containing information about read abundances of operational taxonomic units (OTUs) and sample metadata. Here, data were prepared for subsequent biodiversity analysis in R. (XLSX) [file pone.0152878.s003.xlsx]

## Sheet: read_me
Online supplementary file to Siddique et al. Diversity and composition of the leaf mycobiome of beech (Fagus sylvatica) is affected by local habitat conditions and leaf biochemistry
This data file was compiled after sequence processing with Qiime. It contains information from the bioinformatics workflow steps 9 to 11 (see S_01_qiime_workflow.pdf)
sheet “otu_table_original”
columns B–T	read abundances from Qiime workflow step 11 (building OTU tables)
columns U–AA	taxonomic annotations from Qiime workflow step 10 (taxon assignment)
columns AB, AC	sequence information from Qiime workflow step 9 (picking of representative sequences)
column AD	total number of samples, in which the given OTU was detected
column AE	total number of reads for a given OTU
sheet “otu_table_curated”
same column contents as above	all unique OTUs were removed (OTUs detected in only one sample, regardless of the number of reads)
	additionally, all OTUs with less than 5 reads were removed, regardless of the number of samples in which the OTUs were detected
sheet “otu_table_for_R”	columns A–T were retained, all further information was removed. Table was transposed. In its present format, it can be directly exported as txt or csv file and used for R analyses (see file “spec.txt” in supplementary_03_R.zip)
sheet “meta_data_for_R”	environmental data ready for use in R (see file “env.txt” in supplementary_03_R.zip)
columns B–E	site informations
columns F, G	measurements of indicators of leaf biochemistry. Chl.avg and flav.avg lists the mean chlorophyll and flavonoid concentration per sample, respectively.

## Sheet: otu_table_original
otu.id	fagus01	fagus02	fagus03	fagus04	fagus05	fagus06	fagus07	fagus08	fagus09	fagus11	fagus12	fagus13	fagus14	fagus15	fagus21	fagus22	fagus23	fagus24	fagus25	kingdom	phylum	class	order	family	genus	species	its1	count	sum
otu.0	22	6070	22	10	28	12	30	56	68	7002	9066	3525	9119	7999	30726	11535	15985	24534	14488	k__Fungi	p__Ascomycota	c__Leotiomycetes	o__Helotiales				TACAGAGTTCATGCCCTCACGGGTAGATCTCCCACCCTTGAATATTATACCTTAGTTGCTTTGGCAGGCCGGGGCAACCCCCGGGGCTTCGGCCTTGGTGTGCCTGCCAGAGGAAACAAACTCTGTTTTTAGTGATGTCTGAGTACTATATAATAGTTAAAACTTTCAACAACGGATCTCTTGGTTCTGGCATCGATGAAGAACGCAGCGAAATGCGATAAGTAATGTG	19	140297
otu.1	2	6	26	4	8	27	14	7	24	3116	3855	2176	21611	18200	8169	11482	16	44	4	k__Fungi	p__Ascomycota	c__Dothideomycetes	o__Capnodiales	f__Mycosphaerellaceae	g__unidentified	s__Mycosphaerellaceae sp	TACTGAGTGAGGGAGCAATCCCGACCTCCAACCCTTTGTGAACGCATCATGTTGCTTCGGGGGCGACCCTGCCGTTCGCGGCATTCCCCCCGGAGGTAATCAAAACACTGCATTCTTACGTCGGAGTAAAAAGTTAATTTAATAAAACTTTCAACAACGGATCTCTTGGTTCTGGCATCGATGAAGAACGCAGCGAAATGCGATAAGTAATGTGAATTGCAGAATTCAG	19	68791
otu.10	0	0	1	0	1	1	11519	31	0	0	0	5	7	9	0	1	7	4	0	k__Fungi	p__Ascomycota	c__Leotiomycetes	o__Helotiales	f__Sclerotiniaceae	g__Botrytis		TACAGAGTTCATGCCCGAAAGGGTAGACCTCCCACCCTTGTGTATTATTACTTTGTTGCTTTGGCGAGCTGCCTTCGGGCCTTGTATGCTCGCCAGAGAATACCAAAACTCTTTTTATTAATGTCGTCTGAGTACTATATAATAGTTAAAACTTTCAACAACGGATCTCTTGGTTCTGGCATCGATGAAGAACGCAGCGAAATGCGATAAGTAATGTGAATTGCAGAAA	11	11586
otu.100	0	0	0	0	0	0	0	0	0	0	0	0	0	0	0	0	0	11	0	k__Fungi	p__Ascomycota	c__Leotiomycetes	o__Helotiales	f__Rutstroemiaceae	g__Rutstroemia	s__Rutstroemia firma	TACAGAGTTCATGCCCTAACGGGTAGACCTCCCACCCTTGTGTATTTATACTTTGTTGCTTTGGCGAGCTGCTCTGGGCTTTACTGCCTAGAGCCCCAGGCTTTCGAGCTTGAGAGTCGTTCGCCGAAGGAAAAATAAACCCTGATAATTTATGTCGTCTGAGTACTATATAATAGTTAAAACTTTCAACAACGGATCTCTTGGTTCTGGCATCGATGAAGAACGCAG	1	11
otu.1000	0	0	0	0	0	0	0	0	0	0	0	0	0	0	1	1	1	3	1	k__Fungi	p__Ascomycota	c__Leotiomycetes	o__Helotiales	f__Helotiaceae			TACAGAGTTCATGCCCTCACGGGTAGATCTCCCACCCTTGAATATTATACCTTAGTTGCTTTGGAAGGCCGGGGCAACCCCCGGAGCTTCGGCCTTAGTGTACCTGCCAAAGGAAACAAACTCTGTTTTTAGTGATGTCTGAGTACTATATAATAGTTAAAACTTTCAACAACGGATCTCTTGGTTCTGGCACCGGTGAAGAACGCAGCGAAATGCGAT	5	7
otu.1001	0	0	0	0	0	0	0	0	0	0	0	0	0	0	0	5	0	0	0	k__Fungi	p__Ascomycota	c__Eurotiomycetes	o__Eurotiales	f__Trichocomaceae	g__Penicillium		TACCGAGTGAAGGCCCTCTGGGTCCAACCTCCCACCCGTGTTTATTTTACCTCGTTGCTTCGGCGAGCCTGCCTTTTCGCTGCCGGGGGACATCTGTCCCCAGGTCCGCGCTCGCCGAGGACACCTTAGAACTCTGTCTGAAGATTGTAGTCTGAGATTAAATATAAATTATTTAAAACTTTAAACAACGGATCACTTGGTTCCGGCATCGATGAAGAACGCAGCGAAA	1	5
otu.1002	0	0	0	0	0	0	0	0	0	0	0	0	0	0	0	1	0	0	0	Unassigned							TACGTGTATCGAGCTTGTAGCGCACCTCTGGACTTGCTCCAGACGGTGCCTGCGTGCTTAACCCCTGCCTACCATCTCCTGCCGTAACCCTCCTTTGGCGGCGTAAGCCGCCGCTGGATGTTCGTTAAACCGCCGTTATGCAAGTCTGCAAGTAAGCCTCGGCAATCTACCAATACACAATACATATCACAACTTTCAACAAT	1	1
otu.1003	0	0	1	0	0	0	0	0	1	49	49	24	12	0	61	44	1	0	0	k__Fungi	p__Ascomycota	c__Dothideomycetes	o__Capnodiales	f__Mycosphaerellaceae	g__Mycosphaerella		TACTGAGTGAGGGAGCAATCCCGACCTCCAACCCTTTGTGAGCGCATCATGTTGCTTCGGGGGCGACCCTGCCGTTCGCGGCATTCCCCCCGGAGGTCATCAAAACACCGCATTATTACGTCGGAGTAAAAAGTTAATTTAATAAAACTTTCAACAACGGATCTCTTGGTTCTGGCATCGATGAAGAACGCAGCGAAATGCGATAAGTAATGTGAATTGCAGAATTCAG	9	242
otu.1004	0	0	0	0	0	0	0	0	0	0	0	0	0	0	0	1	0	0	0	k__Fungi	p__Ascomycota	c__Eurotiomycetes	o__Eurotiales	f__Trichocomaceae	g__Penicillium		TACCGAGTGAGGGCCCTCTGGGTGCAACCTCCCACCCGTGTTTATTTTACCTTGTTGCTTCGGCGAGCCTGCATTTTGGCTGTCGGGGGACATCTGTCCCCGGGTCCGCGATCGCCGAAGACACCTTAGAACTCTGTCTGAAGATTGTAGTCTGCGATTAAATATAAATTATTTAAAGCTTTAAACAACGGATCTCCTGGTTCCGGCATCGATGAAGAACGCAGCGAAA	1	1
otu.1005	0	0	0	0	0	0	0	0	0	0	0	0	0	0	0	0	0	1	0	k__Fungi	p__unidentified	c__unidentified	o__unidentified	f__unidentified	g__unidentified	s__fungal sp NLR_2013	TACTGAGTTAGGGAGCAATCCCGAACCTCAAACCCTTTGTGAACACATCTTGTTGCTTCGGTGGCGACCCTGCCGTTTCGACGGCATTCCACCCGGAGGTCATCAAAACACTCCATTCTTACGTCTGAGTCTAAAGTTAATTTAATAAAACTTTCAACAA	1	1
otu.1006	0	1	0	0	0	0	0	0	0	0	0	2	1	0	8	4	5	9	1	k__Fungi	p__Ascomycota	c__Leotiomycetes	o__Helotiales	f__Helotiaceae	g__Hymenoscyphus	s__Hymenoscyphus tetracladius	TACAGAGTTCATGCCCTCACGGGTAGATCTCCCACCCTTGAATATTATACCTTAGTTGCTTTGGCAGGCCCGGGCAACCCCCGGGGCTTCGACCTTGGAGTGCCTGCCAGAGGAAACAAACTCTGTATCTAGTGATGTCTGAGTACTATATAATAGTTAAAACTTTCAACAACGGATCTCTTGGTTCAGGCATCGATGAAGAACGCAGCGAAATGCGATAAGTAATGTA	8	31
otu.1007	0	0	0	0	0	0	0	0	0	0	0	0	0	0	0	1	0	0	0	k__Fungi	p__Ascomycota	c__Sordariomycetes	o__Diaporthales	f__Gnomoniaceae			TGCTGGAGCAAACGCCCTCACGGGTACTACCCAGAAACCCTTTGTGAATACTACCTAAACTGTTGCCTCGGCATTGATTGGCCTCTTTGAGGTCCCTTTCCCTCGGGGAAGGAGCAGACCGGCCGGTGGCCTTATGAACTCTTGTTTTTGTGTTATCATCTGCGTAACACACGTAAATAAATCAAAACTT	1	1
otu.1008	0	0	0	0	0	0	0	0	0	0	0	0	0	0	0	0	0	6	0	k__Fungi	p__Ascomycota	c__Leotiomycetes	o__Helotiales				TACAGAGTTCATGCCCTCACGGGTAGATCTCCCACCCTTGAAAATTATACCTTGGTTGCTTTGGCAGGCCGGGGCAACCCTCGGGGCTTAGGCCTTGGTGTGCCTGCCAGAGGAAACAAACTCTGTTTTTGGTGACGTCTGAGTACTATATAATAGTTAAAACTTTCAACAACGGA	1	6
otu.1009	0	0	0	0	0	0	0	0	0	0	0	0	0	0	1	1	0	0	0	k__Fungi							TACCGAGTTAGGGTGCTTCTCAGCGCCCGATCTCCCAACCCTTTGTCTATGATACCATACAGTTGCTTCGGCGTGCCGGGGGGTCAGACCCTCGCCGGACTTCCGGTCGGGAGCGCGCACGTCGATGGCCACCATTAAACTATTGAACCCAAAACCTGTCGTCTGAACTATTTGTGATTACTATAATCAAAAACAAAACTTTCAACAACGGATCTCTTGGTTCTGGCA	2	2
otu.101	0	0	0	0	0	0	3	0	0	0	0	0	1	3	0	1	1	1	0	k__Fungi	p__Glomeromycota	c__Glomeromycetes	o__Glomerales	f__Claroideoglomeraceae			TATAAAATTTTCGTATATTTATTTTTTAAATATATAAAAATCATACATGTATTCAAAACCCACACTCTTGTAACCAATCTTAACAAAACATTATATCTCGCGTATAATGATAATTAAAAAACAACTTTCAACAACGGATCTCTTGGCTCTCGCATCGATGAAGAACGCAGCGAATTGCGATAAGTAATGTGAATTGCAGAATTACGTGAATCATCGAATCTTTGAACG	6	10
otu.1010	0	0	0	0	0	0	0	0	0	0	0	0	0	0	0	0	0	1	0	k__Fungi	p__Ascomycota	c__Leotiomycetes	o__Helotiales	f__Helotiaceae			TACAGAGTTCATGCCCTCTCGGGTAGATCTCCCACCCTTGAATATTATACCTTAGTTGCTCTGGCCGGCCGGGGCAACCCCCGGGGCTTCGGCCTTGGTGTGCCTGCCAGAGGAAACAAACTCTGTTTTTAGTGATTTCTGAGTACTATACAATAGTTAAACCTTTCAACAA	1	1
otu.1011	0	0	0	0	0	0	0	0	0	0	0	0	0	0	0	1	0	0	0	k__Fungi	p__Ascomycota	c__Dothideomycetes					TACTGAGTTAGGGGGCAATCCCAGTCCCGACCTCCAACCCTTAGTGAACATATCTTGTTGCTTCGGAGGCGACCCTGCCGTTCGCGGCATTCCACCCGGAGGTACTCAAAACACTGCATTATTACGTCGGAGTAAACAGTTAATTTAATAAAACTTTCAACAACGGATCTCTTGGTTCTGGCATCGCAGAAGAACGCAGCCAAAT	1	1
otu.1012	0	0	0	0	0	0	0	0	0	1	0	0	0	0	0	0	2	0	0	k__Fungi	p__Ascomycota	c__Leotiomycetes	o__Helotiales				TACAGAGTTCATGCCCTCACGGGTAGATCTCCCAACCTCGAATATTATACCTTAGGTGCTTTGGCAGGCCGGGGCAACCCCCGGGGCTTCGGCATTGGTGTGCCTGCAAGAGGAAACAAACTCTGTTTTTAGTGATGTATGAGTAATATATAATAGTTAAAACTTTCAACAACGGATCTCTTGGTTCTGGCATCGATGAAGAACGCAGCGAA	2	3
otu.1013	0	0	0	0	0	0	0	0	0	0	0	0	0	0	0	0	7	0	0	k__Fungi	p__Ascomycota	c__Leotiomycetes	o__Helotiales				TACAGAGTTCATGCCCTCACGGGTAGGTCTCCCACCCTTGAATACTATACCTTAGTTGCTTTGGCAGGCCGGGGCAACCCCGCGGGCTTCGGCTCACGAGTGCCTGCCAGAGGAAACAAACTCTGTTTTTAGTGATGTCCGAGTACTATATAACAGTTAAAACTTTCAATAACGGATCTCTTGGTTCTGGCATCGCTGAAGAACGCAGCGAACTGCGATAAGTCATGTG	1	7
otu.1014	0	0	0	0	0	0	0	0	0	0	0	0	0	0	0	0	1	0	0	k__Fungi	p__Ascomycota	c__Leotiomycetes	o__Helotiales	f__Helotiaceae	g__Hymenoscyphus	s__Hymenoscyphus tetracladius	TACAGAGTTCATGCCCTCACGGGTAGATCTCCCACCTTTGAATCTTATACCTTAGTTGCTTTGGCAGGCCTGGGCAACCCCCGGGGCTTCGGCCTTGGAGAGCCTGCCAGAAGAAACAAACTCTGTTTTTAGTGATGTCTGAGAACTATATAATAGTTAAAACTTTCAACAACGGAT	1	1
otu.1015	0	0	0	0	0	0	0	0	0	0	0	0	0	0	1	1	1	0	0	Unassigned							TACAGAGTTCATGCCCTCACGGGTAGATCTCCCACCCTTGAATATTATACCTTAGTTGCTTCGGGGGCGACCCTGCCGTTCGCGGCATTCCCCCCGGAGGTCATCAAAACACTGCATTATTACGTCGGAGTAAAAAGTTAATTTAATAAAACTTTCAACAACGGATCTCTTGGTTCTGGCATCGATGAAGAACGCAGCGAAATGCGATAAGTAATGTGAATTGCAGAAA	3	3
otu.1016	0	0	0	0	0	0	0	0	0	0	0	0	0	0	0	0	1	0	0	Unassigned							TACAGAGTTCATGCCCTCACGGGTAGATCTCCCACCCTTGAATATTATACCTTAGTTGCTCTCTCCTTCCTTTTCTACCCCCTTTTCTTCTTCCTTTTTGGTCCCTCCCGCGGAAACAAACTCTGTTTTTAGTGATGTCTGAGTACTATATAATAGTTAAAACTTTCAACAACGGATCTCTT	1	1
otu.1017	0	0	0	0	0	0	0	0	0	0	0	0	0	0	0	0	1	0	0	k__Fungi	p__Ascomycota	c__Leotiomycetes	o__Helotiales	f__Helotiaceae			TACAGGGTTCATGCCCTCACGGGTAGATCTCCCACCCTTGAATATTATACCTTAGTTGCTTTGGCAGGCCGGGGCAACCCCCGGGGCTTCGGCCTTGGTGTGCCTGCCAGAGGAAACAAACTCTGTTTTTAGTGATGTCTGAGTACTATATAATAGTTAAAACTTTCAAAGGTTGACCTC	1	1
otu.1018	0	0	0	0	0	0	0	0	0	0	0	0	0	0	0	0	1	0	0	k__Fungi	p__Ascomycota	c__Sordariomycetes	o__Diaporthales	f__Gnomoniaceae			TGCTGGAATAAGCGCCCTTACGGGTGCTACCCAGAAACCCTTTGTGAATACTACCTAAAATGTTGCCTCGGCATTGGTTGGCCTCTTTGAGGTACCTTTCCCTCGGGGAAGGAGCAGACCGGCCGGTGGCCCTATAGACTCTTGTTTTCGTAATATCATCTGAGTAAAACACATAAATAAATCAAAACTTTCAACAA	1	1
otu.1019	0	0	0	0	0	0	0	0	0	0	0	0	0	0	0	0	0	1	0	k__Fungi	p__Ascomycota	c__Dothideomycetes	o__Capnodiales	f__Mycosphaerellaceae	g__Mycosphaerella		ACTGAGCGAGGGCCTCCGGTCCGACCTCCAACCCTTTGTGAACCAACACTGTTGCTTCGGGGGCGACCCTGCCTTTCGGGCAGTGCGCCCCCGGAGGGAATCAAAACGCTGCATCTTTGCGTCGGAGTATCAATCAAATTGAACAAAACTTTCAACAACGGA	1	1
otu.102	0	0	0	0	0	0	0	0	0	9	0	6	0	52	0	0	0	0	0	Unassigned							ACTTTCGGAAGCCTTTGCAACCTGAACAGGGTCCGCGACTATAAACACCGGATGCAAGTAGCCTAGAGCTGCAACATGATCGAATTGCGGGGACGTCCTAAAGCCTACGGTACCAACGCTCCAGGGAAACTTGGGGCGGGCCTGCGCTAATCACGCAGGAGGTAACAACCCGGAGGATGCTACAATGGATAATCCGCAGCGAAGCCCCTACCGGCGCAAGCCCATGGGG	3	67
otu.1020	0	0	0	0	0	0	0	0	0	0	0	1	3	0	0	0	0	3	0	k__Fungi	p__Ascomycota	c__Dothideomycetes	o__Capnodiales	f__Mycosphaerellaceae	g__unidentified	s__Mycosphaerellaceae sp	TACCGAGTTCCGAAGGACACGCAGTGGTCTAAATATGCCACTTCGTGCCCCGGCCTCCAACCCTTTGTAAACACAACTTGTTGCTTCGGGGGCGACCCTGCCGTTCGCGGCGAGCGCCCCCGGAGGCATTCCAACACTGCATCCCTGCGTCGGAGTTTAAGTAAATTAGAAAAA	3	7
otu.1021	0	0	0	0	0	0	0	0	0	0	0	0	0	0	0	0	0	1	0	Unassigned							TAGTGAATTAATAGATGTGTCATTCGTGACCATCGATTCTTTTATCTAAACCCGTCATGTCTTGGGCAACTAAGCATGACAAAAACCTTTTTTTATTAAAACTCGTTTTTAATATACTAAAAGTCAGTGTTGACTCTAAACCCACAACAGCATAACTAAAGAAAACTTTTGACAACGAATCTCTTGGTTCTCCCATCGATGAAGA	1	1
otu.1022	0	0	0	0	0	0	0	0	0	0	0	0	0	0	0	0	1	0	0	k__Fungi	p__Ascomycota	c__Dothideomycetes	o__unidentified	f__unidentified	g__unidentified	s__Dothideomycetes sp	TACTGAGTTCGGGGGCAATCCCAGTCCCGACCTCCAACCCTTTGTGAACATATCTTGTTGCTTCGGGGGCGACACTGCCGTTCGCGGCATTCCCCCCGGAGGTCATCAAAACACTGCATTATTCCGACGGAGTAAAAAGTAAATTAAATAAAACTTTCAACA	1	1
otu.1023	0	0	0	0	0	0	0	0	0	0	0	0	0	0	0	0	1	0	0	k__Fungi	p__Ascomycota	c__Leotiomycetes	o__Helotiales	f__Helotiaceae			ACGGAGTTCATGCCCTCACGGGTAGATCTCCCACCCTTGAATATTATACCTTAGTTGCTTTTGCAGGCCGGGGCAACCCCCGGGGCTTCGGCCTTGGTGTGCCTGCCAGAGGAAACAACCTCTGTTTTTAGTGATGTCTGAGTACTATATAATATTTAGAACTTTCCACAACG	1	1
otu.1024	0	0	0	0	0	0	0	0	0	2	0	0	0	0	0	0	2	0	0	k__Fungi	p__Ascomycota	c__Dothideomycetes	o__Capnodiales	f__Mycosphaerellaceae			ACTGAGTTCGGGGGCAATCCCAGTCCCGACCTCCAACCCTTTGTGCACTTATCTTGTTGCTTCGGGGCGACCCTGCCGTTCGCGGCATTCCCCCCGGAGGTCATCAAAACACTGCATTATTACGTCGGAGTAAAGAGTTAATTTAATAAAACTTTCAACCACGGGTCTCTTGGTTCTGGCATCGATGAAGAACGCAGCGAC	2	4
otu.1025	0	0	0	0	0	0	0	0	0	0	0	0	0	0	0	1	2	0	0	k__Fungi	p__Ascomycota	c__Leotiomycetes	o__Helotiales				TACAGAGTTCATGCCCTCACGGGTAGATCTCCCACCCTTGAATATTATACCTTAGTTGCTTTGGCAGGCCAGAGCTACCCCCGGGGCTTCGGCCTTGGTGTGCCTGCCAGAGGAAACAAACTCTGTTTTTAGTGATGTCTGAGTACTATATAATAGTTAAAACTTTCCACAACTGATCTCTTGGTTCTGGCATCTATGAATAACGCAGC	2	3
otu.1026	0	0	0	0	0	0	0	0	0	0	0	0	0	0	0	0	1	0	0	k__Fungi	p__Ascomycota	c__Leotiomycetes	o__Helotiales				TACTGAGTTCGGGGGCAACCCCCGGGGCTTCGGCCTTGGTGTGCCTGCCAGAGGAAACAAACTCTGTTTTTAGTGATGTCTGAGTACTATATAATAGTTAAAACTTTCAACAACGGATCTCTTGGTTCTGGCATCGATGAAGAACGCAGCGAAATGCGGTAAGTAATGTGAATTGCAGAATTCAGTGAATCATCGAATCTTTGAACGCACATTGCGCCCCGTGGTATT	1	1
otu.1027	0	0	0	0	0	0	0	0	0	0	1	1	0	0	9	1	9	4	0	k__Fungi	p__Ascomycota	c__Leotiomycetes	o__Helotiales	f__Helotiaceae			TACAGAGTTCATGCCCTCACGGGTAGATCTCCCACCCTTGAATATTATACCTTAGTTGCTTTGGCAGGCCGGGGCACCCCCCGGGGCTTCGGCCTTGGTGTGCCTGCCAGAGGAAACAAACTCTGTTTTTAGTCATGTCTGAGTACTATATAATAGTTAAAACTTTAAACACCGGATCTTTTGGTTCTTGCATCGAT	6	25
otu.1028	0	0	0	0	0	0	0	0	0	0	0	0	0	0	0	0	0	1	0	k__Fungi	p__Ascomycota	c__Leotiomycetes	o__Helotiales	f__Helotiaceae	g__Hymenoscyphus	s__Hymenoscyphus tetracladius	TACAGAGTTCATGCCCTTACGGGTAGATCTCCAACCCTTAAATATTATACCTTAGTTGCTTTGGCAGGCCGGGGCAACCCCCGGGGCTACGGCCTTGGTGTGCCTGCCAGAGGAAACAAACTATGATTTTAGTGATGTATGAGTACTATATAATAGTTAAAACTTTCAACAACGGATCTCT	1	1
otu.1029	0	0	0	0	0	0	0	0	0	0	0	0	0	0	0	0	0	2	0	k__Fungi	p__unidentified	c__unidentified	o__unidentified	f__unidentified	g__unidentified	s__fungal sp NLR_2013	TACTGAGTTAGGGAGCAATCCCGAACCTCCAACCCTTTGTGAACACATCTTGTTGCTTCGGGGGCGACCCTGCCGTTTCGACGGCATTCCCCCCGGAGGTCATCAAAACACTGCATTCTTGCGTCGGAGTTTAAGCAAATTAAACAAAACTTCCAACAACGGATCTCTTGGTTCTGGCATCGATGAAGAACGCAGCGAAATGCGATAAGTAAAGTGAATTGCAGAATT	1	2
otu.103	0	0	0	0	0	1	0	1	0	0	0	1	2	0	0	0	0	2	0	k__Fungi	p__Glomeromycota	c__Glomeromycetes	o__Diversisporales	f__Acaulosporaceae	g__Acaulospora	s__Acaulospora scrobiculata	TAGAAATTTTGATTTTTTATTCAAAAAATTTAATCTTAATATATAAAATATTTCTGTATATGTATATATATCATAATATTAAGACAACTTTTAACAACGGATCTCTTGGCTCTTGCATCGATGAAGAACGCAGCGAAATGCGATAAGTAATGTGAATTGCAGAATTCCGTGAATCATCAAATCTTTGAACGCAAATTGCACTCTTTGGTATTCCGAGGAGTATGCTTG	5	7
otu.1030	0	0	0	0	0	0	0	0	0	0	0	0	0	0	0	0	1	0	0	k__Fungi	p__Ascomycota	c__Leotiomycetes	o__Helotiales				TACCGAGTGAGGGCCTTCGGCCTTGGTGTGCCTGCCAGAGGAAACAAACTCTGTTTTTAGTGATGTCTGAGTACTATATAATAGTTAAAACTTTCAACAACGGATCTCTTGGTTCTGGCATCGATGAAGAACGCAGCGAAATGCGATAAGTAATGTGAATTGCAGAATTCAGTGAATCATCGAATCTTTGAACGCACATTGCGCCCTCTGGTATTCCGGAGGGCATGC	1	1
otu.1031	0	0	0	0	0	0	0	0	0	0	0	0	0	0	0	0	1	0	0	Unassigned							CTCTAAACAATGGAGCAAGTGGAATCAGCCGCTACATATTCTAATTGCGGGGAACTCCTAAAGCTCAGGCTACTATTCAGAGTTGAACGACTCTGTTACAATAAAAATGCCTGTGATGTAACAATGGATACTCCGCAGCCACACCTCTAAAGCGTAAAGC	1	1
otu.1032	0	0	0	0	0	0	0	0	3	0	0	0	0	0	0	0	0	1	0	Unassigned							TACTGAGTTAGGGTCTCTCACGGCCCGACCTCCAACCCTTGTGTTAACTAAACCACGTTGCTTCGGCGGGCCCGTCCTCCCCTGGAGGACCGCCGGGAAGTCGTCAAGACTTCCTGGCCCGTTGCCCGCCGGTGGCCTCAACCTCAAAACTCTTGAACCGAACATTGTCGTCTGAG	2	4
otu.1033	0	0	0	0	0	0	0	0	0	0	0	0	0	0	0	0	1	0	0	k__Fungi	p__unidentified	c__unidentified	o__unidentified	f__unidentified	g__unidentified	s__uncultured fungus	TACGAGAGATGGCGGGCTCCGGCCCCCGTCCCCCACCCTTTGTTGACCAACACTTTTTGCCTCGGGGGCAGAACGGCCGCGCCGTCGCCCCCGGAGGACCACCCAACTCTGCCTTTCTACGTCGGAGTATTGATTTGAATGAACAAAAACTTTTAACAACGGATCTCTTGGTTCTGGCATCGATGAAGAACGCA	1	1
otu.1034	0	0	0	0	0	0	0	0	0	0	0	0	0	0	0	0	1	0	0	k__Fungi	p__Ascomycota						TACCGTAACGCGGCGGTCCGGCAACCGCAAGGAAGTCGGCCGCCACACGCGTTTATCACCCTTGACTTTGAGCACCTTTCGTTTCCTCGGCGGGTTCGCCCGCCAGCGAGGACCCCCATAAACCCCTTGAAATAGCAATATTTGTCTGAAAAACAACCAATAATCAAAACTTTCAACA	1	1
otu.1035	0	0	0	0	0	0	0	0	0	0	0	0	0	0	0	0	2	0	0	Unassigned							TAGTGAGTGAGGGTCTCTGGCCCGACCTCCAACCCTTTGTGATTTAAACCATTGTTGCCTCGGGGGTGACCCGGCTTCATTGTCGGACGCCCCCGGTGGACCACCTTGAAACGCTGCATCTTTGCATCTGATTTAAAAGTTTAATTGATTTAAACTTTCAACAACGGATCTCTTGGTTCTGGCATCGATGAAGAGCGCAGCGAAATGCGATAAGTAATGTGAATTGCAA	1	2
otu.1036	0	0	0	0	0	0	0	0	0	0	0	0	0	0	0	0	1	0	0	k__Fungi	p__Ascomycota	c__Dothideomycetes	o__unidentified	f__unidentified	g__unidentified	s__Dothideomycetes sp	TACTGAGTTCGGGGGCAATCCCAGTCCCGACCTCCAACCCTTTGTGAACATATCTTGTTGCTTCGGGGGCGACCCTGCCGTTCACGGCATTCCCCCCGGAGGTCATCAAAACACTGCATTATTACGTCGGAGCAAAAAATTAGTTTAATCAAACTT	1	1
otu.1037	0	4	0	0	0	0	1	0	0	1	4	0	2	0	10	0	11	11	1	k__Fungi	p__Ascomycota	c__Leotiomycetes	o__Helotiales	f__Helotiaceae			TACAGAGTTCATGCCCTCACGGGTAGATCTCCCACCCTTGAATATTATACCTTAGTTGCTTTGGCAGGCCGGGGCAACCCCCGGGGCTTCGGCCTTGGTGTGCCTGCCAGAGGAAACAAACTCTGTTTTAGTGATGTCTGAGTACTATCTAATAGTTAAAACTTTCCACAACTGATCTCTTGGTTCTTGCCTCG	9	45
otu.1038	0	0	0	0	0	0	0	0	0	0	0	0	0	0	0	0	1	0	0	k__Fungi	p__Ascomycota	c__Leotiomycetes	o__Helotiales	f__Incertae sedis	g__unidentified	s__Helotiales sp	TACAGAGTTCATGCCCTCACGGGTAGATCTCCCACCCTTGAATATTATACCTTAGTTGCTTTGGCAGGCCGGGGCAACCCCCGGGGCTTCGGCCTTGGTGTGCCTGCCAGAGGAAACAAACTCTGTTTTTAGTGATGTCTGAGTAAAAAACATAAATAAATCAAAACTTTAAACAGCGGATCGCTTG	1	1
otu.1039	0	2	0	0	0	0	0	0	0	0	3	0	0	0	0	0	4	2	0	k__Fungi	p__Ascomycota	c__Leotiomycetes	o__Helotiales				TACAGAGTTCATGCCCTCACGGGTAGATCTCCCACCCTTGAATATTATACCTTAGCTGCTTTGGCAGGCCGGGACAACCCCCGGGGCTTCGGACTTGGTGCGCCTGCCAGAGGAAACAAACTCTGATTTTAGTGATGTCTGAGTACTATATAATAGTTAAAACTTTCAACAACGGATCTCCTGGTTCTGGC	4	11
otu.104	0	0	0	0	0	0	0	0	4	0	0	0	0	0	0	0	0	0	0	k__Fungi	p__Ascomycota	c__Sordariomycetes	o__Hypocreales	f__unidentified	g__unidentified	s__Hypocreales sp	CTGAGTCTAACAAACTCCCAAACCCCTGTGAACATACCTACTGTTGCTTCGGCGGGACCGCCCCGGGCGCCTTCGCGGTGCCCCGGAACCAGGCGCCCGCCGGGGACATCAAACTCTTGATTGTTATAGTGGCATTCTCTGAGTAAAACATACAAATAAGTCAAAACTTTCAACAACGGATCTCTTGGCTCTGGCATCGATGAAGAACGCAGCGAAATGCGATAAGTAA	1	4
otu.1040	0	0	0	0	0	0	0	0	0	0	0	0	0	0	0	0	1	0	0	k__Fungi	p__unidentified	c__unidentified	o__unidentified	f__unidentified	g__unidentified	s__uncultured fungus	TATAGAGTCTTAACAAACTCCCAACCCATGTGAATTTACCTATGTTGCCTCGGCAGGTCTTACCCTGTAGCTACCCCGTAGCTACCCTGTACGTAGCCTGCCGGTGGACCTACAAACTCTGTTTTAATGGAAATCTGAGCGTATTATTTAATAAATAAAAACTTTTAACAACGGATCTCTTGGTTCTGGCATCGATGAAGAACGCAGCGAAATGCGATAAGTAATGTGA	1	1
otu.1041	0	0	0	0	0	0	0	0	0	4	1	2	1	0	0	0	0	12	0	k__Fungi	p__Ascomycota	c__Dothideomycetes	o__Capnodiales	f__Mycosphaerellaceae	g__unidentified	s__Mycosphaerellaceae sp	TACCGAGTTCCAAAGGACACGCGGTGGTCTAAATATGCCACTTCGTGCCCCGGCCTCCAACCCTTTGCGAACACAACTTGTTGCTTCGGGGGTGACCCTGCCGTTCGCGGCGAGCGCCCCCGGAGGACTTCACACACTGCATCTCTGCGTCGGAGTTTGAGTAAATTAAACAAAACTTTCAACAACGGATCTCTTGGTTCTGGCATCGATGAAGAACGCAGCGAAATG	5	20
otu.1042	0	0	0	0	0	0	0	0	0	0	0	0	0	0	0	0	1	0	0	k__Fungi	p__Ascomycota	c__Dothideomycetes	o__unidentified	f__unidentified	g__unidentified	s__Dothideomycetes sp	TACTGAGTTCGGGGGCAATCCCAGTCCTGACCTCCAACCCTTTGTGAACTTATCTTGTTGCTTCGGGGGCGACCCTGCCGTTCGCGGCATTCCAACCGGAGGTCAACAAAACACAGCATTATTACGTCGGAGAAAAAAGGTAATTTAATAAAACTTTCAACAACGGATCTC	1	1
otu.1043	0	0	0	0	0	0	0	0	0	0	0	0	0	0	0	0	1	0	0	Unassigned							CTTTAAACAATGGAGCAAGTGGCATCAGCCGCTACATATTCGAATTGCGGGGAAATCCTAAAGCTCAGGCTACTATTCAGAGTTGAAAGAATCAGTTAAAGAAAAAACGCCTGTGATATAAAAATGAATAATCCGCAGCCAAACCTCTACAGCGCAAAGC	1	1
otu.1044	0	0	0	0	0	0	0	0	0	0	6	1	0	0	1	0	1	0	0	k__Fungi	p__Ascomycota	c__Dothideomycetes					TACTGAGTTCGGGGGCAATCCCAGTCCCGACCTCCAACCCTTTGTTATCTTATCTTGTTTCTTCGGGGGCGACCCTGCCGTTCGCGGCATTCCCCCCGGAGGTCATCAAAACACTGCATTATTACGTCGGAGCAAAAAGTTAATTTAATAAAACTTTCAACAACGGATCTCTTGGTTCCG	4	9
otu.1045	0	0	0	0	0	0	0	0	0	0	0	0	0	0	0	0	1	0	0	k__Fungi	p__Ascomycota	c__unidentified	o__unidentified	f__unidentified	g__unidentified	s__Ascomycota sp KWS 13	TACCGAGTGAGGGTGCCTCGCGCCCGACCTCCAACCCTTTGTCGAACCACTTCGTTGCCTCGGGGGCGACCCAGACGCCTGGCGTCGGGGACCCCCGGTGGACCACCCAACCCTGCATCTGTGCGTCGGAGTACAAAGCAAATCGAATCAAAACTTTCAACAACGGATCTCTTGGTTCTGGCATCGATGAAGAACGCAGCGAAATGCGATAAGTAATGTGAATT	1	1
otu.1046	0	0	0	0	0	0	0	0	0	0	0	0	0	0	0	0	1	0	0	k__Fungi	p__Ascomycota	c__Dothideomycetes	o__Capnodiales	f__unidentified	g__unidentified	s__Capnodiales sp	TACCAGAGATGGCGGGCCCCCGGGCCCCCGTCCCCAACCCTTTGTTGACAAACCTCTTTGCCTCGGGGGCAGAGCGGCCCCGCCGCCGCCGCCCCCGGAGGACCACCGAACTCTGTCTCTGTACGTCGGAGTCTTTGATTAAATGAATGAAAACTTTCAACAACGGATCTCTTGGTTCTGGCATCGATGAAGAACGCAGCGAAATGC	1	1
otu.1047	0	0	0	0	0	0	0	0	0	0	0	0	0	0	0	0	1	0	0	k__Fungi	p__Ascomycota	c__Dothideomycetes	o__unidentified	f__unidentified	g__unidentified	s__Dothideomycetes sp	TACTTAGTTCGGGGGCAATCCCAGTCCCGACCTCCAACCCTTTGTGGACATATCTTGTTGTTTCGGGGGCGACCCTGCCGTTCGCAGCATTCCCCCCGGAGGTCATCAAAACACTGCATTATTACGTCGGAGTAAAAAGTTAATTTAATAAAAATTTCAA	1	1
otu.1048	0	0	0	0	0	0	0	0	0	1	0	1	0	0	0	0	6	0	0	k__Fungi	p__Ascomycota	c__Dothideomycetes	o__Capnodiales	f__Mycosphaerellaceae			TACTGAGTTCGGGGGCAATCCCAGTCCCGACCTCCAACCCTTTGTGAACACATCCTGTTGCTTCGGGGGAGACCCTGCCGTTCGCGGCATTCCCCCCCGGAAGTCATCAAAACACTGCATTATTACGTCGGAGTAAAAAGTTAATTTAATAAAACTTTCAACAA	3	8
otu.1049	0	0	0	0	0	0	0	0	0	0	1	0	0	0	0	0	12	0	0	Unassigned							CTTTAAACAATGGAGCAAGTGGCATCAGCCGCTACATATTCGGATTGCGGGGAAATCCTAAAGCTCAGGCTACTATTCAGAGTTGAAAGGCTCTGTTACAGTAAAAACGCCTGTGATATAACAATGGATAATCCGCAGCCAAACCTCTACAGCGCAAAGCCATGAGGAAGGTTCACAGACTAGGTGAATATG	2	13
otu.105	19	1	0	0	0	0	0	0	6	0	0	0	0	0	0	0	0	0	21	Unassigned							CCGAGTTAGGGTCCCTCGTGGCCCGACCTCCAACCCTTGTGTTTAACTATACCACGTTGCTTCGGCGGGCCCGTCCCCTCCAGGACCGCCGGGCCTGCTCACCCAGGTCTGGCCCGTTGCCCGCCGACAGCCCAACAACCAAAACTCTTGAATCAACCGTGTCGTCTGAAGTAACAAACAAATAAAAGCAAAAAACTTTCAACAACGGATCTCTTGGTTCTGGCATCG	4	47
otu.1050	0	0	0	0	0	0	0	0	0	0	0	0	0	0	0	0	1	0	0	k__Fungi	p__Ascomycota	c__Dothideomycetes	o__unidentified	f__unidentified	g__unidentified	s__Dothideomycetes sp	TACTGAGTTCGGGGGCAATCCCAGTCCCGACCTCCAACCTTTTGTGAACATATCTTGTTGCTTCTGGTGCGACCCTGCCGTTCGCGGCATTCCCCCCGGAGGTCATCAAAACACTTCATTATTACTTCGGAGTAAAAAGTTAATTTAATAAAACTGTCAACAA	1	1
otu.1051	0	0	0	0	0	0	0	0	0	0	0	0	1	0	1	0	3	1	1	k__Fungi	p__Ascomycota	c__Leotiomycetes	o__Helotiales	f__Helotiaceae	g__Hymenoscyphus	s__Hymenoscyphus tetracladius	TACAGAGTTCATGCCCTCACGGGTAGATCTCCCACCCTTGAATATTATACCTTAGTTGCTTTGGCAGGCCGGGGCAACCCCCGGGGCTTCGGCCTTGGTGAGCCTGCCAGAGGAAACAAACTCTGCTTTTAGTGATGTCTGAGTACTATATAATAGTTAACACTTCCCACAACGGATCTCTGTGTTCTGGCATC	5	7
otu.1052	0	0	0	0	0	0	0	0	0	0	0	0	0	0	0	0	1	0	0	k__Fungi	p__Basidiomycota	c__Agaricomycetes	o__Polyporales	f__Polyporaceae	g__Trametes	s__Trametes versicolor	TAACGAGTTTTGAAACGAGTTGCAGCTGGCCTCCCGAGGCATGTGCACGCTCTGCTCATCCACTTTACCCCTGTGCACTTACTGTAGGTTGGCGTGGGCTACTTAACGGGAGCATTCTGCCGGCCTATGTATACTACAAACACTTTAGAGTATCAGAATGTAAACGCGTATAACG	1	1
otu.1053	0	0	0	0	0	0	0	0	0	0	0	0	0	0	0	0	2	0	0	Unassigned							TACAGAGTGTAAAAACTCCCAAACCCATGTGAACTTACCACTGTTGCCTCGGTAGGCGCCTTTTCGGAGGTGTCTGCCGGTGGTCTACCAAACTCTTATAATTTTGTATCTTCTGAATCAACTTTTAAATAAGTAAAAACTTTCAACAACGGATCTCTTGGTTCTGGCATCGATGAAGAACGCAGCGAAATGCGATAAGTAATGTGAATTGCAGAATTCAGTGAATCAT	1	2
otu.1054	0	0	0	0	0	0	0	0	0	0	0	0	0	0	0	0	1	0	0	Unassigned							TATTGTGAACCGGGGAGGCGCAAGCCGACCCACCAACCAAACCACCGTGAACACGAGTCCCGTCGGCCGCCGCCGTCGGGCAAAACCTTTACACCTGTCGTCAACAAGTCTTGAAAGTGATAACAAAGAGTACAACTCTCAACGATGGATCTCTTGGCTCTCGCATCGATGAAGAACGCAGCGAATCGCGATACGTAATGTGAATTGCAGAATTCAGTGAATCATCGAA	1	1
otu.1055	0	0	0	0	0	0	0	0	0	0	0	0	0	0	3	0	1	0	0	Unassigned							TACTGAGTGAGGGCCTCTGGCCCGACCTCCAACCCTTTGTGATTATACCTCTGTTGCCTCGGGGGTGACCCGGACCTGGTCCAGGGTCCCCCCGGTGGACCACTTCAAAACACTGCATCTTTGCGTCGGATAATACAGTTTAATTTAATTAAAACTTTCAACAACGGATCTCTTGGTTCTGGCATCGATGAAGAACGCAGCGAAATGCGATAAGTAATGTGAATTGCAA	2	4
otu.1056	0	0	0	0	0	0	0	0	0	0	0	0	0	0	0	0	1	0	0	Unassigned							TACAAATGACCGACACTTTGGTGTCACCGTCAGACATACCGGCTGCGCCGTCAAAAGCAAAGTTGGATTGTCAACACCCTTTGTGAAACTTAAACCTTTGCTTCGGTAGCACCCTTAGGGGGTAAGGCTGCCAGAAGCACATAACCAAAACCATTTTTGAAAAGTTATGAGGTCTGACATTTTTTGAGAAATCAAAATTAAGTTAAACCTTTCAGCAACGGATCTCTTG	1	1
otu.1057	0	0	0	0	0	0	0	0	0	0	0	1	0	0	0	1	2	2	0	k__Fungi	p__Ascomycota	c__Leotiomycetes	o__Helotiales	f__Helotiaceae			TACGGAGTTCATGCCCTCACGGGTAGATCTCCCACCCTTGAATATTATACCTTAGTTGCTTTGGCAGGCCGGGGCAGCCCCCGGGGCTTCGGCCTTGGTGTGCCTGCCAGAGGAAACAAACTATGTTTTTAGTGATGTATGAGTACTATATAATAGTTAAAACTTACAACAACAGATCTTTTGGTTCTGGCATCGATGAAGAACGCAGCGA	4	6
otu.1058	0	0	0	0	0	0	0	0	0	0	0	0	0	0	0	0	0	1	0	k__Fungi	p__Ascomycota	c__Leotiomycetes	o__Helotiales	f__Incertae sedis	g__unidentified	s__Helotiales sp	TACAGAGTTCATGCCCTCACGGGTAGATCTCCCACCCTTGAATATTATACCTTAGTTGCTTTGGCAGGCCGGGGCAACCCCCGGAGCATCGACCTTGGAGTGCCTGCCAGAGGAAAAAAACAATGATATTAGTGATAACTGAGTACTATATAATAGTTAAAACTTTCAACAAC	1	1
otu.1059	0	0	0	0	0	0	0	0	0	0	1	0	0	0	0	0	0	4	0	Unassigned							CTCTAAACAATGGAGCAAGTGGCATCAGCCGCTACATATTCGAATTGCGGGGAAATCCTAAAGCTCAGGCAACTATTCAGAGTTGAAAGACTCTGATACAGTAAAAACGCCTGTAATGTAACAATGGATAATCAGCAGCCAAACCTCTACAGCGCAAAGCCACGAGGAAGGTTCAAAGACTAAGTGAATATGGGTCAGATACTT	2	5
otu.106	0	0	0	0	0	0	0	0	0	7	7	11	0	11	0	0	1	0	0	Unassigned							TATTGAAAGTTTGTGAGGGCGTAAGCCTGAACTAACTTCTCTACCCATGTTATAACAATCAATTGTTGCTTCCCTGAGGAAACTCAGGGGACGCTATTAAATCTATTGTCTTTTATTGTCAGTAAAAAAACAACTTTATAAAACCATCAGCAACGGATCTCTTGGTTCTGGCATCGATGAAGAACGCAGCGAAATGCGATACGTAATGTGAATTGCAGATTTTGTGGAA	5	37
otu.1060	0	0	0	0	0	0	0	0	0	0	0	0	0	0	0	0	0	1	0	k__Fungi	p__Ascomycota	c__Leotiomycetes	o__Helotiales	f__unidentified	g__unidentified	s__Helotiales sp	TACAGAGTTCATGCCCTCACGGGTAGATCTCCCACCCTTGAATACTATGCCTTAGTTGCTTTAGCAGGCCGTGGAAACACCGCGGGATTCGGCTTGCGAGTACCTGCCAGAGGAAACAAAATCTGTTTTTAGTGATGTCTGAGTACTATATAATAGTTAAAACTTTCAACAACGGATCTCTTGGTTATGGCATCGCTGAAGA	1	1
otu.1061	0	0	0	0	0	0	0	0	0	0	0	0	0	0	0	0	0	2	0	Unassigned							TATAGAGTTATCACAACTCCCAACCCACGTGAACTTACCACTGTTGCCTCGGCGGGGCCTACCCGGTACCTACCCTGTAGGGCGATGCCCCGTAGCCCGCCGGCGGACTTCAAAAACTATGTTATGTACGGATATCTGAGCGTCTTAATTTAATGAGTCAAAACTTTCAACAACGGATCTCTTGGTTCTGGCATCGATGAAGAACGCAGCGAACTGCGATACGTAATGG	1	2
otu.1062	0	0	0	0	0	0	0	0	0	0	0	0	0	0	0	0	0	2	0	k__Fungi	p__unidentified	c__unidentified	o__unidentified	f__unidentified	g__unidentified	s__fungal sp NLR_2013	TACTGAGTTAGGGAGCAATCCCGAACCTCCAACCCTTTGTGAACACATCTTGTTGCTTCGGGGGCGACCCTGCCGTTTCGACGGCATTCCCCCCGGAGGTCATCAAAACACTGCATCTCTGCGTCGGAGTTTGAGTAAATTAAACAAAACTTTCAACAACGGATCTCTTGGTTATGGCATCGATGAAGAACGC	1	2
otu.1063	0	0	0	0	0	0	0	0	0	0	0	0	0	0	0	0	0	1	0	Unassigned							TACTGATAAAAAAAATCCACAAACTACTCCTCTGAGAGGAAATGTGGTGTTTGTATGATGCACTAACTCTGACAAACTTCTTCTGCTTGTTCGCTGAAGGAACGTCAGTCAGAGAGAGGCATGTTTTGAAATGTGTATTTACCCAAAACTAGCATTATATGTATCGCGAAATTATTTGTACTGTGACACATTGCTTATACGATGTTACCGTTCACAGCGACAAGTTATT	1	1
otu.1064	0	0	0	0	0	0	0	0	0	0	0	1	0	0	0	0	0	17	0	k__Fungi	p__Ascomycota	c__Leotiomycetes	o__Helotiales				TACAGAGTTTATGCCCTTCGGGGTAGATCTCCCACCCTTGAATACTATACCTTAGTTGCTTTGGCAGGCCGGGGCAACCCCCGGGGCTTCGGCCTTGGTGTGCCTGCCAGAGGAAAAAAACTCTGTTTTTAGCGATGTCTGAGTACTATATAATAGTTAAAACTTTCAACAACGGATCTCTTGGTTCTGGCATCGATGAAGAACGCAGCGAAATGCGATAAGTAATGTG	2	18
otu.1065	0	0	0	0	0	0	0	0	0	0	0	0	0	0	0	1	0	1	0	k__Fungi	p__Ascomycota	c__Sordariomycetes	o__Diaporthales	f__Gnomoniaceae			TGCTGGAACAAACGCCCTCACGGGTGCTACCCAGAAACCCTTTGTGAATACTACCTAAAATGTTGCCTCGGCATTGGTTGGCCTCTTTGAGATCCCTTTCCCTCGGGGAAGGAGCAGACCAGACGGTGGACCTATAAACTCTTGTTTTTGTCATATCATCTGAGTAAAAAACATAAGAAAATCAAAAC	2	2
otu.1066	0	0	0	0	0	0	0	0	0	0	1	0	0	0	0	0	1	1	0	k__Fungi	p__Ascomycota	c__Leotiomycetes	o__Helotiales	f__Helotiaceae	g__Hymenoscyphus	s__Hymenoscyphus tetracladius	TACAGAGTTCATGCCCTCACGGGTAGATCTCCCACCCTTGAATATTATACCTTAGTTGCTTTGGCAGGCCGGGGCAACCCCCGGGGCTACGGCCTTGGTGTGCCTGCCAGAGGAAAAAAACTCTGTTTTTAGTGATGTCTGAGTACTATATAATAGTTAAAACCTTCAACAACGGATCAATTAATACTGGCATCGATGAAGAACGCAGCGAAATGCGATAAGTAA	3	3
otu.1067	0	18	0	0	0	0	0	2	1	13	24	0	0	0	907	148	722	1070	72	k__Fungi	p__Ascomycota	c__Leotiomycetes	o__Helotiales	f__Incertae sedis	g__unidentified	s__Helotiales sp	TACAGAGTTCATGCCCTCACGGGTAGATCTCCCACCCTTGAATATTATACCTTAGTTGCTTTGGCAGGCCGGGGCAACCCCCGGGGCTTCGGCCTTGGTGTGCCTGCCAGAGGAAACAAACTCTGTTTTTAGTGATGTCTGAGTACTATATAATAGTTAAAACTTTCAACAACGGATCTCTTGGTTCTGGCATCGATGAAGAACGCTCTAAACCCAGTGGCGGTGCCT	10	2977
otu.1068	0	0	0	0	0	0	0	0	0	0	0	0	0	0	0	0	0	1	0	Unassigned							ATCGAGTCCGAAGCGCACATCTTTGGTTGAGCTGGCCGCAAGGCATGTGCTCGCCGGTGTTGCGTTCCTTCTCAAATCCCCCCTTTTGTGCACCTTGGCGCGAGTTCGGAAGGAGGCTTCACGGCCTTTGGATGGGCTTGCGTTCTTATATATACCCCATCGTAAGGTTATAGAATGTCTTTTGATTTGCGTATACCGCAGA	1	1
otu.1069	0	0	0	0	0	0	0	0	0	0	0	0	0	0	0	0	0	4	0	Unassigned							CTCTAAACAATGGAGCAAGTGGCATCAGCCGCTACATATTCGAATTGCGGGGAAATCCTAAAGCTCAGGCTACTATTCAGAGTTGAAAGAATATGTTGCAGTAAAAATGCCTGTGATGTAACAATGAATAATCCGCAGCCAAACCTCTACAGCGCAAAGCCATGAGGAAGGTTCACAAA	1	4
otu.107	0	0	0	0	0	0	0	0	1	0	1	0	0	0	5	0	0	1	0	k__Fungi	p__Basidiomycota	c__Tremellomycetes	o__Tremellales	f__Incertae sedis			ATAAATGTTACTTCGGTAACTTAATTAATCCCTAACACCTGTGCATCTTGTCGCTTCGGCGTCATTTTATAAACATCAGTGTAATGAATGTAAAGTATTATAACAAATACAACTTTCAACAACGGATCTCTTGGCTCTCGCATCGATGAAGAACGCAGCGAAATGCGATAAGTAATGTGAATTGCAGAATTCAGTGAATCATCGAATCTTTGAACGCACATTGCGCCTT	4	8
otu.1070	0	0	0	0	0	0	0	0	0	0	0	0	0	0	0	0	0	1	0	k__Fungi	p__Ascomycota	c__Leotiomycetes	o__Helotiales	f__Helotiaceae	g__Hymenoscyphus	s__Hymenoscyphus tetracladius	TACAGAGTTCATGCCCTCACGGGTAGATCACCCTCCCTTGAGTATTATACCTTAGTTGCTTTGGCAGGCCGGGGCAACCCTCGGGGCTTCGGCCTTGGTGTACCTGCCAGAGGAACCAAACTCTGTTTTTAGTTATGTCTGAGTACTATATAATAGTTAAAACTTTCAACAACG	1	1
otu.1071	0	0	0	0	0	0	0	0	0	0	1	0	0	0	3	1	0	2	0	k__Fungi	p__Ascomycota	c__Leotiomycetes	o__Helotiales				TACAGAGTTCATGCCCTCACGGGTAGATCTCCCACCCTTAAATATTATACCTTGGTTGCTTTGGCAGGCCGGGGCAACCCCCGGGGCTTCGGCCTTGATGTGCCTGCCAGAGGAAAAAAACTCTGTTTTTAGTGATGTCTGAGTACTATGTAATAGTTAAAACTTTCAACAACGGATCACTTGGTTCTGGCATCGATGAG	4	7
otu.1072	0	0	0	0	0	0	0	0	0	0	0	0	0	0	7	3	7	7	0	k__Fungi	p__Ascomycota	c__Leotiomycetes	o__Helotiales	f__Helotiaceae	g__Hymenoscyphus	s__Hymenoscyphus tetracladius	TACAGAGTTCATGCCCTCACGGGTAGATCTCCCACCCTTGAATATTATACCTTAGTTGCTTTGGCAGGCCGGGGCAACCCCCGGGACTTCGGCCCTGGTGTGCCTGCCAGAGGAAACAAAATCTGTTTTTAGTGATGTCTGAGTACTATATACTAGTTAAAACTTTCAACAGCGGATATCTTGGTTCTGGCATCGATGAAGAACGAA	4	24
otu.1073	0	0	0	0	0	0	0	0	0	0	0	0	0	0	0	0	0	1	0	Unassigned							CTCTAAACAATGGAGAAAGTGGCATCAACCGCTATATATTCGAATTGCGGGGAAATCCTAAAGCTCAGGCTACTATTCAGAGTTGAAAGACTCTGTTACAGTAAAAATGCCTGTGATGTAACAATGGATAATCCGCAGCCGAACCTCTACAGCGCAAAGCCATGAGGAAGGTTAACAGA	1	1
otu.1074	0	0	0	0	0	0	0	0	0	0	0	0	0	0	0	0	0	1	0	Unassigned							TATTGGATAAATGTAGAGTTGGTTGTAGCTGGCCTTTTAATTATGGCATGTGCACACCTCCTCTTTCATCCACATACCCCTGTGCACTTGTGAGACAGAAGGAAAAATTCTCCCTCATTTATTTGGGGCTGAGTTTAATTCTTCTGTCTACTCAACTACATAAAATCATTTAATTTAAACTGAATGTAATTGATGTAATGCATCTAATACTAAGTTTCAACAAC	1	1
otu.1075	0	0	0	0	0	0	0	0	0	0	0	0	0	0	0	0	0	1	0	k__Fungi	p__Basidiomycota	c__Tremellomycetes	o__Tremellales	f__Incertae sedis	g__Hannaella		TATTAAACGTTACTTCGGTAGCTTAATATCCTCAACACCTGTGCATCTTGTCGCTCCGGCGATATTATACAAACATCAGTGTAAAGAATGTATTAATCATAACAAATACAACTTTCAACAACGGATCTCTTGGTTCTGGCATCGATGAAGAACGCAGCGAAATGCGATAAGTAATGTGAATTGCAGAATTCAGTGAATCATCGAATCTTTGAACGCACATTGCGCCCG	1	1
otu.1076	0	0	0	0	0	0	0	0	0	0	0	1	0	0	0	0	0	2	0	k__Fungi	p__Ascomycota	c__Leotiomycetes	o__Helotiales	f__Helotiaceae			TACAGAGTTCATGCCCTCACGGGTAGATCTCCCACCCTTGAATATTATACCTTAGTTGCTTTGGCAGGCCGGGGCAACCCCCGGGGCTTCGGACTTGGTGTGCCTGCCCGAGGAAAAAAACTATGTTTTTAGTGATGTCTGAGTACTATATAATAGTTAAAACTTTCAACAACGGATATATTGGTTCTGGAATCGCTGAAGA	2	3
otu.1077	0	0	0	0	0	0	0	0	0	0	0	0	0	0	0	0	0	1	0	Unassigned							TACAGAGTTGGGGTCCCTCGGGGCCCGATCTCCCCCCCTTTGTCGTCGCGAGTCTTGTTGCTTTGGCGTGGCCCGCCGACCCCCCTTCACCGGGGGCGAGACGACCGGGCTCTGACCGGCCCGGGCAGCCGCCCGCCAGGGGACCAAAACCAAACTCTTCTTGAAAACCCAAGCGGTCAGAGTAAAAATGATAAATAAATCAAAACTTTCAACAACGG	1	1
otu.1078	0	0	0	0	0	0	0	0	0	0	0	0	0	0	0	0	0	2	0	k__Fungi	p__Ascomycota	c__Leotiomycetes	o__Helotiales	f__Helotiaceae	g__Hymenoscyphus	s__Hymenoscyphus tetracladius	TACAGAGTTCATGCCCTCACGGGTAGATCTCCCTTGAATATTATACCTTAGTTGCTTTGGCAGGCCGTGGCAACCCCCGGGGCTTCGGCCTTGGTGTTCCTGCCAGAGGAAACAAACTCTGTTTTTAGTGATGTCTGAGTACTATATAATAGTTAAAACTTTCAACAACGGATCTCTTGGTTCTGTCATCGAT	1	2
otu.1079	0	0	0	0	0	0	0	1	0	0	0	0	0	0	0	0	0	1	0	k__Fungi	p__Ascomycota	c__Eurotiomycetes	o__Chaetothyriales	f__Herpotrichiellaceae	g__Exophiala	s__Exophiala sp ATT135	TAACGAGTTAGGGTCTTCTCGGCCCGACCTCCCAACCCTTTGCTTACTTGACCATTGTTGCTTCGGCGAGCCCGTCTTTACTGACCGCAGGGGGACCATAAAACGTCCTCTGGTCCGCGCTCGTCGGTGGCCAACTTTTATAAATTCTTAACTAAACGTGTCATTATCTAAGTACTATTGTTAATTAAAGCAAAACTTTCAACAACGGATCTCTTGGTTCTGGCATCG	2	2
otu.108	0	0	0	0	0	0	0	4	0	0	0	0	0	0	3	0	0	0	0	k__Fungi	p__Basidiomycota	c__Agaricomycetes	o__Agaricales				TGCTGAAGAAATGGTAGGGTTGATGCTGGCTCCTTGGAGTATGTGCTCGCCTTATCGCTTTTTCTACTTCTCCACCTGTGCACCTATTGTAGATCGTGTTGGAAATCCTTTGTGGTTTCTCGTTCATTTTGAACGGTTCAGAGGTCTTGCTTTTTTGGCTAGACTTCGACTCTTCACGATCTATGTTATATCAACTCTTTAAAGTCTTTGAATGTACTAGTTGGTCTTT	2	7
otu.1080	0	0	0	0	0	0	0	0	0	0	0	0	0	0	0	0	0	2	0	k__Fungi	p__Ascomycota	c__Leotiomycetes	o__Helotiales	f__Helotiaceae	g__Hymenoscyphus	s__Hymenoscyphus tetracladius	TACAGAGTTCATGCCCTCACGGGTAGATCTCCCACCCTTGAATATTATACCTTAGTTGCTTTGGCAGGCCGTGGAAACACCGCGGGATTCGACTTGCAAGTGCCTGCCAGAGGAAACAAACTCTGTTTTTAGTGATGTCTGAGTACTATATAATAGTTAAAACTTTCAACAACGGATCTCTTGGTTCTGGCATCGAT	1	2
otu.1081	0	0	0	0	0	0	0	0	0	0	0	0	0	0	0	0	0	1	0	k__Fungi	p__unidentified	c__unidentified	o__unidentified	f__unidentified	g__unidentified	s__fungal sp NLR_2013	TACTGAGTTAGGGAGCAATCCCGAACCTCCAACCCTTTGTGAACACATCTTGTTGCTCCGGGGGCGACCCTGCCGTTTCGACGGCATTCCCACCGAAGGTAATAAAAAAACTGCATTCTTACGTCGAAGTATAAAGTAAATTTAATAAAACTTTCAACAA	1	1
otu.1082	0	0	0	0	0	0	0	0	0	0	0	0	0	0	0	0	0	20	0	k__Fungi	p__Ascomycota	c__Leotiomycetes	o__Helotiales	f__Helotiaceae			TACAGAGTTCATGCCCTCACGGGTAGATCTCCCACCCTTGAATATTGTACCTTAGTTGCTTTGGCAGGCCGTGGAAACACCGCGGGCTTCGGCTTGCGAGTGCCTGCCAGAGGAGACAAACTCTGTTCTTAGTGATGTCTGAGTACTATATAACAGTTAAAACTTTCAACAACGGATCTCTTGGTTCTGGCATCGATGAAGAACGCAGCGAAATGCGATAAGTAATGTG	1	20
otu.1083	0	0	0	0	0	0	0	0	1	0	0	0	0	0	0	0	0	5	0	k__Fungi	p__unidentified	c__unidentified	o__unidentified	f__unidentified	g__unidentified	s__fungal sp NLR_2013	TACTGAGTCAGGGAGCAATCCCGAACCCCCAACCCTTTGTGAACATATCTTGTTGCTTCGGGGGCGACCCGGCCGTTTCGACGGCATTCCCCCCGGGGGTCATCAAAACACTGCATTCTTACGTCGAAGTATAAAGTTAATTTAATAAAACTTTCAACAACGGATCTCTTGGTTCTGGCATCGATGAAGAACGCAGCGAACTG	2	6
otu.1084	0	0	0	0	0	0	0	0	0	0	0	0	0	0	0	0	0	2	0	k__Fungi	p__Glomeromycota	c__Glomeromycetes	o__Glomerales	f__Glomeraceae	g__unidentified	s__Glomeraceae sp	TACCAATTTAGCGAACCTGGTCGCTTTTGACCTAGGTCTTGCAAAACCTGTATTTAAAACCCACACTTTTTAATATAAAATTATCGTATCAAACAATTATGATAAAAATAAAATCAAAACTTTCAACAACGGATCTCTTGGTTCTGGCATCGATGAAGAACGCAGCGAAATGCGATAAGTAAT	1	2
otu.1085	0	0	0	0	0	0	0	0	0	0	2	0	0	0	0	0	0	1	0	k__Fungi	p__Ascomycota	c__Leotiomycetes	o__Helotiales	f__Helotiaceae	g__Hymenoscyphus	s__Hymenoscyphus tetracladius	TCCAGAGTTCATGCCCTCACGGGTAGATCTCCCACCCTTGAATATTATACCTTAGTTGCTTTGGCAGGCCGGGGCAACCCCCGGGGCTTCAGCCATGGTGAGCATGCCAGAGGAAACAAACTCTGTTTTTAGTGATGTCTGAGTACTATCTAATAGTTAAAACTTTCAACAACGGA	2	3
otu.1086	0	0	0	0	0	0	0	0	0	0	0	0	0	0	0	0	0	1	0	Unassigned							TACAGAGTTCATGCCCTCACGGGTAGATCTCCCACCCTTGAATATTATACCTTAGTTGCTTTTTCCTTCCTTTTCCCCCCCCTTTTCTTCTTCCTTTTTTTTCCTTCCCTCTTCCCCCCCCTCTGTTTTTAGTGATGTCTGAGTACTCTATAATAGTTAAACCTTTCACAACAGGATCTCTTTTTTCTTTCATCGATGAA	1	1
otu.1087	0	0	0	0	0	0	0	0	0	0	0	0	0	0	0	0	0	7	0	k__Fungi	p__Ascomycota	c__Leotiomycetes	o__Helotiales	f__Helotiaceae	g__Hymenoscyphus	s__Hymenoscyphus tetracladius	TACAGAGTTCATGCCCTCACGGGTAGATCTCCCACCCTTGAATATTATACCTTAGTTGCTTTGGCAGGCCGTGGAAACACCGCGGGCTTCGGCTTGCGAGTGCCTGCCAGAGGAAACAAAATCTGTTTTTAGTGATGTCTGAGTACTATATAATAGTTAAAACTTTCAACAACGGATCACTTGGTCCTGGCTTCGATGAAGAACGCAGCGAAATGCGATAAGTAATGTG	1	7
otu.1088	0	1	0	0	0	0	0	0	0	0	0	0	0	0	0	0	0	2	0	k__Fungi	p__Ascomycota	c__Leotiomycetes	o__Helotiales				TACAGAGTTCATGCCCTCACGGGTAGATCCCCACCCTTGAATATTATACCTTGGTTGCTTTGGCAGGCCAGGGCAACCCCCGGGGCTTCGGCCTTGGTGTGCCTGCCAGAGGAAACAAACACTGTATTTAGTGATGTCTGAGTACTATATAATAGCTAAAACTTTCAACAACGGAT	2	3
otu.1089	0	0	0	0	0	0	0	0	0	0	0	0	0	0	0	0	0	1	0	k__Fungi	p__Ascomycota	c__Sordariomycetes	o__Diaporthales	f__Gnomoniaceae	g__Plagiostoma		TGCTGGAATAAACGCCCTCACGGGTGCTACCCAGAAACCCTTTGTGAATACTACCTAAAATGTTGCCTCGGCATTGGTTGGCCTCTTTGAAGTCCCTTACCCTCGGGGAAGGAGCAGACCGGACGGTGGCCCTATAAACTCTTGTTTTTGTCAAAAC	1	1
otu.109	0	0	0	0	0	0	0	0	0	0	0	0	0	0	0	3	0	0	0	k__Fungi	p__Ascomycota	c__Leotiomycetes	o__Helotiales	f__Helotiaceae	g__Hymenoscyphus	s__Hymenoscyphus tetracladius	TACCGAGTGAGGGCCCTCTGGGTCCAACCTCCCACCCTTGAATATTATACCTTAGTTGCTTTGGCAGGCCGAGGCAACCCCCGGGGCTTTGGCCTTGGTGTGCCTGCCAGAGGAAACAAACTCTGTTTTTAGTGATGTCTGAGTACTATATAATAGTTAAAACTTTCAACAACGGATCTCTTGGTTCTGGCATCGATGAAGAACGCAGCGAAATGTGATAAGTAATGTG	1	3
otu.1090	0	0	0	0	0	0	0	0	0	0	0	0	0	0	0	0	0	14	0	k__Fungi	p__Ascomycota	c__Leotiomycetes	o__Helotiales				TACAGAGTTCATGCCCTTCGGGGTAGATCTCCCGCCCTTGAATACTATACCTTAGTTGCTTTGGCAGGCCGTGGAAACACCGCGGGGCTTCGGCCTTGGTGTGCCTGCCAGAGGAAACAAACTCTGTTTTTAGTGATGTCTGAGTACTATATAATAGTTAAAACTTTCAACAACGGATCTCTTGGTTCTGGCATCGATGAAGAAC	1	14
otu.1091	0	0	0	0	0	0	0	0	0	0	0	0	0	0	0	0	0	1	0	k__Fungi	p__Ascomycota	c__Sordariomycetes	o__Diaporthales	f__Gnomoniaceae			TGCTGGAACAAACGCCCTCCCGGGTGCTACCCAGAAACCCTTTGTGAATACTACCTAACATGTTGCCTCGGCCTTGGTTGGCCTCTTTGAGGTCCCTTTCCCTCGGGGAAGGAGCAGACCGGCCGGTGGCCCTATAAACTCTTGTTTTTGTATTATCCTCTGA	1	1
otu.1092	0	0	0	0	0	0	0	0	0	0	0	0	0	0	0	2	1	1	0	k__Fungi	p__Ascomycota	c__Sordariomycetes	o__Diaporthales	f__Gnomoniaceae			TGCTGGAATAAACGCCCTCACGGGTGCTACCCAGAAACCCTTTGTGAATACTACCTAAAATGTTGCCTCGGCATTGGTTGGCCTCTTTGAGGTCCCTTTCCATCGGGGAAGGAGCAGACCAGCCGGTGGCCCTATAAACCCTTGTTTTTGCAATATCATCTGAGTAAAAAACAAAAATAAATCAAA	3	4
otu.1093	0	0	0	0	0	0	0	0	0	0	0	0	0	0	0	0	0	1	0	k__Fungi	p__Ascomycota	c__Leotiomycetes	o__Helotiales	f__Helotiaceae			TACAGAGTTCATGCCCTCACGGGTAGATCTCCCACCCTTGAATATTATACCTTAGTTGCTTTGGCAGGCCGGGGCAACCCCCGGGGCTTCGGACTTGGTGTGCCTGCCAGAGGAAACAAAATCTGACTTTAGTGATGTCTGAGTACTATATAATCGTTAAAACTATCAACAAC	1	1
otu.1094	0	0	0	0	0	0	0	0	0	0	0	0	0	0	0	0	0	3	0	Unassigned							TACCGAGTTAGGGGTGACGTGGTTAACCCCGCGTCGCCCCGAACCTCCCAACCCTTTGTCTACCTTACCATAACGTTGCTTCGGCAGGCCCGCCGACCCCTAGGCTTAACCGCCCGGGGTGACGCCGCCGGGGGTCTAACGACCCCGGGCCCGCGCCTGTCGACGGCCCCTTTATCAAAACTCTTGTTAAAACGTGTCGTCTGAGTACAAACAAAAATTAAAACCAAAA	1	3
otu.1095	0	0	0	0	0	0	0	0	0	0	0	0	0	0	1	1	0	1	0	k__Fungi	p__Ascomycota	c__Leotiomycetes	o__Helotiales	f__Helotiaceae	g__Hymenoscyphus	s__Hymenoscyphus tetracladius	TACAGAGTTCATGCCCTCACGGGTAGATCTCCCACCCTTGAATATTATACCTTAGTTGCTTTGGCAGGCCGGGGCAACCCCCGGGGCTTCGGCCTTGGTGTGCCTGCCAGAGGAAAAAAACTCTGTTTATAGTGATGTCTGAGTACTATATAAAAGTTAAAACTTTTAACAAAGGACCACTTGGTTCTGGCATC	3	3
otu.1096	0	0	0	0	0	0	0	0	0	0	0	0	0	0	0	0	0	5	0	Unassigned							CTCTAAACCATGGAGCAAGTGGCGTCAGCCGCTACATATTCGAATTGCGGGGAAACCCTAAAGCTCAGGCTACTATTCAGAGTTGAAAGACTCTGTTACAGTAAAAATGCCTGTAATGTAACAATGAATAATCCGCAGCCAAACCTCTACAGCGCAAAGCCATGAGGAAGGATCACAGAATAAGTGAATAAGGGTCAGATACTTC	1	5
otu.1097	0	0	0	0	0	0	0	0	0	0	0	0	0	0	0	0	0	3	0	k__Fungi	p__unidentified	c__unidentified	o__unidentified	f__unidentified	g__unidentified	s__fungal sp NLR_2013	TACTGAGTTAGGGAGCAATCCCGAACCTCCAACCCTTTGTGAACACATCTTGTTGCTTCGGGGGCGACCCTGCCGTTTCGACGGCATTACCACCGGAGGTCAACAAAACACTGCATTCTTACATCGGAGTATAAAGTTAATTTAATAAAACTTTCAACAACGGATCTCATGGTTCTGACATCGATGAAGAACGCAGCGACATGC	1	3
otu.1098	0	1	0	0	0	0	0	0	0	0	0	0	0	0	3	0	0	5	0	k__Fungi	p__Ascomycota	c__Leotiomycetes	o__Helotiales	f__Helotiaceae	g__Hymenoscyphus	s__Hymenoscyphus tetracladius	TACAGAGTTCATGCCCTTCGGGGTAGATCTCCCACCCTTGAATATTATACCTTAGTTGCTTTGGCAGGCCGGGGCAACCCCCGGGGCTTAGGCCTTGGTGTGCCTGCCAGAGGAAACAAACTCTGTCTTTAGTGATGTCTGAGTACTACATAATAGTTAAAACTTTCAACAACGGATCTCTTGGTTCTGGCAT	3	9
otu.1099	0	1	0	0	0	0	0	0	0	1	0	0	0	0	1	1	6	0	0	k__Fungi	p__Ascomycota	c__Leotiomycetes	o__Helotiales	f__Helotiaceae	g__Hymenoscyphus	s__Hymenoscyphus tetracladius	TACAGAGTTCATGCCCTCACGGGTAGATCTCCCACCCTTGAATATTATACCTTAGTTGCTTTGGCAGGCCGGGGCAACCCCCGGGGCTTCGGCCTTGGTGTACCTGCCAGAGGAAACAAACTCTGAAATTAGTGATGACTGAGTACTATATAATAGTTAAAACTTTCAACAACAGATAACTTGGTA	5	10
otu.11	0	0	2	0	2	3	0	0	0	0	0	1	624	0	2322	6524	856	1968	1	k__Fungi	p__Ascomycota	c__Sordariomycetes	o__Diaporthales	f__Gnomoniaceae	g__Plagiostoma		TGCTGGAACAAACGCCCTCACGGGTGCTACCCAGAAACCCTTTGTGAATACTACCTAAAATGTTGCCTCGGCATTGGTTGGCCTCTTTGAGGTCCCTTTCCCTCGGGGAAGGAGCAGACCGGCCGGTGGCCCTATAAACTCTTGTTTTTGTAATATCATCTGAGTAAAAAACATAAATAAATCAAAACTTTCAACAACGGATCTCTTGGTTCTGGCATCGATGAAGAA	10	12303
otu.110	0	0	0	0	0	0	2	0	0	0	0	1	0	1	0	0	6	1	0	k__Fungi	p__Basidiomycota	c__Tremellomycetes	o__Trichosporonales	f__Trichosporonaceae	g__Trichosporon		TAGTGATTGCCTTTATTGGCTTAAACTATATCCATCTACACCTGTGAACTGTTTGATTGAACCTTTTGGTTCAATTTTTTACAAACATTGTGTAATGAACGTCATTAGATCATAACATGAAAAAACTTTCAACAACGGATCTCTTGGCTCTCGCATCGATGAAGAACGCAGCGAATTGCGATAAGTAATGTGAATTGCAGAATTCAGTGAATCATCGAATCTTTGAAC	5	11
otu.1100	0	0	0	0	0	0	0	0	0	1	0	0	0	0	1	0	1	0	0	k__Fungi	p__Ascomycota	c__Dothideomycetes	o__unidentified	f__unidentified	g__unidentified	s__Dothideomycetes sp	TACTGAGTTCGGGGGCAATCCCAGTCCCGACCTCCAACCCTTTGTGAACATATCTTGTTGCTTCGGGGGCGACCCTGCCGTTCGCGGCATTCCCCCCGGAGGTCATCAAAACACTGCATTATTACGTCGGAGTAAAAAGTTAATTAATAAAACCTTTAACAAACG	3	3
otu.1101	0	0	0	0	0	0	0	0	0	0	0	0	0	0	7	9	2	2	0	k__Fungi	p__Ascomycota	c__Sordariomycetes	o__Diaporthales	f__Gnomoniaceae			TGCTGGAATAAACGCCCTCACGGGTGCTACCCAGAAACCCTTTGTGAATACTACCTAAAATGTTGCCTCGGCATTGGTTGGCCTCTTTAAGGTCCCTTTCACTCGGGGAAGGAGCAGACAGGCCGGTGGCCCTATAAACTCTTGTTTTTGTAATATCATCTGAGTAAAAAACATAAATAAATAAAAACTTTCAAAA	4	20
otu.1102	0	0	0	0	0	0	0	0	0	0	0	0	0	0	0	0	1	0	0	Unassigned							TACCGAGTTAGGGTTGCTCCTTGAGTGCCCGACCTCCCAACCCCTTGTCTATGATACCACAGTTGCTTCGGCGGACCGAGGGGGTCACACCCCTCGCCTGGTTTACGGCCGGGAGAGCGTCCGTCGATGGCCCCAAACTTAACACTTGAACCCAAAACCTGTCGTCTGAAAACTATTTGATATCATAATCAAAAACAAAACTTTCAACAACGGATCTCTTGGTTCTGG	1	1
otu.1103	0	0	0	0	0	0	0	0	0	0	0	0	0	0	0	0	1	0	0	k__Fungi	p__Ascomycota	c__Dothideomycetes	o__unidentified	f__unidentified	g__unidentified	s__Dothideomycetes sp	TACAGAGTTCGTGGGCAATCCCAGTCCCGACCTCCAACCCTTTGTGAACATGTCTTGTTGCTTCGGGGGCGACCCTGCCGTTCGCGGCATTCCCCCCGGAGGTCATCGAAACACTGCATTATTACGTCGGAGTAAGAAGTTAATTTAATAAAACTTTCAACAAAGGATCTCTTGGTTCTTGCATCG	1	1
otu.1104	0	0	0	0	0	0	0	0	0	0	0	0	0	0	1	0	1	0	0	Unassigned							TACTGAGTTAGGGTCTTCTAGGCCCGACCTCCAACCCTTGTGTTTAACTAAACCACGTTGCTTCGGCGAGCCCGCTCCTCTGGGAGCCGCCGGAGACCTCTTATCTGAGGCTCTGGTCCGTGCTCGTCGGTGGCCCAACCTTTAAAGTCTTGATGAAATGTGTCGTCTAAGTCTAAATTTAAATAAAACAAAACTTTCGACAACGGATCTCTTGGTTCTGGCATCGATG	2	2
otu.1105	0	0	0	0	0	0	0	0	0	1	1	0	0	0	0	0	1	0	0	k__Fungi	p__Ascomycota	c__Dothideomycetes					TACTGAGTTCGGGGGCAATCCCGGTCCCGACCTCCAACCCTTTGTGAACATATCTTTTTGCTTCGGGGGCGACCCTGCCGTTCGCGGCATTCCCCCCGGAGGTCATCAAAACACTGCATTATTACGTCGGAGTAACAAGTTAATTTAATAAAACTTTCAACAACGGATCTCTTTTTTCAGTCATCGATGAAGAACGCA	3	3
otu.1106	0	0	0	0	0	0	0	0	0	0	0	0	0	0	0	0	1	0	0	k__Fungi	p__Ascomycota	c__Dothideomycetes	o__unidentified	f__unidentified	g__unidentified	s__Dothideomycetes sp	TACTGAGTTCGGGGGCAATCCCAGTCCCGGCCTCCAACCCTTTTTGAACATATCTTGTTGCTTCGGGGGCGGCCCTGCCGTTCGCGGCATTCCCCCCGGAGGTCATCAAAACACTCCATTATTACGTCGAAGTAAAAAGTTAATTTAATAAAACTTTCAACA	1	1
otu.1107	0	0	0	0	0	0	0	0	0	0	0	0	0	0	3	0	1	0	0	k__Fungi	p__Ascomycota	c__Dothideomycetes	o__Pleosporales	f__Incertae sedis	g__Phoma		TACCTAGAGTTGCGGGCTTTGCCTGCTATCTCTTACCCATGTCTTTTGAGTACCTTACGTTTCCTCGGTGGGTTCGCCCGCCGATTGGACATTATTTAAACCCTTTGTAGTTGCAATCAGCGTCTGAAAAAACTTAATAGTTACAACTTTCAACAACGGATCTCTTGGTTCTGGCATCGATGAAGAACGCAGCGAAATGCGATAAGTAGAGTGAATTGCAGAATTCAG	2	4
otu.1108	0	0	0	0	0	0	0	0	0	0	0	0	0	0	0	0	4	0	0	Unassigned							CTTTAAACAATGGAGCAAGTGGCATCAGCCGCTACATATTCGAATTGCGGGGAAATCCTAAAGCTCAGGCTACTATTCAGAGTTGAAAGACTCTGTTACAGCAAAAACGCCTGTGATATAAAAATAGATAATCAGCAGCCAAACCTCTACAGCGCAAAGCCATGAGGAAGGTTCACAGACTAGGTGAATATGGGTCAGATACTTCTCTGACTTAAGATATAGTCGGTCG	1	4
otu.1109	0	0	0	0	0	0	0	0	0	0	0	0	0	0	0	0	2	0	0	k__Fungi	p__Ascomycota	c__Dothideomycetes					TACTGAGTTCGGGGGCAGTCCCAGTCCCGACCTACAACCCTTTGTGAACACATCTTGTTGCTTCGGGTGCGACCCTGCCGTTCGCGGCATTCCCCCCGGAGGTCATCAAAACACTTCATTATTACGTCGGAGTAAAAAGTTACTTTAATAAAACTTTCAACAACGGATCCCTTGGT	1	2
otu.111	0	0	0	0	0	0	2	0	0	0	0	1	0	0	0	0	3	0	0	k__Fungi	p__Glomeromycota	c__Glomeromycetes	o__Glomerales	f__Claroideoglomeraceae			TATAAAATTTTTCGTATATTTAATATTTTTTAAATATATAAAAATCATAACGTATTCAAAACCCACACTCTTGTAACCAATTTTTTAACAAAACATTATATCTCGCGTATAATGATAATTAAAAAACAACTTTCAACAACGGATCTCTTGGCTCTCGCATCGATGAAGAACGCAGCGAATTGCGATAAGTAATGTGAATTGCAGAATTACGTGAATCATCGAATCTTTG	3	6
otu.1110	0	0	0	0	0	0	0	0	0	2	1	1	0	0	1	0	2	0	0	k__Fungi	p__Ascomycota	c__Dothideomycetes					TACTGAGTTCGGGGGCAATCCCAGTCCCGACCTCCAACCCTCTGCGAACATATCTTGTTGCTTCGGGGGCGACCCTGCCGTTCGCGGCATTTCCCCCGGAGGTAATCAAAACACTGCATTATTACGTCGGAGTAAAAAGTTAATTTAATAAAACTTTCAACAACGGAACTCTTGGTTATGGCATCGGTGAAGAACGCAGCGAAATGCGA	5	7
otu.1111	0	0	0	0	0	0	0	0	0	0	0	1	0	0	0	0	1	3	0	k__Fungi	p__Ascomycota	c__Leotiomycetes	o__Helotiales				TACGGAGTTCATGCCCTCACGGGTAGATCTCCCACCCTTGAATATTATACCTTGGTTGCTTTGGCAGGACGGGGCAGCCCCCGGGGCTTCGGCCTTGGTGTGCCTGCCAGAGGAAACAAAATCTGATTTCAGTGATGTCTGAGTACTATATAATAGTTAAAACTTTCAACAACGGATCTCTTGGTCCTGGCATCGATGAAGAACGCAGCGAAATGCGATAAGT	3	5
otu.1112	0	0	0	0	0	0	0	0	0	0	0	0	0	0	0	0	0	2	0	Unassigned							CTCTAAGCCATGGAGCAAGTGGCATCAGCCGCTACATATTCGAATTGCGGGGAAATCCTAAAGCTCAGGCTACTATTCAGAGTTAAAAGACTCTGTTACAGAAAAAATGCCTGTGATGTAACAATGAATAATCCGCAGCCAAACCTCTACAGCGCAAAGCCATGAGGAAGGTTCACAGACTAAGTGAATA	1	2
otu.1113	0	0	0	0	0	0	0	0	0	0	0	0	0	0	0	1	1	0	0	k__Fungi	p__Ascomycota	c__Sordariomycetes	o__Hypocreales	f__Nectriaceae	g__Calonectria		TACCGAGTTTACAACTCCCAAACCCCATGTGAACATACCTGTTTCGTTCCCTCGGCGGTGTCCGGCAACGGCCCGCCAGAGGACCCAACAAACTCTTTTGAATTTTTCAGTATCTTCTGAGTGAAAAAAACAATAAATCAAAACTTTCAGCAACGGATCTCTTGGTTCTGGCATCGATGAAGA	2	2
otu.1114	0	0	0	0	0	0	0	0	0	0	0	0	0	0	0	0	1	0	0	k__Fungi	p__Ascomycota	c__Leotiomycetes	o__Helotiales	f__Helotiaceae	g__Hymenoscyphus	s__Hymenoscyphus tetracladius	TACAGAGTTCATGCCCTCACGGGTAGATCTCCCTCCCTTGAATATTATACCTTAGCTGCTTTGGCAGGCCGGGGCAACCCCCGGGGCTTCGGCCTTGGTGTGCATGCCAGAGGAAACAAACTCTGTTTTTAGTGCTGTCTGAGTACTAACTACTAGTTAAAACTTTCAACACGGATCTCTTGGTTCTG	1	1
otu.1115	0	0	0	0	0	0	0	0	0	0	0	0	0	0	0	0	0	3	0	Unassigned							CTCTAAACCATGGAGCAAGTGGCATCAGCCGCTACATATTCGAATTGCGGGGACATCCTAAAGCTCAGGCTACTATTCAGAGTTGAAAGACTCTGTTACAGTAAAAATGCTTGTGATGTAACAATGGATAATCCGCAGCCAACCCTCTACAGCGCAAAGCCAT	1	3
otu.1116	0	0	0	0	0	0	0	0	0	0	0	0	0	0	0	0	1	0	0	k__Fungi	p__Ascomycota	c__Dothideomycetes	o__unidentified	f__unidentified	g__unidentified	s__Dothideomycetes sp	TACCGAGTTCGGGGGCAATCCCAGTCCCGACCTCCAACCCTTTGTGAACATATCTTGTTGCTTCGGGGGCGACCCTGCCTTTCGCGGCATTCCCCACGGAGGTCATCAAAACACTGCATTATTACGTCGTAGTAAAAAGTTAATTTAATACAACTTTCAACAACG	1	1
otu.1117	0	0	0	0	0	0	0	0	0	0	0	0	0	0	0	1	0	1	0	k__Fungi	p__Ascomycota	c__Leotiomycetes	o__Helotiales	f__Helotiaceae	g__Hymenoscyphus	s__Hymenoscyphus tetracladius	TACAGAGTTCATGCCCTCACGGGTAGATCTCCCACCCTTGAATATTATACCTTAGTTGCTTGGCAGGCCGGGGCAACCCCCGGGGCTTCGGCCTTGGTGTGCCTGCCAGAGGAAACAAACTCAGCTTTTAGTGATGTCTGAGTGCTATATAATAGTTGAAACTTTCAACAACGGATCACTTGGTTC	2	2
otu.1118	0	0	0	0	0	0	0	0	0	0	0	0	0	0	0	0	1	0	0	k__Fungi	p__Ascomycota	c__Sordariomycetes	o__Diaporthales	f__Gnomoniaceae			TGCTGGAACAAACGCCCTCACGGGTGCTACCCAGAAACCCTTTGTGAATACTACCTAAAATGTTGCCTCGGCATTGGTTGGCCTCTTTCATGTCCCTTTCCCTCGGGTCGGTAGCAGACCGGCCGGTGGCCCTATAAACTCTTGTTTTTGTAATATCATCTGAGTAAACAACATAAATAAATCAAAACTTTCAACA	1	1
otu.1119	0	0	0	0	0	0	0	0	0	0	0	0	0	0	1	0	2	0	0	k__Fungi	p__Ascomycota	c__Dothideomycetes	o__unidentified	f__unidentified	g__unidentified	s__Dothideomycetes sp	TACTGAGTTCGGGGGCAATCCCAGTCCCGACCACCAACCCTTTGTGAACTTATCATGTTGCTTCGGGGGCGACCCTGCCGTTCGCGGCATTCCCACCGGAGGTCATCAAAACACTGCATTATTACGTCGGAGTAAAAAGTTAATCTAATAAAACTTTCAACAACGGATCTCTAG	2	3
otu.112	0	0	0	0	0	0	0	0	0	0	0	0	0	0	0	3	0	0	0	k__Fungi	p__Ascomycota	c__Leotiomycetes	o__Helotiales				TACTGAGTGAGGGCCCTCTGGGTCCAACCTCCCACCCGTGTTTATTTTACCTTGTTGCTTCGGCGAGCCTGCCAGAGGAAACAAACTCTGTTTTTAGTGATATCTGAGTACTATATAATAGTTAAAACTTTCAACAACGGATCTCTTGGTTCTGGCATCGATGAAGAACGCAGCGAAATGCGATAAGTAATGTGAATTGCAGAATTCAGTGAATCGTCGAATCTTTGAA	1	3
otu.1120	0	0	0	0	0	0	0	0	0	0	0	0	0	0	0	4	0	1	0	k__Fungi	p__Ascomycota	c__Sordariomycetes	o__Diaporthales	f__Gnomoniaceae			TGCTGGAACAAACGCCCTCACGGGTGCTACCCAGAAACCCTTTGTGAATACTACCTAAAATGTTGCCTCGGCATTGGTTGGCCTCTTTGAGGTCCCTTTCCCTCGGGGAAGGAACAGACCAGCCGGTGGACCTCTAAACTCTTGTTTTTGTAATATCCTCTGAGTAAAAAACATAAATAAAACAAAACTTTCAACAACG	2	5
otu.1121	0	0	0	0	0	0	0	0	0	1	1	0	0	0	0	0	0	1	0	k__Fungi	p__Ascomycota	c__Dothideomycetes	o__Capnodiales	f__Mycosphaerellaceae	g__unidentified	s__Mycosphaerellaceae sp	TACTGAGTGAGGGAGCAATCCCGACCTCCAACCCTTTATGAGCGCATCATGTTGCTTCGGGGGCGACCCTGCCGTTCGCGGCATTCCCCACAGAGGTAATCAAAACACTGCATTCTTACGTCAGAGTAAAAAGTTAATTTAATAAAACTTTCAACAACGGA	3	3
otu.1122	0	0	0	0	0	0	0	0	0	0	0	0	0	0	0	0	0	1	0	k__Fungi	p__unidentified	c__unidentified	o__unidentified	f__unidentified	g__unidentified	s__fungal sp NLR_2013	TACTGAGTTAGGGAGCAATCCCGGACCTCCAACCCTTTGTGAACACATCTTGTTGCTTCGGGGGCGACCCTGCCGTTTCGACGGCATTCCCCCCGGAGGTCATCAACACACTGCATTCTTACGTCGGAGTATAAAGTTAATGTAATAACACTTTCACCAACGGA	1	1
otu.1123	0	0	0	0	0	0	0	0	0	0	0	0	0	0	1	0	1	0	0	k__Fungi	p__Ascomycota	c__Dothideomycetes	o__unidentified	f__unidentified	g__unidentified	s__Dothideomycetes sp	TACTGAGTTCGGGGGCAATCCCAGTCCCGACCTCCAACCCTTTGTGAACATATCTTGTTGCTTCGGGGGCGACCCTGCCGTTCGCGGCATTCCCCCCGGAGGTCATCAAAACACTGCATTATTACGTCGGAGTAAAAAGTAATTTAATTAAAACTTTCAAAACCG	2	2
otu.1124	0	0	0	0	0	0	0	0	0	0	0	0	0	0	4	2	2	0	0	k__Fungi	p__Ascomycota	c__Leotiomycetes	o__Helotiales	f__Helotiaceae	g__Hymenoscyphus	s__Hymenoscyphus tetracladius	TACAGAGTTCATGCCCTCACGGGTAGATCTCCCACCCTTGAATATTATACCTTAGTTGCTTTGGCAGGCCGGGGCAACCCCCGGGGCTTCGGCCATGGTGTGCCTGCCAGAGGAAACAAAAACTGATTTTAGTGATGACTGAGTACTATATAATAGTTAAAACTTTCAACAACGAATCACTTGGTTCTGGCATCGATGAAGAACGCAGCGAAATGCAATAAGTAATGTG	3	8
otu.1125	0	0	0	0	0	0	0	0	0	0	0	0	0	0	0	0	1	0	0	k__Fungi	p__Ascomycota	c__Dothideomycetes	o__Capnodiales	f__Mycosphaerellaceae	g__Mycosphaerella		TACTGAGTTCGGGGGCAATCCCAGTCCCGACCTCCAACCCTTTGTGAACATATCTTGTTGCTTCGGGGGCGACCCTGCCGAAAAGTTAATTTAATAAAACTTTCAACAACGGATCTCTTGGTTCTGGCATCGATGAAGAACGCAGCGAAATGCGATAAGTAATGTGAATTGCAGAATTCAGTGAATCATCGAATCTTTGAACGCACATTGCGCCCCCTGGTATTCCGGG	1	1
otu.1126	0	0	0	0	0	0	0	0	0	0	0	0	0	0	0	0	2	0	0	Unassigned							CTTTAAACAATGGAGCAAGTGGCATCAGCCGCTACATATTCGAATTGCGGGGAAATCCTAAAGCTCAGGCTAATATTCAGAGTTGAAAGACTCTGCTACAGTAAAAACGCCTGTGATATAACAATGGATAATCCGCAGCCGAACCTCTACAGCGCA	1	2
otu.1127	0	0	0	0	0	0	0	0	0	0	0	0	0	0	1	0	1	0	0	k__Fungi	p__Ascomycota	c__Leotiomycetes	o__Helotiales	f__Helotiaceae	g__Hymenoscyphus	s__Hymenoscyphus tetracladius	TACAGAGTTCATGCCCTCACGGGTAGATCTCCCACCCTTGAATATTATACCTTAGTTGCTTTGGCAGGCCGGGGCAGCCCCCGGGGCTTCGGCCTTGGTTTTCCTGCCAGAGGAAACAAACTCTGTTTTTAGTGACTTCTGAGTACTATATAATAGTTCAAACTTTCAACAACGTATCTCTTGGTTCTGGCATCGATGA	2	2
otu.1128	0	0	0	0	0	0	0	0	0	0	0	0	0	0	1	0	1	0	0	Unassigned							TACCGAGTTAGGGTCCCCCTCGCGGGGCCCGACCTCCCAACCCCGTGTCTAAGAAACCTGCACGTGTTGCTTCGGTGGACCGGCGTCGCAAGACCCGCCGCCGGGGGGTGCCACACCCCCTGGAGAGTGTCCGCCGATGGCCCAACCGAACAAACTACCAAAACCAAAACGATTGAACCCAAAACTTCTGAATCAGACCTTTGATGTAACAATCAAAAAAAAAACTTT	2	2
otu.1129	0	1	0	0	0	0	0	0	0	0	0	0	0	0	4	0	4	1	0	k__Fungi	p__Ascomycota	c__Leotiomycetes	o__Helotiales	f__Helotiaceae			TACGGAGTTCATGCCCTCACGGGTAGATCTCCCACCCTTGAATATTACCTTAGTTGCTTTGGCAGGCCGGGGCAACCCCCGGGGCTTCGGCCTTGGTGTACCTGCCAGAGGAAACAAACTCTGTTTTTAGTGATGTCTGAGTACTATATAATAGTTAAAACTTTCAACAACGGAACTATTGATTCTGGCATCGATGAAGAACGCAGCGAAATGCGATAAGTAATGTGAA	4	10
otu.113	0	0	7	0	2	0	0	0	0	0	0	0	1	1	0	0	0	0	0	k__Fungi	p__Ascomycota						TACAGAGAAACTCGCCCGCAAGGGTGACTCTCCAACCCTATGTTAATTATACCTTTGTTGCTTTGGCGAGCCGCTTCGGCCACCGGCTTCACGCTGGTGAGTGCTCGCCAGAGGACCCTAAACTCTTGTTTAATAATGTCGTCTGAGTACTATATAATAGTTAAAACTTTCAACAACGGATCTCTTGGTTCTGGCATCGATGAAGAACGCAGCGAAATGCGATAAGTAA	4	11
otu.1130	0	0	0	0	0	0	0	0	0	0	0	0	0	0	1	0	0	1	0	k__Fungi	p__Ascomycota	c__Sordariomycetes	o__Diaporthales	f__Gnomoniaceae			TGCTGGAACAAACGCCCTCACGGGTGCTACCCAGAAACCCTTTGTGAATACTACCTAAAATGTTGCCTCGGCATTGGTTGGCCTCTTTGAGGTCCCTTTCCCTCGGGGAAGGAGCAGACCGGCCGGTGGCCCCACAAACTCTTGTTTTTGCAATATCATCTGAGTAAAAAAAATAAATCAATCAAAGC	2	2
otu.1131	0	0	0	0	0	0	0	0	0	0	1	1	0	0	6	0	2	2	0	k__Fungi	p__Ascomycota	c__Leotiomycetes	o__Helotiales	f__Helotiaceae	g__Hymenoscyphus	s__Hymenoscyphus tetracladius	TACAGAGTTCATGCCCTCACGGGTAGATCTCCCACCCTTGAATATTATACCTTAGTTGCTTTGGCAGGCCGGGGCAACCCCCGGGGCTTAGGCCTTGGTGTGCCTGCAAGAGGAAACAAACTCTGTTTTTAGTGATGTCTGAGTACTATATAATAGTTAAAAATTTCAACAAAGGATATATTG	5	12
otu.1132	0	0	0	0	0	0	0	0	0	0	0	0	0	0	1	0	1	1	0	k__Fungi	p__Ascomycota	c__Leotiomycetes	o__Helotiales	f__Helotiaceae	g__Hymenoscyphus	s__Hymenoscyphus tetracladius	TACAGAGTTCATGCCCTCACGGGTAGATCTCCCACCCTTGAATATTATACCTTAGTTGCTTTGGCAGGCCGGGGCAACCCCCGGGGCCACGGCCTTGGTATGCCTGCCAAAGGAAACAAAATCTGTTTTTAGTGATGACTGAGTACTATATAATAGTTAAAACTTTCAACAACGGATCTCTT	3	3
otu.1133	0	0	0	0	0	0	0	0	0	0	0	0	0	0	0	0	1	0	0	k__Fungi	p__Ascomycota	c__Leotiomycetes	o__Helotiales	f__Helotiaceae	g__Hymenoscyphus	s__Hymenoscyphus tetracladius	TACAGAGTTCATGTCCTCACGGGTAGATCTCCCACCCTTGAATATTATGCCTTAGTTGCTTTGGCAGGACGGGGCAACCCCCGGGGCTTCGGCCTTGGAGTGCCTGCCAGAGGAAACAAACTCTGTTTTTAGTGATGTCTGAGTACTATATATAGTTAAGACCTTCAACAACGGATCACTTGATTCTGGC	1	1
otu.1134	0	0	0	0	0	0	0	0	0	0	0	0	0	0	0	0	6	0	0	Unassigned							CTTTAAACAATGGAGCAAGTGGCATCAGCCGCTACATATTCGAATTGCGGGGAAATCCAAAAGCACAGGCTACTATTCAGAGTTGAAAGACTCTGTTACAGTAAAAACGCCTGTGATATAACAATGAATAATCCGCAGCCAAACCTCTACAGCGCAAAGCAATGAGGAAGGTTCACAGACTAGGTGAATATGGGTCAGATACTTCTCTGACTTAAGATATAGT	1	6
otu.1135	0	0	0	0	0	0	0	0	0	0	0	0	1	0	2	1	2	1	0	k__Fungi	p__Ascomycota	c__Leotiomycetes	o__Helotiales	f__Helotiaceae	g__Hymenoscyphus	s__Hymenoscyphus tetracladius	TACAGAGTTCATGCCCTCACGGGTAGATCTCCCACCCTTGAATATTATACCTTAGTTGCTTTGGCAGGCCGGGGCAACCCCCGGGGCTTAGGCCTTGGTGTGCCTGCCAAAGGAAACAAACAATGTTTTTAGTGATGTCTGAGTACTAAATAATAGTTAAAACTTTCAACAACGGATCTATTGGTTCTGGCATC	5	7
otu.1136	0	0	0	0	0	0	0	0	0	0	0	0	0	0	0	0	1	0	0	k__Fungi	p__Ascomycota	c__Dothideomycetes	o__Capnodiales	f__unidentified	g__unidentified	s__Capnodiales sp	TACTGAGTGAGGGTTTCGGCCCGACCTCCAACCCCATGTATTCCGACTCTGTTGCCTCGGGGGCGACCCTGCCTTCGGGCGTTGGGGCCCCCGGTGGACACCATAACACTGCATCTTTGCGTCTGAGTAACACTTTGAATTAAATCAAAACTTTCAACAACGGATCCCTTGGTTCTGGCATCGATGAAGAACGCAGCGAAATGCGATAAGTAATGTGAATTGCAGAATT	1	1
otu.1137	0	1	0	0	0	0	0	0	0	1	0	0	0	0	0	0	1	0	0	k__Fungi	p__Ascomycota	c__Leotiomycetes	o__Helotiales	f__Helotiaceae	g__Hymenoscyphus	s__Hymenoscyphus tetracladius	TACAGAGTTCATGCCCTCACGGGTAGATCTCCCACCCTTGAATATTATACCTTAGTTGCTTCGGCAGGCCGGGGCTAACCCCGGGGCTTCGGCCTTGGTGTGACTGCCAGAGGAAACAAACTCAGTTTTTAGTGATGTCTGAGTACTAAATAATAGTTAAAACTTTCAACAAAGGATCTATTGGTACT	3	3
otu.1138	0	1	0	0	0	0	0	0	0	0	1	2	0	0	1	0	1	0	0	Unassigned							TACTGAGTTCGGGGGCAATCCCAGTCCCGACCTCCAACCCTTTGTGAACATATCTTGCTGCTTCGGGGGCGACCCTGCCGTTCGCGGCATTCCCACCGGAGGTCATCAAAACACTGCATTATTACGTCGGAGTAAAAAGTTAGTTTAATAAAACTTTCAACAACGAATCTCTTGGCTCTGAGCGTAGTAATTCTTCTCGCTATAGGGTCTCGGTGGTGTCTTGCCAGTA	5	6
otu.1139	0	0	0	0	0	0	0	0	0	5	0	0	0	0	0	1	1	0	0	k__Fungi	p__Ascomycota	c__Sordariomycetes	o__Trichosphaeriales	f__Incertae sedis	g__Khuskia	s__Khuskia oryzae	TACAGAGTTATCCAACTCCCAAACCCATGTGAACTTATCTCTTTGTTGCCTCGGCGCAAGCTACCCGGGACCTCGCGCCCCGGGCGGCCCGCCGGCGGACAAACCAAAACTCTTGTTATCTTAGTTGATTATCTGAGTGTCTTATTTAATAAGTCAAAACTTTCAACAACGGATCTCTTGGTTCTGGCATCGATGAAGAACGCAGCGAAATGCGATA	3	7
otu.114	0	0	0	0	0	0	0	0	0	0	0	0	0	0	0	2	0	0	0	k__Fungi	p__Ascomycota	c__Sordariomycetes	o__Hypocreales	f__Hypocreaceae	g__Trichoderma		TACCGAGTTTACAACTCCCAAACCCAATGTGAACGTTACCAAACTGTTGCCTCGGCGGGGTCACGCCCCGGGTGCGTCGCAGCCCCGGAACCAGGCGCCCGCCGGAGGAACCAACCAAACTCTTCCTGTAGTCCCCTCGCGGACGTTATTTCTTACAGCTCTGAGCAAAAATTCAAAATGAATCAAAACTTTCAACAACGGATCTCTTGGTTCTGGCATCGATGAAGAA	1	2
otu.1140	0	0	0	0	0	0	0	0	0	0	0	1	0	0	0	0	1	0	0	k__Fungi	p__Ascomycota	c__Dothideomycetes					TACTGAGTTCGGGGGCAATCCCAGTCCCGACCTCCAACCCTTTGTGAACATATCTTGTCGCTTCGGGGGCGACCCTGCCGTTCGCGGCATTCCCCCCGAAGGTAATCAAAACACTGCATTATAACGTCGGAGTAAAAAGTTAATTTAATAAAACTTTCACCAACGGATCTCTTGGTTCTGCCAT	2	2
otu.1141	0	0	0	0	0	0	0	0	0	0	0	0	0	0	0	0	1	0	0	k__Fungi	p__Ascomycota	c__Leotiomycetes	o__Helotiales	f__Helotiaceae	g__Hymenoscyphus	s__Hymenoscyphus tetracladius	TACAGAGTTCATGCACTCAAGGGTAGATCTCCTACCCTTGAGTATTATACCTTAGTTGCTTTGGCAGGCCGGGGCAACCCCCGGGGCTTCGGCCTTGGTGTGCCTGCCAGTGGGAACAAACTCTGTTTTTAGTGATGTCTGAGTACTATATAATAGTTAAAACTTTCAACAACG	1	1
otu.1142	0	0	0	0	0	0	0	0	0	0	0	0	0	0	0	0	1	0	0	k__Fungi	p__Ascomycota	c__Dothideomycetes	o__unidentified	f__unidentified	g__unidentified	s__Dothideomycetes sp	TACTGAGTTCGGGGGCAATCCCAGTCCCGACCTCCAACCCTTTGTGAACATATCTTGTTGCCTCGGGGGCGACCCTGCCGTTCGCGGCATTCCCCCCGGAGGTCATCAAAACACTGAATTATAACGTAGGAGTAAAAAGTTAATTTAACAAAACTTTCAACACCGGATCTCTTG	1	1
otu.1143	0	0	0	0	0	0	0	0	0	0	0	0	0	0	0	0	1	0	0	Unassigned							CTCTAAACAATGGAGCAAGTGGCATCAGCCGCTACATATTGGAATTGCGGGGAAATCCTACAGCTCAGGCTACTATTCAGAGTTGAAAGACTCTGTTACAATAAAAATGACTGTGATGTAACAATGGATAATCAGCAGCCAAACCTATACAGCGTAAAGCCATGAGGAAGGTTCACAGACTAAGTGAATA	1	1
otu.1144	0	0	0	0	0	0	0	0	0	0	0	0	0	0	0	0	1	0	0	k__Fungi	p__Basidiomycota	c__Agaricomycetes	o__Polyporales	f__Polyporaceae	g__Trametes	s__Trametes versicolor	TAACGAGTTTTGAAACGAGTTGTAGCTGGCCTTCCGAGGCCTGTGCACGCTCTGCTCCTCCCCTCTACCCCTTTTCACTTACTTTATTTTTTCTTTTTCTCCTTAACTTTATCATTCTGCCGGCCTATGTATACTACAAACACTTTAAAGTATCAGAATGTAAACGCGTCTAACGCATCTATAATACAACTTTTAGCAACAGATCTCTTGGCTCTCGCATCGATGAAGA	1	1
otu.1145	0	0	0	0	0	0	0	0	0	0	0	0	0	0	0	0	1	0	0	k__Fungi	p__Ascomycota	c__Dothideomycetes	o__Capnodiales	f__Mycosphaerellaceae	g__Sphaerulina		TACCGAGTGAGGGCCTACGGGCTCGACCTCCAACCCTTTGTGAACACATCTTGTTGCTTCGGGGGTGACCCTGCCGTTCCGACGGCGAACGACCCCGGAGGCCTTCAAACACTGCATCTTTGCGTCGGAGTTTAAGTAAATTTAAACAACAATTTCAACAACGGATCTCTCGGTTCTGGCATCGATGCA	1	1
otu.1146	0	0	0	0	0	0	0	0	0	0	0	0	0	0	0	0	1	0	0	k__Fungi	p__Basidiomycota	c__Agaricomycetes	o__Polyporales	f__Polyporaceae	g__Trametes	s__Trametes versicolor	TTAACGAGTTTTGAAACGAGTTGTAGCTGGCCTTCCGAGGCTTGTTCACGCTCTGCTCATCCACTCTACCCCTGTGCACTTACGGTAGGTTGTCGTGGGCTCCTTAAAGGGAGCATTCTGCCGTCCTATGTATACTACAAACACTTTAAAGTATCATAATGTAAACGCGTCTAACTCATCTATAATACAACTTTTAGCAA	1	1
otu.1147	0	0	0	0	0	0	0	0	0	0	0	0	0	0	0	3	1	0	0	Unassigned							CCTTCACATTCGAAGACACCGTACTAACAAGTTTTTACAGAACCTGCGGAAGGATCATTACTGAGTTCTGGGTTCTCTGTCGAGGCCCGACATCCAACCCTGTGTTTACCCGACCACGTTGATTCGGCAGGCCCGTCTCTCGGGACCGCCGGGGGGTAGTCTCTACCCTCTGGTCCGCTGCCTGCCGGT	2	4
otu.1148	0	0	0	0	0	0	0	0	0	0	0	0	0	0	0	0	1	0	0	Unassigned							TACCAAATCTGTAGCAGACCTGCCGGTCTCCGGCAGGCTTCTGTCTGCATACTACCCTGATTTTTCGCACCTTACGTTTCCTCGGCAGCCTAGCTGCCGGCAGGACACACCACAACCTCTGCAGTTGTAGTCAGCGTCTGATAACCATAAATGTTAAAACTTTCAACAACGGATCTCTTGGTTCTGGCATCGATGAAGAACGCAGCGAAATGCGATAAGTAGTGTGAAT	1	1
otu.1149	0	0	0	0	0	0	0	0	0	0	0	0	0	0	0	0	1	0	0	k__Fungi	p__Ascomycota	c__Dothideomycetes	o__unidentified	f__unidentified	g__unidentified	s__Dothideomycetes sp	TACTGAGTTCGGGGGCAATCCCAGTCCCGACCTCCAACCCTTTGTGAACATATCTTGTTTCTTCTTTTTCTACCCTTCCTTTCTCTTCATTCCCCCCTTATTTCATCAAAACACTGCATTATTACGTCGGAGTAAAAAGTTAATTTAATAAAACTTTCAACAACGGATCTCTTGGTTCTGGCATCGATGAAGAACGCAGCGAAATGCGATAAGTAATGTGAATTGCAGA	1	1
otu.115	0	0	0	0	0	0	0	0	0	0	0	0	0	0	0	12	0	0	0	k__Fungi	p__Ascomycota	c__Dothideomycetes	o__Capnodiales	f__Mycosphaerellaceae	g__Mycosphaerella	s__Mycosphaerella punctiformis	TACCGAGTGAGGGCCCTCTGGGTCCAACCTCCCACCCGTGTTTATTTTACCTTGTTGCTTCGGCGAGCCTGCCTTTCGCGGCATTCCCCCCGGAGGTAATCAAAACACTGCATTCTTACGTCGGAGTAAAAAGTTAATTTAATAAAACTTTCAACGACGGATCTCTTGGTTCTGGCATCGATGAAGAACGCAGCGAAATGCGATAAGTAATGTGAATTGCAGAATTCAG	1	12
otu.1150	0	0	0	0	0	0	0	0	0	0	0	0	0	0	0	0	1	0	0	k__Fungi	p__Basidiomycota	c__Microbotryomycetes	o__Sporidiobolales	f__Incertae sedis	g__Sporobolomyces		TAGTGAATAATAGGGTGACTCTGATAAAGAGAATCCCGATTTCCACTTATTTTCATACACCTGTGCACTAAACCTTTTTTTAACTTATGTTAAAAACACTTGTGTCAAATTAAATGTTTGTGAATGTACAATCATGTTAAAATGAAAGTAAAACTTTCAGCAATGGATCTCTTGGCTCTCGCATCGATGAAGAACGCAGCGAA	1	1
otu.1151	0	0	0	0	0	0	0	0	0	1	0	2	0	0	0	0	1	0	0	k__Fungi	p__Ascomycota	c__Dothideomycetes	o__Capnodiales	f__Mycosphaerellaceae			TACTGAGTTCGGGGGCAATCCCAGCCCCGACCTCCAACCCTTTGTGAACATATCTTGTTGCTTCAGGGGCGAACCTGCCGTTCGCGGAATTCCCCCCGGAGGTCATCAAAACACTGCATTATTACGTCGGAGTAAAAAGTTAATTTACTAAAACTTTCAACAACGGATCTCTTGGTTCTGGCATCGAAGAAGAACGCAACGAAATGC	3	4
otu.1152	0	0	0	0	0	0	0	0	0	0	0	0	0	0	0	0	1	0	0	k__Fungi	p__Ascomycota	c__Leotiomycetes	o__Helotiales				TAAAGAGTTCATGCCCTCACGGGTAGATCTCCCACCCTTGAATACTATACCTTAGTTGCTTTTGCAGGCCGGGGCAACCCCGCGGGCTTCGGCTCACGAGTGCCTGCCAGAGGAAACAAACTCTGTGTTTAGTGATGTCTGAGTACCATATATTAGTTAAAACTTTCAACAACGGATATCTTGGTTCTGGCATCGA	1	1
otu.1153	0	0	0	0	0	0	0	0	0	0	0	0	0	0	0	0	1	0	0	k__Fungi	p__Ascomycota	c__Leotiomycetes	o__Helotiales				TACAGAGTTCATGCCCTCACGGGTAGATCTCCCACCCTTGAATATTATACCTTAGTTGCTTTGGCAGGCCGGGGCAACCCCCGGGGCTTCGGCCTTGGTGTGCCTGCCAGAGGAAACAAACTCTGTTTTTAGTGATGTCTGAGTACTATATAATACAACTTTTAGCATCGGATCTCTTGGCTCTCGCATCGATGAAGAACGCAGCGAAATGCGATAAGTAATGTGAATT	1	1
otu.1154	0	0	0	0	0	0	0	0	0	0	0	0	0	0	0	0	1	0	0	k__Fungi	p__Ascomycota	c__Dothideomycetes	o__unidentified	f__unidentified	g__unidentified	s__Dothideomycetes sp	TACTTAGTTCGGGGGCATTCCCAGTCCCGACCTCCAACCCTTTGTGAACATATCTTGTTGCTTCGGGGGCTACCCTGCCGTTCGCGGCATTCCCCCCGGAGGTCATCAAACCACTGCATTATTACGTCGGAGTAAAAGGTTAATTTAATCAAACTTTCAACAACGGCTCTCTTGGTTCTGGCATCGATGAATAAC	1	1
otu.1155	0	0	0	0	0	0	0	0	0	0	0	0	0	0	0	0	0	2	0	Unassigned							CTCCAAACAATGGAGCAAGTGGCATCAGCCGCTATATATTCGAATTGCGGGGAAATCCTAAAGCCCAGGCTACTATTCAGAGTTGAAAGACTCTGATACAGAAAAAACGCCTGTGATGTAACAATGGATAATCCGCAGCCAAACCTCTACAGCGCAAAGCCACGAGGAAGGTACACA	1	2
otu.1156	0	6	0	0	0	0	0	0	0	3	5	1	0	0	24	4	5	0	2	k__Fungi	p__Ascomycota	c__Leotiomycetes	o__Helotiales				TACAGAGTTCATGCCCTCACGGGTAGATCTCCCACCCTTGAATATTATACCTTAGTTGCTTTGGCAGGCCGGGGCAACCCCCGGGGCTTCGGCCTTGGTGTGCCTGCCAGAGGAAACAAACACTGTTTTTAGCGGTGTCTAAGTACTATATAATAGTTAAAACCTTCAACAACGGATCTCTTGGTTCTGGCATCGATGAAGAACGCAGCGAAATGTGATAAGTAATGGG	8	50
otu.1157	0	0	0	0	0	0	0	0	0	0	0	0	0	0	0	0	2	0	0	Unassigned							TATCGAGCGGGGGTTCCTAGTGGACCTACACCCGTCTCTCTTGTTTACAAACCATGATTGTTTCTTCGGCGGCTCGACGCTTGTCCCTTTGGGGGCCTGCGCGCCGCCGGAGGCCCATTTTAAAACCTTTTATTGAAACTATAAAGTCTGAGTAAAACAAAAATAAGCAAAAACTTTCAACAACGGATCTCTTGGTTCTGGCAACGAAGAAGAAAGC	1	2
otu.1158	0	0	0	0	0	0	0	0	0	0	0	0	0	0	0	0	1	0	0	k__Fungi	p__Ascomycota	c__Leotiomycetes	o__Helotiales				TACAGAGTTCATGCCCTCACGGGTAGATCTCCCACCCTTGAATATTATACCTTAGTTGCTTTGGCAGGCCGGGACAACCCCCGGGGCTACAGCATTGGTATACCTGCCAGAGGAAACAAACTCTGTTATTAGTGATGTCTGAGTACTATATAATAGTTAAGACTTTCAACAACGAACCTCTAGGATCTGGC	1	1
otu.1159	0	0	0	0	0	0	0	0	0	0	0	0	0	0	0	0	1	0	0	k__Fungi	p__Ascomycota	c__Dothideomycetes					TACTGAGTTTGGGGGCAATCCCAGTCCCGACCTCCAACCCTTTGTGAACACATCTTGTTGCTTCGGGGGCGACCCTGCCGTTCGCGGCACTCCCCCCGGAGGTCATCAAAACACTGCATTATTACGTCGGAGTAAAAAGCTAATTTAATAAACATTTCAACAACGGACCTCTTGATTC	1	1
otu.116	0	0	0	0	0	0	0	0	0	0	0	1	1	3	0	0	4	0	0	k__Fungi	p__Glomeromycota	c__Glomeromycetes	o__Glomerales	f__Glomeraceae			TAATGATTTTTTTAAGCAAAACTGAGCGAAAGCGAGGTTTTGCGAATATATTTAAAACCCCCCCACTCTTTACAAAAGAAAAAATTTTTCATATTCATAAATGAATAAAAAAAGATCACTTTCAACAACGGATCTCTTGGCTCTCGCATCGATGAAGAACGCAGCGAAATGCGATAAGTAGTGTGAATTGCAGAATTACGTGAATCATCGAATCTTTGAACGCAAATTG	4	9
otu.1160	0	0	0	0	0	0	0	0	0	0	0	0	0	0	0	0	1	0	0	Unassigned							TACTGAGTTAGGGTTTTCAAAAGCCCGAACCTCCAACCCTTTGTTAAATATACCATGTTGCTTCGGTGGGTCGATATTAAGTTATCGCCGGCCTTGTGCTGGAAAGTATCCACCGATAGCCTTACACAAATTCTTAATCAATTAGTCTAAAAAACTTTTAAAGAAATAAAAGCAAAACTTTCAACAACGGATCTCTTGGTTCTGGCATCGATGAAGAACGCAGCAAAAA	1	1
otu.1161	0	0	0	0	0	0	0	0	0	0	0	0	0	0	0	0	0	1	0	k__Fungi	p__unidentified	c__unidentified	o__unidentified	f__unidentified	g__unidentified	s__fungal sp NLR_2013	ACTGAGTTAGGGAGCAATCCCGAACCTCCAACCCTTTGTGAACACATCTTGTTGCTTCGGGGGCGACACTGCCGTTTCGACGGCATTACCCCCGAAGGTCATCAAAACAATGCATTTTTACGTCGGAGTATAAAGTTAATTTAATAAAACTTTCAACA	1	1
otu.1162	0	0	0	0	0	0	0	0	0	0	1	0	0	0	0	0	1	0	0	k__Fungi	p__Ascomycota	c__Leotiomycetes	o__Helotiales	f__Helotiaceae			TACAGAGTTCATGCCCTCACGGGTAGATCCCCCACCCTTGTATATTATACCTTAGTTGCTTTGGCAGGCCGGGGCAACCCCCGGGGCTTCGGCATTGGTGTACCTGCCAGAGGAAACAAAAACTGTATTTAGTGATGTCTGAGTACTATATAATAGTTAAAACTTTCAACAA	2	2
otu.1163	0	0	0	0	0	0	0	0	0	0	0	0	0	0	0	0	1	0	0	Unassigned							CTCTGTCAAATCAATACTAACAATTCTTATAGGTAGGTGAACCTGCGGAAGGATCATTAGAGAGACAAAACGGAGTGTAAGAAGCTTCAACTCTCCAACCCTATGTTTATCAACCTCTGTTGCCTCGGCAGTCTTCAAAGCTGCCAGAGGGATTATACAAACACTTGATTTTAAAAACCATCTGAACTTGGCTGTCAAGCAAAAAGATTTAATTATCTAAAAACTTTC	1	1
otu.1164	0	0	0	0	0	0	0	0	0	0	0	0	0	0	0	0	1	0	0	k__Fungi	p__Ascomycota	c__Incertae sedis	o__Incertae sedis	f__Incertae sedis			TACCGAGTGGCCCAAGTCCGCAAGGACCGGTTACCCGACCTCTTGTCATTTGCTCTGGGGTCGCTGGCAAGGTTCGGCCCGCACTTCCTCCATGTGGGGTTGGGCGGGTCGCGCCGAACTGGCGGCCTCAGCTTCGATAACTTCGGCGGAAGTGGTAGGTTCGACCTGCCCGCCGCCGGCCGTATTCAACCTGCAAGTAATTTTGAAGTCTGATTTGAATCATAATGAA	1	1
otu.1165	0	0	0	0	0	0	0	0	0	0	0	0	0	0	0	0	1	0	0	k__Fungi	p__Ascomycota	c__Leotiomycetes	o__Helotiales	f__Helotiaceae	g__Hymenoscyphus	s__Hymenoscyphus tetracladius	TACAGAGTTCATGCCCTCACGGGTAGATCTCCCACCCTTGAATATTATACCTTAGTTGCTTTTTCATTCCTTTTCAACTCCCGGGGCTTCGGCCTTGGTGTGCCTGCCAGAGGAAACAAACTCTGTTTTTAGTGATGTCTGAGTACTATATAATAGTTAAAACTTTCAACAACGGATCTCTTGGTTCTGGCATCGATGAAGAACGCAGCGAAATGC	1	1
otu.1166	0	0	0	0	0	0	0	0	0	0	1	0	0	0	1	0	2	1	0	k__Fungi	p__Ascomycota	c__Leotiomycetes	o__Helotiales	f__Helotiaceae			TACAGAGCTCATGCCCTCACGGGTAGGTCTCCCACCCTTGAATATTATACCTCAGTTGCTTTGGCAGGCCGGGGCAACCCCCGGGGCTTCGGCCTTGGTGTGCCTGCCAGAGGGAACAAACTCTGTTTTTAGTGATGTCTGAGTACTGTATGATAGTTAAAACTTTCAACAACGGA	4	5
otu.1167	0	0	0	0	0	0	0	0	0	1	1	0	0	0	9	0	3	0	0	k__Fungi	p__Ascomycota	c__Dothideomycetes					TACTGAGTTCGGGGGCAATCCCAGTCCCGACCTCCAACCCTTTGTGAACTTATCTTGTTGCTTCGGGGGCGACCCTGCCGTTCGCGGCATTCCCCCCAGAGGTCATCACAACACTGCATTATTACGTCGGAGTAAAAAGTTAATTTAGTAAAACTTTCAGCAACGGATCTCTTGGTTCTGGCACCGATGA	4	14
otu.1168	0	8	0	0	0	0	0	0	0	5	9	9	0	0	28	8	5	7	0	k__Fungi	p__Ascomycota	c__Leotiomycetes	o__Helotiales	f__Helotiaceae	g__Hymenoscyphus	s__Hymenoscyphus tetracladius	TACAGAGTTCATGCCCTCACGGGTAGATCTCCCACCCTTGAATATTATACCTTAGTTGCTTTGGCAGGCCGGGGCAACCCCCGGGGCTTTGGCCTTGGTGAGCCTGCCAGAGGAAACAGACTCTGTTTCTAGTGATGTCTGAGTACTGTATAATAGTTAAAACCTTCAACAACGGATCTCTTGGTTCTGGCATCGATGAAGAACGCAGCGAAATGCGATAAGTAATGTT	8	79
otu.1169	0	0	0	0	0	2	0	0	0	0	0	0	0	0	0	0	0	1	0	k__Fungi	p__unidentified	c__unidentified	o__unidentified	f__unidentified	g__unidentified	s__uncultured basal lineage fungus	TAACACGTATCCACGTATCAACCCCTCTGTGAAAACCTAACACCTGTAAGGCTTGGTCTTAGTATGTTGTTCGCATGAGTCCTAATGAAGGAGGCGCCTCTTCGGGGGTCGCCTAGGGCTTGAGTGACATGTGTTTGACGTCCAGCCGCCACTTTTCCATCGTTGGCCCCTTTAAACCATTTAACCCCTTGTACTTTTTGTACTGAACCAATTCTTCGATGCTCTTTTA	2	3
otu.117	0	0	0	0	0	0	0	0	0	0	0	0	0	0	0	0	12	0	0	Unassigned							TACTGAGTGAGGGCCCCTGGCCCGACCTCCAACCCTTTGATTAACACCATGTTGCCTCGGGGGCGACCCGCACCCGTCGTCGGGCGCCGGGGCCCCCGGTGGACCATTTTCCAACACTGCATTTTTGCGTCGGATATAAAATGAATAGTTTAAAACTTTCAACAACGGATCTCTTGGTTCTGGCATCGATGAAGAACGCAGCGAAATGCGATAAGTAATGTGAATTGCA	1	12
otu.1170	0	0	0	0	0	0	0	0	0	0	0	0	0	0	0	0	1	0	0	Unassigned							TATTGGATCGACCGAAAGGTCTTTACAAATACACCTGTGCACTGTTGGCCCTCGGGCCGTTTTTACAAACATCTGTGTAATGAATGTCTTATATCTTAACATAATAAAACTTTCAACAACGGATCTCTTGGCTCTCGCATCGATGAAGAACGCAGCGAAATGCGATAAGTAATGTGAATTGCAGAATTCAGTGAATCATCGAATCTTTGAACGCACCTTGCGCCTTTTG	1	1
otu.1171	0	0	0	0	0	0	0	0	0	0	0	0	0	0	0	0	1	0	0	k__Fungi	p__Ascomycota	c__Dothideomycetes	o__Capnodiales	f__Mycosphaerellaceae			TACCGAGTGAGGGCCTTCGGGCTCGACCTCCAACCCTTTGTGAAAACACCTTGTTGCTTCGGGGGCGACCATGCCGTTCCGACGGCGAGCGCCCCCGGAAGCCTTCAAACACTGCATCTTTGCGTCGGAGTTTAAGTAAATTTAAATAAAACTTTCAACAACGGATCTCTTGGATATGGCATCGATGAAGA	1	1
otu.1172	0	0	0	0	0	0	0	1	0	0	0	0	0	0	2	0	0	0	0	k__Fungi	p__Basidiomycota	c__Agaricomycetes	o__Agaricales				TACTGAAGAAATGGTAGGGTTGATGCTGGCTCTTCGGAGTATGTGCTCGCCTTATCGCTTTTTCAACTTCTCCACCTGTGCACCTATTGTAGATCGTGTTGGAAATCATTTGTGGTTTCTCGTTCATTTTGAAAGGTTCAGAGGTCTTGCTTTTTTGGCTAGACTTCGACTCCT	2	3
otu.1173	0	0	0	0	0	0	0	0	0	0	0	0	0	0	0	0	0	1	0	k__Fungi	p__Ascomycota	c__Leotiomycetes	o__Helotiales	f__Helotiaceae	g__Hymenoscyphus	s__Hymenoscyphus tetracladius	TACAGAGTTCATGACCTCACGGGTAGATCTCCCACCCTTGCATATTATCCCTTAGTTGCTTTGGCAGGCCGGGGCAACCCCCGGGGCTTCGGACTTTGTGTGCCTGCCAGAGGAAACAAACTCTGTTTTTAGTGATGTCTGATTACTATATACTAGTTAAAACTTTCACAAAC	1	1
otu.1174	0	0	0	0	0	0	0	0	0	0	0	0	0	0	0	0	0	1	0	Unassigned							CTCTAAACAATGGTGCAAGTGGCATCAGCCGCTACATATTCGAATTGCGGGGAAATCCTAAAGCTCAGGCTACTATTCAGAGTTGAAAGACTCTGTTACAGTAAAAATGCCTGTGATGTAACAATGGATAATCAGCAGCCAAACCTCTAAAGCGCACAGCCATGAGGAAGGTTCACAGACTAAGGG	1	1
otu.1175	0	0	0	0	0	0	0	0	0	1	0	0	0	0	1	0	0	0	0	k__Fungi	p__Ascomycota	c__Dothideomycetes	o__Capnodiales	f__Mycosphaerellaceae			TACTGTGTGAGGGAGCGATCCCGACCTCCAACCCTTTGTGAACGCATCGTGTTGCTCCGGGGGCGAACATGCCGTTCGCGGCATTCCACCCGGAGGTAATCAAAACACTGCATTCTTACGTCGGAGTAAAAAGTTAATTTAATAAAACTTTCAACAACGGATCTCTTGGTTCTGGCATCGATGAAGAACGCAGCGAAATGCGATA	2	2
otu.1176	0	0	0	0	0	0	0	0	0	0	0	0	0	0	1	0	0	0	0	k__Fungi	p__Basidiomycota	c__Tremellomycetes	o__Tremellales				TAATGATGCCCTCGACGCCTTTACCGGCTGGTAGGGTTGTGCCGGTCTCTTTGGAGCTGCCTCATCTCACACACCGTGAACTGTGGCTTCGGCCATTTATACAAACTGTCAGTAATGAACGTAATATCATAACAAACATAAAACTTTTAACAACGGATCTCTTGGCTCTCGCATCGATGAAGAACGCA	1	1
otu.1177	0	0	0	0	0	0	0	0	0	0	0	0	0	0	1	0	0	0	0	k__Fungi	p__Ascomycota	c__Dothideomycetes	o__Capnodiales	f__Mycosphaerellaceae	g__unidentified	s__Mycosphaerellaceae sp	TACTGAGTGGGGGAGCAATCCCGACCTCCAACCCTTTGTGAACGCATCATGTTGCTTCGGTTGCGAGCCTGCCGTTCGCGGCATTCCCCCCGGAGGTAATCAAATCACTGCATCCTCACGTCGGAGTAAAAAGTTAATTTAATAAAAATTTCAACAACGGATCTCTTGATTCTG	1	1
otu.1178	0	0	0	0	0	0	0	0	0	0	0	0	0	0	1	0	0	0	0	k__Fungi	p__Ascomycota	c__Leotiomycetes	o__Helotiales	f__Helotiaceae	g__Hymenoscyphus	s__Hymenoscyphus tetracladius	TACAGAGTTCATGCCCTCACGGGTAGATCTCCCACCCTTGAATATTATACCTTAGTTGCTTTGGCAGGCCGGGGCAACCCACAGGACTTAGACATTGGTGTGCCTGCCAGAGGAAACAAACTCTGTTTTTAGTGATGTCTGAGTACTCTATAATAGTTAAAAATTT	1	1
otu.1179	0	0	0	0	0	0	0	0	0	0	0	0	0	0	0	0	0	1	0	Unassigned							CTCTAAACAATGTAGCAAGTGGCATCAGCCGCTACATATTCGAATTGCGGGGAAATCCTAAAGCCCAGGCTACTATTCAGAGTTGAAAAACTAAGATACAGTGAAAACGCCTGTGATGTAACAATGGATAATCCGCAGCCAAACCTCTACAGCGCAAAGCAACGAGGAAGGTTCACA	1	1
otu.118	0	0	0	0	0	0	3	0	0	0	0	2	0	1	0	0	6	0	0	k__Fungi	p__Glomeromycota	c__Glomeromycetes	o__Glomerales	f__Glomeraceae	g__unidentified	s__Glomeraceae sp	TAATAATTTGCTGAACCTAGCGTTAGCGAGGTTCTGCGATCACTTATATTTAAAACCCAACTCTTAAATTGTATAATTATGTATTTTTTTTTTAATAAAAATTAAAGATCACTTTCAACAACGGATCTCTTGGCTCTCGCATCGATGAAGAACGTAGCGAAGTGCGATAAGTAATGTGAATTGCAGAATTCCGTGAATCATCGAATCTTTGAACGCATATTGCACTTT	4	12
otu.1180	0	0	0	0	0	0	0	0	0	1	0	0	0	0	4	0	0	0	0	k__Fungi	p__Ascomycota	c__Dothideomycetes					TACTGAGTTCGGGGGCAATCCCAGTCCCGACCTCCAACCCTTTGTGAACTTATCTTGTTGCTTCGGGGGCGACCCTGCCGTTCGCGGCATTCCCCCCGGAGGTCATCAAAACACTGCATTATTACGTCGGAGTAAAAAGTTACTCTAATACAACTTTCGACAACGGATATCTTGGTTCTGGCATC	2	5
otu.1181	0	0	0	0	0	0	0	0	0	0	0	0	0	0	1	0	0	0	0	k__Fungi	p__Ascomycota	c__Dothideomycetes	o__unidentified	f__unidentified	g__unidentified	s__Dothideomycetes sp	TACTGAGTTCGGGGGCAATCCCAGACCCGACCTCCAACCCTTTGTGAACTTATCTTGTTGCTTCGGGGGCGACCCTGCCGTTCGCGGCATTCCCCCCGGAGGTCATCAAAACACTGCCTTATTACGTCGGAGTAACACGTTACTTTAATAAAACTTTAAACAACGGATCGCTTGGTTCTG	1	1
otu.1182	0	0	0	0	0	0	0	0	0	0	0	0	0	0	0	0	0	3	0	Unassigned							CTCTAAACAATGGAGCAAGTGGCATCAGCCGCTACATATTCGAATTGCGGGGAAATCCTAAAGCGCAGGCTACTATTCAGGGTTGAAAGACTATGTTACAGTAAAAATGCCTGTGATGTAACAATGGATAATCCGCAGCCAAACCTCTACAGCGCAAAGCCATGAGGAAGGATCACAGAACAAGT	1	3
otu.1183	0	0	0	0	0	0	0	0	0	0	0	0	0	0	1	0	0	0	0	k__Fungi	p__Ascomycota	c__Leotiomycetes	o__Helotiales	f__Helotiaceae	g__Hymenoscyphus	s__Hymenoscyphus tetracladius	TACAGAGTTCATGCCCTCACGGGTAGATCTCCCACCCTTGAATATTATACCTTAGTTGCTTTGGCAGGCCGGGGCAACCCCCGGGACTTCGGCCTTTGTGTGCCTGCCAGAGGAACCAAACTCTGTTTTTAGTGATGTCTGAGTCCTATATAATAGTTAAAACTTTCAACCACGGATATCTTGGTTCTG	1	1
otu.1184	0	0	0	0	0	0	0	0	0	0	0	0	0	0	1	1	0	0	0	k__Fungi	p__Ascomycota	c__Dothideomycetes	o__unidentified	f__unidentified	g__unidentified	s__Dothideomycetes sp	TACTGAGTTCGGGGGCAATCCCAGTCCCGACCTCCAACCCTTTGTGAACTTATCTTGTTGCTTCGGGGGCGACCCTGCCGTTCGCGGCATTCCCCCGGAAGGTCATCAAAACACTGCATTATAACGTCGGAGTAAAAATTTAAATTAATAAAACTTTCAACAACGGATCTC	2	2
otu.1185	0	0	0	0	0	0	0	0	0	0	0	0	0	0	1	0	0	0	0	Unassigned							TACTGATTGAAAAAAATCCAACCAACTGTCCCAGGATGGTTCGGATGGTATTCGTATGATGCACTATCTTGGACTCTCGTTACTTTTGCCGCTGACCAGCTCGATTGCTGATTGCCTCTAGCAACTTGAAGACCTCGAGAGGCATGTTTACCACAATGTATTATATACGTTATGCGATTTGTTCGAACTGTGCCACATCGCTTGATTGCGATGTTATCAA	1	1
otu.1186	0	1	0	0	0	0	0	0	0	0	0	0	0	0	2	0	0	1	0	k__Fungi	p__Ascomycota	c__Leotiomycetes	o__Helotiales	f__Helotiaceae	g__Hymenoscyphus	s__Hymenoscyphus tetracladius	TACAGAGTTCATGCCCTCACGGGTAGATCTCCCACCCTTGAATATTATACCTTAGTTGCTTTGGCAGGCCGGGCAACCCCCGGGGCTTCGGACTTGGTGTGCCTGCCAGAGGAAACAAACTCTGTTTTCAGTGATGTCTGAGTACTATATAATAGTTAAGACTTTCAA	3	4
otu.1187	0	0	0	0	0	0	0	0	0	0	0	0	0	0	0	0	0	2	0	Unassigned							CTCTAAACAATGGAGCAAGTGGCATCAGCCGCTACATATTCGAATTTCTGGGGAAATCCTAAAGCCCACGCTACTATTCAGGGTTGAAAGACACTGATACAGTAAAAACGCCTGTGATGTAACAATGGATAATCCGCAGCCAAACCTCTACAGCGCAAAGCCACG	1	2
otu.1188	0	0	0	0	0	0	0	0	0	2	1	5	0	0	6	0	0	0	0	k__Fungi	p__Ascomycota	c__Dothideomycetes	o__Capnodiales	f__Mycosphaerellaceae			TACTGAGTTCGGGGGCAATCCCAGTCCCGACCTCCAACCCTTTGTGAACTAATCTTGTTGCTTCGGGGGCGACCCTGCCGTTCGCGGCATTAACCCCGGAGGTCTTCAAAACACTGCATTATTACGCCGGAGTAAAAAGTTAATTTAATAAAACTTTCAACAACGGGTCTCTTGGTTCTGGCATCGATGAAGAACGCAGCGAAATGCGATAAGTA	4	14
otu.1189	0	0	0	0	0	0	0	0	0	0	1	0	0	0	1	0	0	1	0	k__Fungi	p__Ascomycota	c__Leotiomycetes	o__Helotiales	f__Helotiaceae	g__Hymenoscyphus	s__Hymenoscyphus tetracladius	TACAGAGTTCATGCCCTCACGGGTAGATCTCCCACACTTGAATATTATACCTTAGTTGCTTTGGCAGGCCGGGGCAACCCCCGGGGCTTCGGCATTGGTGTGCCTGCAAGAGGAAAAAAACTCTGTTTTTAGTGATGTCTGAGTACTATATAATATTTAAAACTTTCAGCAACGGATCTCT	3	3
otu.119	0	0	3	511	0	0	0	0	1	0	0	0	0	0	0	0	0	0	0	k__Fungi	p__Ascomycota	c__Saccharomycetes	o__Saccharomycetales	f__Incertae sedis	g__Candida	s__Candida sp VVT_2012	CTGATTTGCTTAATTGCACCACATGTGTTTTTCTTTGAAACAAACTTGCTTTGGCGGTGGGCCCAGCCTGCCGCCAGAGGACTAAACTTACAACCAATTTTTTATCAACTTGTCACACCAGATTATTACTAATAGTCAAAACTTTCAACAACGGATCTCTTGGTTCTCGCATCGATGAAGAACGCAGCGAAATGCGATACGTAGTGTGAATTGCAGAATTCAGTGAAT	3	515
otu.1190	0	0	0	0	0	0	0	0	0	0	0	0	0	0	1	0	0	0	0	k__Fungi	p__Ascomycota	c__Leotiomycetes	o__Helotiales				TACAGAGTTCATGCCCTCACGGGTAGATCTCCCACCCTTGTATATTATACCTTAGTTGCTTTGGCAGGCCGGGGCAATCCCCGGGGCTTCGCCCTTGGTGTGCCTGCTAGAGGAAACAAACTCTGTTTTTAGTGATCTCTGAGTTCTATATAATCGTTAG	1	1
otu.1191	0	0	0	0	0	0	0	0	0	0	0	0	0	0	0	0	0	1	0	k__Fungi	p__unidentified	c__unidentified	o__unidentified	f__unidentified	g__unidentified	s__fungal sp NLR_2013	TACAGAGTTAGGGAGCAATCCCGAACCTCCAGCCCTTTGTGAACACATCTTGTTGCTTCGGGGGCGACCCTGCCGTTTCGACGGCATTCCCCCCGGAGGTCATCAAAACACTTCATTCTTACGCCGGAGTATAAAGTTAATTTAATAAAACTTTCAACAACGGATCTCTTGTTTCTTGCATC	1	1
otu.1192	0	0	0	0	0	0	0	0	0	1	0	0	0	0	6	0	0	0	0	k__Fungi	p__Ascomycota	c__Leotiomycetes	o__Helotiales	f__Helotiaceae	g__Hymenoscyphus	s__Hymenoscyphus tetracladius	TACAGAGTTCATGCCCTCACGGGCGGATCTCCCACCCTTGAATATTATACCTTAGTTGCTTCGGCAGGCCGGGGCAACCCCCGGGGCTTCGGCCTTGGTGTGCCTGCCAGAGGAAACAAGCTCTGTTTTTAGTGATGTCTGAGTACTATATAATAGTTAAAACTTACAACGACGGATCTCTTGGTTCTGGCATCGATGAAGAACGCAGCGAAATGCGATAAGTAATGTT	2	7
otu.1193	0	0	0	0	0	0	0	0	0	0	0	0	0	0	0	0	0	1	0	Unassigned							TACCGAGTTAGGGGTGACGTGGTAATCCTGCGTCGCCCCGAACCTCCCAACCCTTTGTCTACCTTACCATAACGTTGCTTCGGCAGGCCCGCCGACCCCTAGGCTTTACCGCCCGGGGCGACGCCGCCGGGGGTCTAACGACCCCGGGCCCGCGCTTGTCGATGGCCCCTTTATCAAA	1	1
otu.1194	0	0	0	0	0	0	0	0	0	0	0	0	0	0	1	0	0	0	0	k__Fungi	p__Ascomycota	c__Leotiomycetes	o__Helotiales	f__Helotiaceae	g__Hymenoscyphus	s__Hymenoscyphus tetracladius	TACAGAGTTCATGCCCTCAAGGGTAGATCCCCCACCCTTGAATATTATACCTTAGTTGCTTTGGCAGGCCGGGGCAACCCCCGGGGCTTCGGCCTTGGTGTGCCTGCCAGAGGAAACAAACTCTGTTTCCAGTGCTGTCTGCGTACTATATAATAGTTAAAACTTTCAACAACGGATCTCTT	1	1
otu.1195	0	0	0	0	0	0	0	0	0	0	0	0	0	0	1	0	0	0	0	Unassigned							CTCTAAACAATGGAGCAAGTGGCATCAACCGCTACATATTCGAATTGCGTGGAAATCCTAAAGCTCAGGCTACTATTCAGAGTTGAAAGACCCTGTTACAGTAAAAACGCCTGTAATGTAACATTGGACAATCCGCAGCCAAACCTCTACATCTCAAAGCCACGA	1	1
otu.1196	0	0	0	0	0	0	0	0	0	0	0	2	0	0	3	0	0	1	0	k__Fungi							TACCGAGTTAGGGTGTCTCTCCGAGCGCCCGACCTCCCAACCCTTTGTCTATGATACCACGCAGTTGCTTCGGCGTGCCGAGGGGTCAGACCCTCGCCGGACTTCCGGTCGGGAGCGCGCACGCCGATGGCCTCATCAAACTATTGAACCCAAAACCTGTCGTCTGAACATTTGTGATTACTATAATCAAAAACAAAACTTTCAACAACGGATCT	3	6
otu.1197	0	0	0	0	0	0	0	0	0	0	0	0	0	0	1	0	0	0	0	k__Fungi	p__Ascomycota	c__Leotiomycetes	o__Helotiales	f__Helotiaceae			TACAGAGTTCATGCCCTCACGGGCAGATCTCCCACCCTTGAATATTATACCTTAGTTGCTTTGGCAGGCCGGGGCAACCCCCGGGGCTTCGGCATTGTTATGCCTGCCAGAGGAAACAAACTCTGTTTTTAGTGATGTCCGAGTACTATATAATAGTTAAAAC	1	1
otu.1198	0	0	0	0	0	0	0	0	0	0	0	0	0	0	1	0	0	0	0	k__Fungi	p__Ascomycota	c__Dothideomycetes					TACTGAGTTCGGGGGCAATCCCAGTCCCGACCTCCAACCCTTTGTGAGATTATCTTGTTGCTTCGGGGGCGACCCTGCCGTTCGCGGCATTCACCCCGGGGGTCATCAAAACACTGCATTCTTACGTCGGAGTAAAAAGTTAATTTAATAAAACTTTCAACAA	1	1
otu.1199	0	0	0	0	0	0	0	0	0	0	0	0	0	0	1	0	0	0	0	k__Fungi	p__Ascomycota	c__Leotiomycetes	o__Helotiales	f__Helotiaceae	g__Hymenoscyphus	s__Hymenoscyphus tetracladius	TACAGAGTTCATGCCCTCACGGGTAAATCTCCCACCCTTGAATATTATACCTTAGTTGCTTTGGCAGGCCGGGGCAACCCCCGGGGCTTCGGCCTTGGTGTGCCTGCCAAAGGAACCAAACTCTGTATTTAGTGATGTCTGAGTACTATATAATAATAAAAACTTTCAA	1	1
otu.12	8	4533	0	8708	0	1	0	0	0	0	6	0	0	0	0	0	0	0	0	k__Fungi	p__Ascomycota	c__Dothideomycetes	o__Pleosporales	f__Pleosporaceae			CACAATAACAAGGCGGGCTGGACACCCCCCGCTGGGCACTGCTTCACGGCGTGCGCGGCGGGGCCGGCCCTGCTGAATTATTCACCCGTGTCTTTTGCGTACTTCTTGTTTCCTGGGTGGGCTCGCCCGCCCTCAGGACCAACCACAAACCTTTTGCAATAGCAATCAGCGTCAGTAACAACGTAATTAATTACAACTTTCAACAACGGATCTCTTGGTTCTGGCATC	5	13256
otu.120	0	0	0	0	0	0	0	0	0	0	0	0	0	0	0	0	4	0	0	k__Fungi	p__Ascomycota	c__Dothideomycetes	o__Capnodiales	f__unidentified	g__unidentified	s__Capnodiales sp	TACTGAGTGAGGGCCCCCGGCCCGACCTCCAACCCTTTGTATTCTACCTCTGTTGCCTCGGGGGCGACCCGGCTCCGGCCGCGTCCCCCCGGTGGACCACTTCAAAACACTGCATCTATGCGTCGAATAATACATTTTAATTTGATTAAAACTTTCAACAACGGATCTCTTGGTTCTGGCATCGATGAAGAACGCAGCGAAATGCGATAAGTAATGTGAATTGCAGAAA	1	4
otu.1200	0	0	0	0	0	0	0	0	1	0	4	1	0	0	10	0	0	0	1	k__Fungi	p__Ascomycota	c__Dothideomycetes					TACTGAGTTCGGGGGCAATCCCAGTCCCGACCTCCAACCCTTTGTGAACTTATCTTGTTGCTTCGGGGGCGACCCTGCAGTTCGCGGCATTAACCCCGGAGGTCATCAAAACACTGCATTATTACGTCGGAGTAAAAAGTTAATTTAATAAAACTTTCAACAACGGACCTCTTGGTTCTGGCATAGA	5	17
otu.1201	0	0	0	0	0	0	0	0	0	0	0	0	0	0	1	0	0	0	0	k__Fungi	p__Ascomycota	c__Leotiomycetes	o__Helotiales				TACAGGGTTCATGCACTCACGGGTAGATCTCCCACCCTTGAATATTATAACTTAGTTGCTTTGGCAGGACGGGGCAACCCCCGGGGCTTCGGACTTGGTGTGCCTGCCAGAGGAAACAAACTCTGTTTTTAGTGATGTCTGAGTACTATATAATAGGTAAACCTTTAAACAAAGGAT	1	1
otu.1202	0	0	0	0	0	0	0	0	0	0	0	0	0	0	0	0	0	1	0	k__Fungi	p__Ascomycota	c__Leotiomycetes	o__Helotiales				TAGTGAAGATTTGGGCAGGCCGGGGCAACCCCCGGGGCTTCGGCCTTGGTGTGCCTGCCAGAGGAAACAAACTCTGTTTTTAGTGATGTCTGAGTACTATATAATAGTTAAAACTTTCAACAACGGATCTCTTGGTTCTGGCATCGATGAAGAACGCAGCGAAATGCGATAAGTAATGTGAATTGCAGAATTCAGTGAATCATCGAATCTTTGAACGCACATTGCGCC	1	1
otu.1203	0	0	0	0	0	0	0	0	0	0	0	1	0	0	1	0	0	0	0	k__Fungi	p__Ascomycota	c__Dothideomycetes	o__Capnodiales	f__Mycosphaerellaceae	g__unidentified	s__Mycosphaerellaceae sp	TACTGAGTGAGGGAGCAATCCCGACCTCCAACCCTTTGTGTACGCATCATGTTGCTTCGGGGGCGACCCTGCCGTTCGCGGCATTCCCCCCGGAGGTAATCAAAACACTGCATTCTTACGTCTGAGTAACAAGTTAATTTAATAAAACTTTCAACAATGGATCTCTTGGTTCTGACATCTAT	2	2
otu.1204	0	0	0	0	1	0	1	0	0	13	20	30	0	0	183	7	0	1	0	k__Fungi	p__Ascomycota	c__Dothideomycetes					TACTGAGTTCGGGGGCAATCCCAGTCCCGACCTCCAACCCTTTGTGAACTTATCTTGTTGCTTCGGGGGCGCCCCTGCCGTTCGCGGCATTCCCCCCGGAGGTCATCAAAACACTGCATTATTACGTCGGAGTCAAAAGTTAATTTAATAAAACTTTCAACAACGGATCTCTTGGTTCTGGCATCGATGACGAACGCATGGACATGCGATCAG	8	256
otu.1205	0	0	0	0	0	0	0	0	0	1	0	0	0	0	2	0	0	3	0	k__Fungi	p__Ascomycota	c__Leotiomycetes	o__Helotiales	f__Helotiaceae	g__Hymenoscyphus	s__Hymenoscyphus tetracladius	TACAGAGTTCATGCCCTCACGGGTAGATCTCCCACCCTTGAATATTATACCTTAGTTGCTTTGGCAGGCCGGGGCGACCCCCGGGGCTTCGGCCTTGGTGTGCCTGCCAGAGGAAACAAACTCTGTTTTTAGTGATGTCTGAGTACTATATATAGTTAAAAATTTTCACAACGGATCTCTTTGTT	3	6
otu.1206	0	1	0	0	0	0	0	0	0	1	0	1	0	0	1	2	0	3	0	k__Fungi	p__Ascomycota	c__Leotiomycetes	o__Helotiales	f__Helotiaceae	g__Hymenoscyphus	s__Hymenoscyphus tetracladius	TACAGAGTTCATGCCCTCACGGGTAGATCTCCACCCTTGAATATTATACCTTAGTTGCTTTGGCAGGCCGGGGCAACCCCCTGGGCTTCGGCCTTGGTGTGCCTGCCAGAGGAAACAAACTCTGTTTTTAGTGCTGTCTGAGTACTATATCATAGTTAAAACTTTCAACAACCGATCTCTTGGTTCTGGCCTC	6	9
otu.1207	0	0	0	0	0	0	0	0	0	0	0	0	0	0	0	0	0	2	0	Unassigned							CTCTAAACAATGGAGCAAGTGGCATCAGCCGCTACATATTCGAATTGCGGGGAAATCCTAAAACTCAGGCTACTATTCAGAGTTGAAAGACTCTGTTACAGTAAAAATGCCTGTGATGTAAAAATGGATAATCCGCAGCCAACCCTCTACAGCGCCGAGCCATGAGGAAGGTTCACAGACTAAGTGAATATGGGTC	1	2
otu.1208	0	0	0	0	0	0	0	0	0	0	0	0	0	0	1	0	0	0	0	k__Fungi	p__Ascomycota	c__Dothideomycetes	o__Pleosporales				TAACCTTTCAAAAAACAGGGTGCGTCGCGGCCCCCCTCCGGGGGCGGTTTGGGGTCCTCCCCTTCACGCGCGCACGACTGCATCCTTACTTTACGAGCACCTTCTGTTCTCCCTCGGCGGGGCAACCTGCCGTTGGAACCGAATAAACCCTTTTTTGCATCCAGCATTACCCGTTCCGAAACAAACAATCGTTACAACTTTCAACAATGGATCTCTTGGCTCTGGCAT	1	1
otu.1209	0	0	0	0	0	0	0	0	0	0	0	0	0	0	2	0	0	1	0	k__Fungi	p__Ascomycota	c__Leotiomycetes	o__Helotiales	f__Helotiaceae	g__Hymenoscyphus	s__Hymenoscyphus tetracladius	TACAGAGTTCATGCCCTCACGGGTAGATCTCCCACCCTTGAATATTATACCTTAGTTGCTTTGGCAGGCCGGGGCAACCCCCGGGGCTACGGACTTGGAGTGCCTGCCAGAGGAAACAAACACTGTTTTTAGTGATGTCTGAGTACTATATAATAGTTAAAACTTTCAACAACGGAAATCTTGGTTCTGGCATCG	2	3
otu.121	0	0	0	0	0	0	0	0	0	0	0	0	0	0	0	0	5	0	0	Unassigned							GCCTCTGTCAAATCAATACTAACAATTCTTATAGGTAGGTGAACCTGCGGAAGGATCATTAGAGAGACAAAACGAAGTGTAAAAAGCTTCAACTCTCCAACCCTATGTTTATCAACCTCTGTTGCCTCGGCAGCCTTCAAAGCTGCCAGAGGGATTATACAAACACTTGATTTTAAAAACCCTCTGAACTTTGCTGTTAAGCAAAAAGATTTAATTATTTAAAAACCTT	1	5
otu.1210	0	0	0	0	0	0	0	0	0	0	0	0	0	0	1	0	0	0	0	k__Fungi	p__Ascomycota	c__Dothideomycetes	o__Capnodiales	f__Mycosphaerellaceae	g__unidentified	s__Mycosphaerellaceae sp	ACTGAGTGAGGGAGCAATCCCGACCTCCAACCCTTTGTGAACGCATCATGTTGCTTCGGGGGCGACCCTGCCGTTCGCGGCATTCCCCCCGGAGGTAATCAAAACACTGCATTCTTACGTCCGAGTAAAAAACATAAATAAATCAAAGCTTTCAACAACGGATCTCTTGGTTCTGGCATCGATGAAGAACGCAGCGAAATGCGATAAGTAATGTGAATTGCAGAATTC	1	1
otu.1211	0	5	0	0	0	0	0	0	0	2	1	0	0	0	2	1	0	0	1	k__Fungi	p__Ascomycota	c__Leotiomycetes	o__Helotiales	f__Helotiaceae			TACAGAGTTCATGCCCTCACGGGTAGATGTCCCACCCTTGAATATTATACCTTAGTTGCTTTGGCAGGCCGGGGCAACCCCCGGGGCTTCGGCCTTGGTGTGCCTGCCCGAGGAAACAAACTCTGCTTTTAGTGATTGCTGAGTACTATATAATAGTTAAAACTTTCAACAACGGATCTCTTGGTTCTGGCATTGAT	6	12
otu.1212	0	0	0	0	0	0	0	0	0	0	0	3	0	0	3	1	0	2	0	k__Fungi	p__Ascomycota	c__Leotiomycetes	o__Helotiales	f__Helotiaceae			TACAGAGTTCATGCCCTCACGGGTAGATCTCCCACCCCTGAATATTATACCTTAGTCGCTTTGGCAGGCCGGGGCAACCCTCGGGGCTTCGGCCTTGGTGTGCCTGCCAGAGGAGACAAACTCTGCTTTTAGTGATGTCTGAGTACTATATAATAGTTAAAACATTCAACAACGGATCTCTTGGTTCT	4	9
otu.1213	0	0	0	0	0	0	0	0	0	0	0	0	0	0	1	0	0	0	0	k__Fungi	p__Ascomycota	c__Dothideomycetes	o__Capnodiales	f__Mycosphaerellaceae	g__unidentified	s__Mycosphaerellaceae sp	TACTGAGTGAGGGAGCAATCCCGACCTCCAACCCTTTGTGAACGCATCATGTTGCTTCGGGGGCGACCCTGCCGTTCGCGGCATTCCCCACGGCGGTAATCAAAACACTGCATTCTTACGTCGGAGTAAAAAGTTCAATTCATAAAACTTTCAACCACGGA	1	1
otu.1214	0	0	0	0	0	0	0	0	0	0	0	0	0	0	0	0	0	1	0	Unassigned							TATAGAGTTTTCTAAACTCCCACCCTATGTTGACTTGCAACGTTGCTTTGGCGGGCCGGTGGGTCCCCCACCGCCGGGCTGCGCCTGGAGAGCGCCCGCCAGAGGACCACACAGAAACTCTTGCCAACCACAGACATCTGAGTAATTTAGAATTGACCAAAACTTTCAACAACGGATCTCTTGGTT	1	1
otu.1215	0	6	2	2	13	0	0	18	0	0	1	0	0	0	0	0	0	1	0	k__Fungi	p__Basidiomycota	c__Incertae sedis	o__Malasseziales	f__Incertae sedis	g__Malassezia		TAGTGAAGATTTGGGCAGGCCATACGGACGCCAAAAAGTGCCCCTGGCCGCCTACACCCACTATACATCCACAAACCCGTGTGCACTGTCTTGGAGAAAGGATTCAGAGAAGTTTTTTGAGGCATCTCTTGGGGTCTTTCTTCGCTACAAACTCGAATGGTTAGTATGAACGAGGAACTTGGTTGGACCGTCACTGGCCGAACA	7	43
otu.1216	0	0	0	0	0	0	0	0	0	0	0	0	0	0	3	2	0	0	0	k__Fungi	p__Ascomycota	c__Sordariomycetes	o__Diaporthales	f__Gnomoniaceae			TGCTGGAACAAACGCCCTCACGGGTGCCACCCAGAAACCCTTTGTGAATACTACCTAAAATGTTGCCTCGGCATTGGTTGGCCTCCTTGAGGTCCCTTTCCCTCGGGGAAGGAGCAGACCGGCCGGTGGCCCTCTAAACTCTTGTTTTTGTAATATCCTCTGAGTAAAACACATAAATAAATCAAAACTTTCAAAAAA	2	5
otu.1217	0	0	0	0	0	0	0	0	0	0	0	0	0	0	1	0	0	0	0	k__Fungi	p__Ascomycota	c__Leotiomycetes	o__Rhytismatales	f__Rhytismataceae	g__Coccomyces	s__Coccomyces australis	TAAAGAATCGGTGACCCTTGCGGTCCCATTCTCACCCAATGCGTACATAACTTCAGTTGCTTTGGCTGGCCCTCGGGCCGGCCAGAGGACACAAACCCTTGAATCTCTGATGTCTGAGTACTATATAATAGTTAAAACTTTCAACAACGGATCTCTTGGTTCTGGCATCGATGAAGAACGCAGCGAAATGCGATAAGTAATGTGAATTGCAGAATTCAGTGAATCATC	1	1
otu.1218	0	0	0	0	0	0	0	0	0	0	0	0	0	0	0	0	0	1	0	k__Fungi	p__Ascomycota	c__Sordariomycetes	o__Incertae sedis	f__Glomerellaceae	g__Glomerella	s__Glomerella cingulata	TACTGAGTTTACGCTCTATAACCCTTTGTGAACATACCTATAACTGTTGCTTCGGCGGGTAGGGTCTCCGCGACCCTCCCGGCCTCCCGCCTCCGGGCGGGTCGGCGCCCGCCGGTGGATAACCAAACTCTGTTTTAACGACCTTTCTTCTGCGTGGTGC	1	1
otu.1219	0	0	0	0	0	0	0	0	0	0	0	0	0	0	2	0	0	0	0	Unassigned							CTCTAAACAATGGAGCAAGTGGCATCAGCCGCTACATATTCGGATTGCGGGGAAATCCTAAAGCTCAGGCTACTATTCAGAGTTGAAGGACTCTGTTACAGTAAAAATGCCTGTGATGTAACAATGGATAATCCGCAGCCAAACCTCTACAGCGTACAGCCATGAGGACGGTTCACAGACTAAGTGAATATGGGTCCGATCCTTCTCTGACTTCAG	1	2
otu.122	0	0	0	0	0	0	0	0	0	0	0	0	0	2	0	0	58	0	0	Unassigned							CTCTAAACAACGGAGCAAGTGGCATCAGCCGCTACATATTCGAATTGCGGGGAAATCCTAAAGCTCAAGCTACTATTCAGAGTTGAAAGACTCTGTTACAGTAAAAATGCCTGTGATGTAACAATGGATAATCCGCAGCCAAGCCTCTACAGCGCAAAGCCAAGAGGGAGGTTCACAGACTAAGTGAATA	2	60
otu.1220	0	0	2	0	1	1	1	0	0	70	133	39	66	0	117	144	0	0	0	k__Fungi	p__Ascomycota	c__Dothideomycetes	o__Capnodiales	f__Mycosphaerellaceae	g__unidentified	s__Mycosphaerellaceae sp	TACTGAGTGAGGGAGCAATCCCGACCTCCAACCCTTTGTGAACGCATCATGTTGCTTCGGGGGCGACCCTGCCGTTCGCGGCATTCCCCCCGGAGGTATCAAAACACTGCATTCTTACGTCGGAGTAAAAAGTTAATTTAATAAAACTTTCAACAACGGATCCCTTGGTTCTGGCATCGATGAAGAACGCAGCGAACTGCGATAAGTAATGTGGATTGCAGAACTCAGT	10	574
otu.1221	0	0	0	0	0	0	0	0	0	0	0	0	0	0	1	0	0	0	0	k__Fungi	p__Ascomycota	c__Leotiomycetes	o__Helotiales	f__Helotiaceae	g__Hymenoscyphus	s__Hymenoscyphus tetracladius	TACAGAGTTCATGCCATCACGGGTAGATCTCCCACCCTTGAATATTATACCTTAGTTTCTCTGGCAGGCCGGGGCAACCCCCGGGGCTTCAGCCTTGGTGTGCCTGCCAGAGGAAACAAACTCTGTTTTTAGTGATGTCTGAGTACTATATAAGATTTAAAACTTGCAACAACGGATCTC	1	1
otu.1222	0	0	0	0	0	0	0	0	0	0	0	0	0	0	4	0	0	0	0	k__Fungi	p__Basidiomycota	c__Agaricomycetes	o__Trechisporales	f__unidentified	g__unidentified	s__Trechisporales sp	TATTGAAACTCACGGGGGCGCGTGCTAAGACCTGCACCGGTGGCGACGCCGTGCTGCGGTCTGGCTTGCGTCCTCTTCCAAACCCAAACACCTGTGAACCTTTGAGATGGCGTGCTGTAACGGCCGTCGTCCCGTTTACACCAACTCCGATGTCTATTTGAATGTGACTCGGGGCCTCCCCGCTTTAAACTTAAAACAACTTTCAACAACGGATCTCTTGGCTCTCGC	1	4
otu.1223	0	0	0	0	0	0	0	0	0	0	0	0	0	0	2	0	0	0	0	Unassigned							TATCGAGTTAGGGTCTTCATGGCCCAACCTCCAACCCTTGTGTTTAAACAACCACGTTGCTTCGGCGGGCCCGTCCTTTCGAGGACCGCCGGACCTCCCCTACGAGGTCTGGCCCGTGCCCGTCGGTGGCCTAAATCCAAACTCTTGATCAACAATGTCGTCTGAGTACAAAACAAAATTTAAGCAAAAAACTTTCAACAACGGATCTCTTGGTTCTGGCATCGATGAA	1	2
otu.1224	0	0	0	0	0	0	0	0	0	0	0	0	0	0	1	0	0	0	0	k__Fungi	p__Ascomycota	c__Leotiomycetes	o__Helotiales	f__Helotiaceae			TACAGAGTTAATGCCCTCAGGGGTAGATCTCACACCTTTGTATATTATACCTTAGTTGCTTTGGCAGGCCGGGGCAACCCCCGGGGCTTCGGCCTTGGTGTGCCTGCCAGAGGAAACAAACTCTGTTTTTAGTGATGTCTGAGTACTATATAATAGTTAAAACTTTCCAAAACGGATCTCT	1	1
otu.1225	0	0	0	0	0	0	0	0	0	0	0	0	0	0	2	0	0	0	0	k__Fungi	p__Ascomycota	c__Dothideomycetes					TACTGAGTTCGGGGGCAATCCCAGTCCCGACCTCCAACCCTTTGTGAACATATCTCGTTGCTTCGGGGGCGACCCTGCCGCTCGCGGCATTCCCCCCGGAGGTCACCAAAACACTGCATTATTACGTCGGAGTAAAAAGTTAATCTAATAAAACTTTCAAAAACGGAACTCTAGGTTCTGGCATCGATGAAGAACGCAGAGAAATGCGATAAGTAATGTGAGT	1	2
otu.1226	0	0	0	0	0	0	0	0	0	1	4	0	0	0	2	1	0	0	0	k__Fungi	p__Ascomycota	c__Leotiomycetes	o__Helotiales				TACAGAGTTCATGCCCTCACGGGTAGATCTCCCACCCTTGATATTATACCTTTGTTGCTTTGGCAGGCCGGGGCAACCCCCGGGGCTTCGGCCTTGGAGTGCCTGCCAGAGGAAACAAACTCTGTTTTTAGTGATGTCTGAGTAATATATAATAGTTAAAACTTTCAACAACGGAACTCTTAGTTCTGGCATCGATGAAGAACGC	4	8
otu.1227	0	0	0	0	0	0	0	0	0	0	0	0	0	0	1	0	0	0	0	k__Fungi	p__Ascomycota	c__Dothideomycetes					TACTGTGTTCGGGGGCAATCCCAGTCCCGACCTCCAACCATGTGTGAACTTATCTTGTTGCTTCGGGGGCGACCCTGCCGTTTGCGGCATTCACCCCGGAGGTCATCAAAACAATGCATTATTACGTCGGAGTAAAAAGTTAATTTAATAAAACTTTCAACAACGGATCTCTTGGTTCTGGCATCGATGAAGAACG	1	1
otu.1228	0	0	0	0	0	0	0	0	0	0	0	0	0	0	1	0	0	0	0	k__Fungi	p__Ascomycota	c__Leotiomycetes	o__Helotiales	f__Helotiaceae	g__Hymenoscyphus	s__Hymenoscyphus tetracladius	TACAGAGTTCACGCCCTCACGGGTAGATCTCCCACCCTTGAATATTATACCTTAGTTGCTTTGGCAGGCCGGGGCAATCCCCGGGGCTTCGGCCTTGGTGTGCCTGCCAGGGGAAACAAACTCTGTTTTTAGTGATGTCTGAGTACTATATAATAGTTAAAATTTCAAACA	1	1
otu.1229	0	0	0	0	0	0	0	0	0	0	0	0	0	0	1	0	0	0	0	k__Fungi	p__Ascomycota	c__Leotiomycetes	o__Helotiales	f__Helotiaceae	g__Hymenoscyphus	s__Hymenoscyphus tetracladius	TACAGAGTTCATGCCCTCACGGGTAGATCTCCAACCCTTGAATATTATACCTTAGTTGCCTTGGCAGGCCGGGGCAACCCCCGGGGCTTCGGACTTGGTGTGCCTGCCAGCGGAAACAAACTCTGTTTTTAGTGACGTCTGCGTACTATATAATAGTTAAAACTTTCAAAAACGGAT	1	1
otu.123	0	0	0	0	0	0	0	0	0	0	0	0	0	0	0	0	5	0	0	Unassigned							TACTGAGTGAGGGTCTCTGGCCCGACCTCCAACCCTTTGTGTGATTTAAACCATTGTTGCCTCGGGGGTGACCCGGCTTAAATGTCGGATGCCCCCGGTGGACCACACTAAAACACTGCATCTTTGCATCTGATTCAAAAGTTTAATTGATTAAAACTTTCAACAACGGATCTCTTGGTTCTGGCATCGATGAAGAACGCAGCGAAATGCGATAAGTAATGTGAATTG	1	5
otu.1230	0	0	0	0	0	0	0	0	0	0	0	0	0	0	2	0	0	0	0	k__Fungi	p__Ascomycota	c__Sordariomycetes	o__Diaporthales	f__Gnomoniaceae			TGCTGGAATAAACGCCCTCACGGGTGCTACCCAGAAACCCTTTGTGAATACTACCTAAAATGTTGCCCCGGCATTGGTTGGCCTCTTTGAGGTCCCTTCCCCTCGGGGAAGGAGCAGACCGGCCTGTGGCCCTATAAACTCTTGTCTTTGTAATATCATCTGAGTAAAAAACATAAATAAATCAAGACTTTCAA	1	2
otu.1231	0	0	0	0	0	0	0	0	0	0	0	0	0	0	1	0	0	0	0	k__Fungi	p__Ascomycota	c__Dothideomycetes					TACTGAGTTCGGGGGCATCCCAGTCCCGACCTCTAACCCTTTGTGAACTTATCTTGTTGCTTCGGGGGCGACCCTGCCGTTCGCTGCATTACCCCCGAAGGTCATCAAAACACTGCATTATTACGTCCGAGTAAAAAGTTAATTTAATAAAACTTTCAAC	1	1
otu.1232	0	0	0	0	0	0	0	0	0	0	0	0	0	0	1	0	0	0	0	k__Fungi	p__Ascomycota	c__Leotiomycetes	o__Helotiales	f__Helotiaceae	g__Hymenoscyphus	s__Hymenoscyphus tetracladius	TACAGAGTTCATGCCCTCACGGGTAGATCTCACACCCTTGAATATTATACCTTAGTTGCTTTGGCAGGCCGGGGCAACCCCCGGGGCTTCGGCCTTGGAGTGCCTGCCAGAGGAAACAAACTCCGTATTTAGTGATGTCTGAGTACTATATAAAAGTTATAAC	1	1
otu.1233	0	0	0	0	0	0	0	0	0	0	0	0	0	0	1	0	0	0	0	Unassigned							CTCTAAACAATGGAGCAAGTGGCATCAGCCACTACATATTCGAATTGCGGGGAAATACTAAAGCCCAGGCTACTATTCAGAGTTGAAAAACTCAGTTACAGTAAAAATGCCTGTGATGTAACAATGGATAATCCGCAGCCAAACCTCTACAGCGTAAAGACATGAGGAAGGTTCACAGACTAA	1	1
otu.1234	0	0	0	0	0	0	0	0	0	4	4	0	0	0	1	0	0	0	0	k__Fungi	p__Ascomycota	c__Dothideomycetes	o__Capnodiales	f__Mycosphaerellaceae	g__unidentified	s__Mycosphaerellaceae sp	AACTGAGTGAGGGAGCAATCCCGACCTCCAACCCTTTGTGAACGCATCATGTTTCTTCGGGGGCGACCCTGCCGTTCGCGGCATTCCCCCCGGAGGTCATCAAAACACTGCATTATTACGTCGGAGTAAAAAGTTAATTTAATAAAACTTTCAACAACGGATCTATTGGTTCTGGCATCGAAGAAGCACGCAGCGAAATGCGATAAGTAATGTGAATTT	3	9
otu.1235	0	0	0	0	0	0	0	0	0	0	0	0	0	0	0	0	0	1	0	Unassigned							CTCTAAACAATGGAGCAAGTGGCATCAGCCGCTACATATTCGAATTGCGGGGAAGTCCTAAAGCTCAGGCTACTATTCAGAGTTGAAAAACTATGTTAAAGTAAAAATGCCTGTGATGTAACACTGGATAATCCGCAGCCAAACCTCTACAGCGCAAAGCC	1	1
otu.1236	0	0	0	0	1	0	1	3	0	0	0	1	0	0	509	146	0	247	108	k__Fungi	p__Ascomycota	c__Leotiomycetes	o__Helotiales	f__Incertae sedis	g__unidentified	s__Helotiales sp	TACAGAGTTCATGCCCTCACGGGTAGATCTCCCACCCTTGAATATTATACCTTAGTTGCTTTGGCAGGCCGGGGCAACCCCCGGGGCTTCGGCCTTGGTGTGCCTGCCAGAGGAAACAAACTCTGTTTTTAGTGATGTCTGAGTACTATATAATAGTTAAAACTTTCAACAACGGATCTCTTGGTTCTGGCATCGATGCCTCCCTCCTCTCCCTTCTCGCCGTCC	8	1016
otu.1237	0	0	0	0	0	0	0	0	0	0	0	0	0	0	0	0	0	1	0	Unassigned							TACAGAGTTCATGCCCTCACGGGTAGATCTCCCACCCTTGAATATTATACCTTGGTTGCTTTGGCAGGCCATACGGACGCCAAAAAGTGTCCCTGGCCGCCTACACCCACTATACATCCACAAACCCGTGTGCACTGTCTTGGAGAAAGGCTTCAGAGAAGTTTTTTGTGGCCTCTCTTGGGGTCTTTCTTCGCTACAAACTCGAATGGTTAGTATGAACGTGGAACT	1	1
otu.1238	0	0	0	0	0	0	0	0	0	0	0	0	1	0	3	12	0	4	0	k__Fungi	p__Ascomycota	c__Sordariomycetes	o__Diaporthales	f__Gnomoniaceae	g__Plagiostoma		TGCTGGAATAAACGCCCTCACGGGTGCTACCCAGAAACCCTTTGTGAATACTACCTAAAATGTTGCCTCGGCATTGGTTGGCCTCTTTGAGGTCCCTTTCCCTCGGGGAAGGAGCAGACCGGCCGGTGGCCCTATAAACTCTTGTTTTTGTAATATCATCTGAGTACTATATAATAGTTAAAACTTTCAACAACGGATCTCTTGGTTCTGGCATCGATGAAGAACGCAA	4	20
otu.1239	0	0	0	0	0	0	0	0	0	0	0	0	0	0	2	0	0	0	0	k__Fungi	p__Ascomycota	c__Dothideomycetes	o__Capnodiales	f__Mycosphaerellaceae			TACTGAGTTCGGGGGCAATCCCAGTCCCGACCTCCAACCCTCTGTGAACATATCTTGTTGCTTCGGGGGCGACCCTGCCGTTCGCGGCATTCCCCCAGAGGTAAACAAAACACTGCATTCTTACGTCGGAGTAAAAAGTTATTTTAATAAAACTTTCAACAACGGATCTCTTGGTTCTGGC	1	2
otu.124	0	0	0	0	0	0	1	0	0	0	0	0	0	2	0	1	2	0	0	k__Fungi	p__Ascomycota	c__Sordariomycetes	o__Hypocreales	f__Nectriaceae			TACCGAGTTTACAACTCCCAAACCCCTGTGAACATACCATTCTGTTGCCTCGGCGGATCACCGCGCCCCGTAACACGGGACGGCCCGCCAGAGGACCCAAACTCTATGTCTTTATGTGTATCCTCTGAGTAACACTATAAATAAATCAAAACTTTCAACAACGGATCTCTTGGTTCTGGCATCGATGAAGAACGCAGCGAAATGCGATAAGTAATGTGAATTGCAGAAA	4	6
otu.1240	0	1	0	0	0	0	0	0	0	1	0	0	0	0	1	0	0	1	0	k__Fungi	p__Ascomycota	c__Leotiomycetes	o__Helotiales	f__Helotiaceae	g__Hymenoscyphus	s__Hymenoscyphus tetracladius	TACAGAGTTCATGCCCTCACGGGTAGATCGCCCACCCTTGAATATTATACCTTAGTTGCTTTGGCAGGCCGGGGCAACCCTCGGGGCTTCGGCCTTGGTTTGCCTGCCAGAGGGAACAAACTCTGATTTAGTGATGTCTGATTACTATATAATAGTTAAAACTTTCAACAACGGATCTCTTGGTTCTGGCATCGATGAAGAA	4	4
otu.1241	0	0	0	0	0	0	0	0	0	0	0	0	0	0	1	0	0	0	0	k__Fungi	p__Ascomycota	c__Leotiomycetes	o__Helotiales	f__Helotiaceae	g__Hymenoscyphus	s__Hymenoscyphus tetracladius	TACAGAGTTCATGCCCTCACGGGTAGATCTCCGACCCTTGAATATTATACCTTAGTTGCTTTGGCAGGCCGGGGCAACCCCCGGGGCTTCAGCAGTGGTGTTCCTGCCAGAGGAAACAAACTCTGTTTTTAGTAATGTCTGAGTACTATATAATAGTTAAAACTTTCAACACCGGATCTCTTG	1	1
otu.1242	0	0	0	0	0	0	0	0	0	0	0	0	0	0	1	0	0	0	0	k__Fungi	p__Ascomycota	c__Dothideomycetes	o__unidentified	f__unidentified	g__unidentified	s__Dothideomycetes sp	TACTGAGTTCGGGGGCAATCCCAGTCCCGACCTCCAACCCTTTGTGAACTTATCTTGTTGCTTCGGGGGCGACCCTGCCGTTCGCGGCATTCACCCCGGAGGTCATCAAAACACTGCATTATTACTTCGGAGTAAAAATTTACTTTAATAAAACTTTCAACAACGGTTCTCTT	1	1
otu.1243	0	0	0	0	0	0	0	0	0	1	2	1	0	0	8	2	0	0	0	k__Fungi	p__Ascomycota	c__Dothideomycetes	o__Capnodiales	f__Mycosphaerellaceae			TACTGAGTTCGGGGGCAATCCCAGTCCCGACCTCCAACCCTTTGTGAACGTATCTTGTTGCTTCGGGGGCGACCCTGCCGTTCGCGGCATTCCCCCCGGAGGTATCAAGACACTGCATTCTTACGTCGGAATACAAAGTTAATTTAATAAAACTTTCAACAACGGATCTCTTGGTTCTGGCATCGATGAAGAACGCAGCGAAATGCGATACGTAATGTGAATTGCAGAA	5	14
otu.1244	0	0	0	0	0	0	0	0	0	0	0	0	0	0	0	0	0	13	0	Unassigned							CTCTAAACAATGGAGCAAGTGGCATCAGCCGCTACATATTCGAATTGCGGGGAAATCCTAACGCCCAGGCTACTATTCAGAGTTGAAAGACTCTGATACAGTAAAAACGCCTGAGATGTAACAATGGATAATCCGCAGCCAAACCTCTACAGCGCAAAGCCACGAGGAAGGTTCACAGACTAAGTGAATATTGGTCAGATACTCATCTGACTTAAGATAT	1	13
otu.1245	0	0	0	0	0	0	0	0	0	1	0	0	0	0	1	1	0	0	0	k__Fungi	p__Ascomycota	c__Leotiomycetes	o__Helotiales				TACAGAGTTCATGCCCTCACGGGTAGATCTCCCACCCTTGAATATTATACCTTAGTTGCTTTGGCAGGCCGGGGCAACCCCCGGGGCTTCGGCCTTGGTGTGCCTGCCAGAGGAAACAAAATCAGGTTGGAGTGATGTCTGAGTACTATATAATAGTTAAAAATTTAAACAACGGAACTCTTGGTTCTGGCATCGATGAAGAA	3	3
otu.1246	0	0	0	0	0	0	0	0	0	0	0	0	0	0	1	0	0	0	0	k__Fungi	p__Basidiomycota	c__Agaricomycetes	o__Agaricales				TACTGAAGAAATGGTAGGGTTGATGCTGGCTCTTCGGAGTATGTGCTCGCCTTATCGCTTTTTCTACTTCTCCACCTGTGCACCTATTGTAAAACGTGTTGGAAATCCTTTGTGGTTTCTAGTTCATTTTGAACGGTTCAAAGGTCTTGCTTTTTTGGCTAGACTTCGACTCCTCACGATC	1	1
otu.1247	0	0	0	0	0	0	0	0	0	0	0	0	0	0	1	0	0	0	0	k__Fungi	p__Ascomycota	c__Dothideomycetes	o__unidentified	f__unidentified	g__unidentified	s__Dothideomycetes sp	TACTGAGCTCGGGGGCAATCCCAGTCCCGACCTCCAGCCCTTTGCGAACTTATCTTGTTGCTTCGGGGGCGACCCTGCCGTTCGCGGCATTCCCCCCGTAGGTCATCAAAACACTGCATTAATACGTCGGAGTAAACAGTTAATTTAATAAAACTTTCAA	1	1
otu.1248	0	0	0	0	0	0	0	0	0	0	0	0	0	0	3	0	0	0	1	k__Fungi	p__Ascomycota	c__Leotiomycetes	o__Helotiales	f__Helotiaceae	g__Hymenoscyphus	s__Hymenoscyphus tetracladius	TACAGAGTTCACGCCCTCACGGGTAGATCTCCCACCCTTTAATATTATACCTTAGTTGCTTTGGCAGGCCGGGGCAACCCCCGGGGCTTCGGCCTTGGTGTTCCCGCCAGAGGAAACAAACTCTGTTTTTAGTGATGCCTGAGTACTTTATAATAGTTAAAACTTTCAACAACGGATCTCTTGGTTCTGGC	2	4
otu.1249	0	0	0	0	0	0	0	0	0	0	0	0	0	0	1	0	0	0	0	k__Fungi	p__Ascomycota	c__Dothideomycetes	o__unidentified	f__unidentified	g__unidentified	s__Dothideomycetes sp	TACTGAGCTCGGGGGCAATCCCAGTCCCGACCTCCAACCCTTTGTGAACTTGTCTTGTTGCTTCGGGGGCGACCCAGCCGTTCGCGGCATTCCCCCCGGAGTTCATCAAAACACTGCATTATTACGTCGGATCAAAAAGTTAATTTAATAAAACTTTCAACAACGGACCTCTT	1	1
otu.125	0	0	0	2	0	2	0	0	0	0	0	0	0	0	0	0	0	0	0	Unassigned							AAGAGTTAGGGTCCCAGTGGCCCAACCTCCAACCCTCTGTTGTTAAAACTACCTTGTTGCTTTGGCGGGACCGCCCGCGGGTCTCACGACCCCGGGCGCGCCTGGTCTCCGGACCGAGCGAGCGCCCGCCAGAGTCCAACCAAACTCTTTGTATTAAACCAGTCGTCTGAGTATAAAATTTTAATTAAATTAAAACTTTCAACAACGGATCTCTTGGTTCTCGCATCGA	2	4
otu.1250	0	0	0	0	0	0	0	0	0	1	0	1	0	0	6	1	0	1	0	k__Fungi	p__Ascomycota	c__Leotiomycetes	o__Helotiales	f__Helotiaceae			TACAGGGTTCATGCCCTCACGGGTAGATCTCCCACCCTTGAATATTATACCTTAGTTGCTTTGGCAGGCCGGGGCAACCCCCGGGGCTTCGGCCTTGGTGTGCCTGCCAGAGGAAACAAACTCTGTTTTTAGTGATGTCTGAGTACTATATAATAGTTAACACTTTCAAACACGGATATCTTGGTTCTGGAATC	5	10
otu.1251	0	0	0	0	0	0	0	0	0	0	0	0	0	0	0	0	0	0	1	k__Fungi	p__Ascomycota	c__Leotiomycetes	o__Helotiales	f__Helotiaceae	g__Hymenoscyphus	s__Hymenoscyphus tetracladius	CAGAGTTCATGCCCTCACGGGTAGATCTCCCACCCTTGAATATTATACCTTAGTTGCTTTGGCAGGCCGGGGCAACCCCCGGGGCTTAGGCCTCGGTTCGCCTGCCAGAGGAAACAAACCCTGGTTTTAGTGATGTCTGAGTACTATATAATAGTTAAAACTTTCAACAACGGA	1	1
otu.1252	0	0	0	0	0	0	0	0	0	0	0	0	0	0	0	0	0	0	1	k__Fungi	p__Ascomycota						CCGTGGGGATTCGTCCCCATTGAGATAGCACCCTTTGTTCATGAGTACCTTCGTTTCCTCGGCGGGCTTTCCCGCCAGTAGGACGATAAAAAAACCCTTTTGCAGTAGCAGTAACTTCAGTTAATAAACAAATATTAAAACTTTCAACAACGGAACTCTT	1	1
otu.1253	0	0	0	0	0	0	0	0	0	0	2	0	0	0	3	0	0	0	0	k__Fungi	p__Ascomycota	c__Dothideomycetes	o__Capnodiales	f__Mycosphaerellaceae			TACTGAGTTCGGGGGCAATCCCAGTCCCGACCTCCAGCCCTTTGTGAACGCATCATGTTGCTTCGGGGGCGACCCTGCCGTTCGCGGCATTCCCCCCGGAGGTATCAAAACACTGCATTCTTACGTCGGAGTAAAAAGTTAATTTAATAAAACTTTCAACAACGGATCTCTTAGTTCTGGCATCGATGAAGAACGCAGCGGAATGCGATAAGTAATGTGAATTGCAGAA	2	5
otu.1254	0	0	0	0	0	0	0	0	0	12	21	3	0	0	12	2	0	0	0	k__Fungi	p__Ascomycota	c__Dothideomycetes	o__Capnodiales	f__Mycosphaerellaceae			TACTGAGTTCGGGGGCACTCCCAGTCCCGACCTCCAACCCTCTGTGAACTTATCTTGTTGCTTCGGGGGCGACCCTGCCGTTCGCGGCATTCCCCCCGGAGGTCATCAAAACACTGCATTATTACGTCGGAGTAAACAGTTAATTTAATAAAACTGTCAACAACGGATCTCTTGGTTCTGGCATCGATGAAGACCGCAGCGAAATGCGATACGTAATGTGAATTGCAGA	5	50
otu.1255	0	0	0	0	0	0	0	0	0	0	0	0	0	0	4	1	0	0	0	k__Fungi	p__Ascomycota	c__Sordariomycetes	o__Diaporthales	f__Gnomoniaceae			TGCTGGAACAAACGCCCCCACGGGTGCTACCCAGAAACCCTTTGTGAATACTAACTGAAATGTTGCCTCGGCATTGGTTGGCCTCCTTGAGGTCCCTTTCCCTCGGGGAAGGAGCAGACCGGCCGGTGGCCCTATAACCTCTTGTTTTTGTAATATCATCTGAGTAAAAAACATAAATAAATCAAAACTTTCAACAACGGAACTCTTGGTTCTGGCATAGA	2	5
otu.1256	0	0	0	0	0	0	0	0	0	0	0	0	0	0	3	2	0	0	0	k__Fungi	p__Ascomycota	c__Sordariomycetes	o__Diaporthales	f__Gnomoniaceae			TGCTGGAACAAACGCCCTCACGGGTGCTACCCAGAAACCCTTTGTGAATACTACCTAAAATGTTGCCTCGGCATTGGTTGGCCTCCTTGAGGTCCCTTTCCCTCGGGGAAGGAGAAGACAGGCCGGTGGCACTATAAACTCTTGTTTTTATAATAACATCTGAGTAAAAAACATAAATAAATCAAAACTTTCAACAAC	2	5
otu.1257	0	2	0	0	0	0	0	0	0	1	2	2	0	0	4	2	0	2	0	k__Fungi	p__Ascomycota	c__Leotiomycetes	o__Helotiales	f__Helotiaceae	g__Hymenoscyphus	s__Hymenoscyphus tetracladius	TACAGAGTTCATGCCCTCACGGGTAGATCTCCCACCCTTGAATATTATACCTTAGTTGCTTTGGCAGGCCGGGGCAACCCCCGGGGCCTCGACCTTGGAGTGCCTGCCAGAGGAAACAAAAACTGTTTTAGTGATGTCTGAGTACTATATAATAGTTAAAACTTTCAACAACGGATCTCTTGGTTCTGGCATCGATGAAGAACGCAGC	7	15
otu.1258	0	0	0	0	0	0	0	0	0	0	0	0	0	0	2	0	0	0	0	k__Fungi	p__Ascomycota	c__Dothideomycetes					TACTGAGTTTGGGGGCAATCCCAGTCACGAACTCCAACCCTTTGTGAACTTATCTTGTTGCTTCGGGGGCGACCCTGCCGTTCGCGGCATTCACCCCGGAGGTCATCAAAACACTGCATTATTACGTCGAAGTAAAAAGTTAATTTAATAAAACTTTCAACAACGGATCTC	1	2
otu.1259	0	0	0	0	0	0	0	0	0	0	1	0	0	0	4	2	0	0	0	k__Fungi	p__Ascomycota	c__Leotiomycetes	o__Helotiales	f__Helotiaceae	g__Hymenoscyphus	s__Hymenoscyphus tetracladius	TACAGAGTTTATGCCCTCACGGGTAGATCTCCCACCCTTGAATATTATGCCTTAGTTGCTTTGGCAGGCCGGGGCAACCCCCGGGGCTTCGGCCTTGGTGTGCCTGCCAGAGGAAACAAAATCCGTTTTTAGTGATGTCTGAGTACTATATAATAGTTAAAACTTTCAACAAAGGATCTCTAGGTTCTGGCATAGATGAAGAACGCAGCGAAATGCGATAAGTAATGTG	3	7
otu.126	0	0	0	0	0	0	4	1	0	0	0	1	1	1	0	6	1	0	0	k__Fungi	p__Glomeromycota	c__Glomeromycetes	o__Glomerales	f__Glomeraceae	g__unidentified	s__Glomeraceae sp	TACCAATTTAGCGAACCTGGTCGCTTTTGACCTAGGTCTCGCAAAACCTGTATTTAAAACCCACACTTTTTAATATAAAATTATCGTATCAATCAATTATGATAAAAAAAAGATCACTTTCAACAACGGATCTCTTGGCTCTCGCATCGATGAAGAACGCAGCGAAATGCGATAAGTAATGTGAATTGCAGAATTCAGTGAATCATCGAATCTTTGAACG	7	15
otu.1260	0	0	0	0	0	0	0	0	0	0	0	0	0	0	15	4	0	0	0	k__Fungi	p__Ascomycota	c__Sordariomycetes	o__Diaporthales	f__Gnomoniaceae	g__Plagiostoma		TGCTGGAACAAACGCCCTCACGGGTGCTACCCAGAAACCCTTTGTGAATACTACCTAAAATGTTGCCTCGGCATTGGTTGGCCTCCTTGAGGTCCCTTTCCCTCGGGGAAGGAGCAGACCGGCCGGTGGCCCTATAAACTCTTGTTTTTGTAATATCATCTGAGTAAAGAACATAATTTAATAAAACTTTCGACAACAGATCTCTTGGTTCTGGCACCGATGAAGAACG	2	19
otu.1261	0	2	0	0	0	0	0	0	0	0	0	1	0	0	4	0	0	0	0	k__Fungi	p__Ascomycota	c__Leotiomycetes	o__Helotiales				TACAGGGCCTATGCCCTCACGGGTAGATCTCCCACCCCTGAATACTATACCTTAGTTGCTTTGGCAGGCCGGGGCAACCCCCGGGGCTTCGGCCTTGGTGTGCCTGCCAGAGGAAACAAACTCTGTTTTTAGTGATGTCTGAGTACTATATAATAGTTAAACCTTTCAACAACGGATCTCTTGGTTCTGGCATCGATGAAGAACGCAGCGAAATGCGATAAGTAATGTG	3	7
otu.1262	0	0	0	0	0	0	0	0	0	0	0	0	0	0	1	0	0	0	0	k__Fungi	p__Ascomycota	c__Leotiomycetes	o__Helotiales	f__Helotiaceae	g__Hymenoscyphus	s__Hymenoscyphus tetracladius	TACAGAGTTCATGCCCTCACGGGTAGATCTCCCACCCTTGAATATTATACCTTAGTTGCTTTGGCAGGCCGGGGCAACCCCCGGGGCATCGGCCTTGGTGAACATGCCAGAGGAAACAAAAACTGTTTTTAGTGATGTCTGAGTACAATATAATAGTTAAAACTTTCAACAACGGATCTCTTGGTTCTGGCATCGATGAAGGACGAAGCGAAATGC	1	1
otu.1263	0	1	0	0	0	0	0	0	0	0	1	0	0	0	6	1	0	0	0	k__Fungi	p__Ascomycota	c__Leotiomycetes	o__Helotiales	f__Helotiaceae			TACAGGGTTCATGCCCTCACGGGTAGATCTCCCACCCCTGAATATTATACCTTAGTTGCTTTGGCAGACCGGGGCAACCCCCGGGGCTTCGGCCTTGGTGTGCCTGCCAGAGGAAACAAACTCTGTATTTAGTGATGTCTGAGTACTATATAATAGTTAAAACTTTCAACAGCGGAACTCTTGGTTCTGGCATCGATGAAGAACGCAGCGAAATGCAATAAGTAATGTG	4	9
otu.1264	0	0	0	0	0	0	0	0	0	0	0	0	0	0	1	0	0	0	1	k__Fungi	p__Ascomycota	c__Leotiomycetes	o__Helotiales				CAGAGTTCATGCCCTCACGGGTCGATCTCCCACCCTTGAATATTATACCTTAGTTGCTTTGTCAGGCCGGGGCAACCCCCGGGGCTTCGGCCTTGGTGCGCCTGCCAGCGGAAGCAAACTCCGTTTTTAGTGATGTCTGAGTACTATATAATAGTTAAAACTTTCAACAACGGATCTCTTGGTTCTGGCA	2	2
otu.1265	1	0	0	0	1	0	0	1	2	66	94	581	12	0	4	0	0	0	30	k__Fungi	p__Ascomycota	c__unidentified	o__unidentified	f__unidentified	g__unidentified	s__Ascomycota sp	TACCGTGGGGATTCGTCCCCATTGAGATAGCACCCTTTGTTCATGAGTACCCTCGTTTCCTCGGCGGGCTTGCCCGCCAGTAGGACAATACAAAAACCCTTTTGCAGTAGCAGTAACTTCAGTTAATAAACAAATATTAAAACTTTCAACAACGGATCTCTTGGTTCTGGCATCGATGAAGAACGCAGCGCTGTGAGCATATCAATAAG	10	792
otu.1266	0	0	0	0	0	0	0	0	0	0	0	0	0	0	0	0	0	0	1	Unassigned							CTGATTGCAAATCCATTCACTACGCCCTTCGGGGCGAATGTTTCGTGTCTGATGCTCTATCTTAGACGCCTGCATCTCGGTTCGCCGGGTGCTCGCTGTCTTCGAGAGGCATGTTCAAAACTTGTATTTGATACGTAGTGCGGTTCACTTGCGTCGTGGC	1	1
otu.1267	0	0	0	0	0	0	0	0	0	0	0	0	0	0	1	0	0	0	0	k__Fungi	p__Ascomycota	c__Leotiomycetes	o__Helotiales				TACAGGGTTCATGCCCTCGCGGGTAGATCTCCCACCCTTGAATATTATACCTTAGTTGCTTTGGCAGGCCGGGGCAACCCCAGGGGCTTCGGCCTTTATGTGCCTGCCAGGGGAAACAAACTCTGTTTTTAGTGATGTCTGAGTACTATATAATAGTTAAAACTTTCAACAACGAATCTCTT	1	1
otu.1268	0	0	0	0	0	0	0	0	0	0	0	1	0	0	2	2	0	0	0	k__Fungi	p__Ascomycota	c__Leotiomycetes	o__Helotiales	f__Helotiaceae	g__Hymenoscyphus	s__Hymenoscyphus tetracladius	TACAGAGTTCATGCCCTCACGGGTAGATCTCCCACCCTTGAATATTATACCTTAGTTGCTTTGGCAGGCCGGGGCAACCCCCGGGGCATCGGCCTTGGTGTACCTACCAGAGGAAACAGACTCTGTATTTAGTGATGTCTGAGTACTATATAATAGTTAAAACCTTCAACAACGGATCTCTTGGTTCTG	3	5
otu.1269	0	0	0	0	0	0	0	0	0	0	0	0	0	0	0	0	0	0	1	Unassigned							CTAAACAATAGAGCAAGTGGCATCGGCCGCTACATATTCGAATTGCGGGGAAATCCTAAAGCTCAGGCTACTATTCAGAGTTGAAAGACTCTGTTACAGTAAAAACGCCTGTGATGTAACAATGGAAAATCCGCAGCCCAGCCTCTACAGCGCAAAGCCATGAGGAAGGTTCACA	1	1
otu.127	0	0	0	0	0	0	0	0	0	0	0	0	0	0	0	3	1	0	4	Unassigned							TACCGAGTGAGAGATCCTATCGATCTCGACCTCCCACCCTCTGATTACCACTCTTGTTGCCTCGGGGGCGACCCGGTCGCGTCGATCCGACGCCGACGCCGGGGCCCCCGATGGTCACTTCAACTCTGCATCTTTGCGTCGAAATAATCGAGAAATTGATTAAAACTTTCAACAACGGATCTCTTGGTTCTGGCATCGATGAAGAACGCAGCGAAATGCGATAAGTAAA	3	8
otu.1270	0	0	0	0	0	0	0	0	0	2	1	0	0	0	1	0	0	1	0	k__Fungi	p__Ascomycota	c__Dothideomycetes	o__unidentified	f__unidentified	g__unidentified	s__Dothideomycetes sp	TACCGAGTTCGGGGGCAATCCCAGTCCCGACCTCCAACCCTTTGTGAACTTATCTTGTTGCTTCGGGGGCGACCCTGTCGTTCGCGGCATTCCCCCCGAAGGTCATCAAAACACTGCATTATTACGTCGGAGTACAAAGTTAATTTAATAAAACTTTCAACAACGGATCTCTTGGTTAT	4	5
otu.1271	0	0	0	0	0	0	0	0	0	0	0	0	0	0	1	0	0	1	0	k__Fungi	p__Ascomycota	c__Leotiomycetes	o__Helotiales	f__Helotiaceae			TACAGAATTCATGCCCTCACGGGTAGATCTCCCACCCTTGAATATTATACCTTAGTTGCTTTGGCAGGCCGGGGCAACCCCCGGGGCTTCGACCTTGATGTGCCTGCCAGAGGAAACAAACTCTGTTTTTAGTAACGTCTGAGTACTAAATAATAGTTAAAACTTTCAACAA	2	2
otu.1272	0	1	0	0	0	0	0	0	0	3	3	1	0	0	4	3	0	2	1	k__Fungi	p__Ascomycota	c__Leotiomycetes	o__Helotiales	f__Helotiaceae	g__Hymenoscyphus	s__Hymenoscyphus tetracladius	CAGAGCTCATGCCCTCACGGGTAGATCTCCCACCCTTGAATATTATACCTTAGTTGCTTTGGCAGGCCGGGGCAACCCCCGGGGCTTCGGCCTTGGTGTGCCTGCCAGAGGAAACAAACTCAGTTTTTAGTGATGTCTGAGTACTATATAATAGTTAAAACTTTCAACAACGAATCTATTGGTCCTGGCATCGATGAAGAACGCAGTCAA	8	18
otu.1273	0	1	0	0	0	0	0	0	0	1	1	0	0	0	14	6	0	5	0	k__Fungi	p__Ascomycota	c__Leotiomycetes	o__Helotiales	f__Helotiaceae			TACAGAGTTCATGCCCTCACGGGTAGATCTCCCACCCTTGAATATTATACCTTAGTTGCTTTGGCAGGCCGGGGCAACCCCGGGGCTTCGGCATTGGTGTGCCTGCCAGAGGAAACAAACTCTGTTTTTAGTGATGTCTGAGTACTATATAATAGTTAACACTTTCAACAACAGATCTATTAGTT	6	28
otu.1274	0	0	0	0	0	0	0	0	0	0	0	0	0	0	1	0	0	0	0	Unassigned							TACTGAGTTAGGGCCCCTACGGCTAGATCTCCAACCCTTGTATATTATAACTTACGTTCTTTGGCAGGCCGGGTCAACCCCCGGGGCTTAGGCCTTGGTGTGCCTGCCTGAGGAAACAAACTCTGTTTTTATTGATGTCTTACTACTATATAATAGTTAAAACTTTCAACAAC	1	1
otu.1275	0	0	0	0	0	0	0	0	0	8	3	2	0	0	9	0	0	0	0	k__Fungi	p__Ascomycota	c__Dothideomycetes	o__Capnodiales	f__Mycosphaerellaceae	g__Mycosphaerella		AACTGAGTTCGGGGGCAATCCCAGTCCCGACCTCCAACCCTTTGTGAACTTATCTTGTTGCTTCGGGGGCGACCCTGCCATTCGCGGCATTCCCCCCGGAGGTCATCAAAACACTGCATTATTACGTCGGAGTAAAAAGTCAATTTAATAAAACTTTCAACAACGGATCTCTTGGTTCTGGCATCGATGCAGCACGCAGCGAAATGCGATACG	4	22
otu.1276	0	0	0	0	0	0	0	0	1	0	0	4	0	0	1	0	0	0	0	k__Fungi	p__Ascomycota	c__Dothideomycetes	o__Capnodiales	f__Mycosphaerellaceae	g__Ramularia	s__Ramularia rumicis_crispi	TACTGAGTGAGGGCCTCCGGGCTCGACCCTCCACCCTTCTGTCGTCCGACCGCGTTGCTTCGGGGCCGCCTGCGGGCGCCCCGGAGGACCGTCAACTCTGCATCACTGCGTCTGAGTATATTTTCAATAACATGAAAACTTTCAACAACGGATCTCTTGGTTCTGGTATCGATGAAGAACGCAGCGAAATGCGATAAGTAATGTGAATTGCAGAATTCAGTGAATCAT	3	6
otu.1277	0	0	0	0	0	0	0	0	0	1	0	0	0	0	0	0	0	0	1	k__Fungi	p__Ascomycota	c__unidentified	o__unidentified	f__unidentified	g__unidentified	s__Ascomycota sp	CCGTGGGGATTCGTCCCCATTGAGATAGCACCCTTTGTTCATGAGTACCCTCGTTTCCTCGGCGGGCTTGCCCGCTAGTAGGAAAAAAAAAAAACCCTTTTGAAGTAGCAGTAACTTTAGTTAATAAACAAATATTAAAACTTTCAACAACGGATCTCTTGGTTCTGGCATCAATGAAGAACGCAGCGAAATGC	2	2
otu.1278	0	0	0	0	0	0	0	0	0	0	2	0	0	0	7	1	0	0	0	k__Fungi	p__Ascomycota	c__Dothideomycetes					TACTGAGTTCGGAGGCAATCCCAGTCCCGACCTCCAACCCTTTGTGAACTTATCTTGTTGCTTCGGGGGCGACCCTGCCGTTCGCGGCATTCCACCCGGAGGTCATCAAGACACTGCATTATTACGTCGGAGTAAAAAGTTAATTTAATAAAACTTTCAACAGCGGATCCCTTGGT	3	10
otu.1279	0	0	0	0	0	0	0	0	0	0	0	0	0	0	1	0	0	0	0	k__Fungi	p__Ascomycota	c__Leotiomycetes	o__Helotiales	f__Helotiaceae	g__Hymenoscyphus	s__Hymenoscyphus tetracladius	TACAGAGTTCATGCCCTCACGGGTAGATCTCCCACCCTTGAATATTATAACTTAGTTGCTTTGGCAGGCCGGGGCCACCCCCGGGGCTTCGGCCTTGGTGTGCCTGCCAGATGAAACAAACTCTTTTTTTTGTGATGTCTGAGTACTATATAATACTTAAAACTTTCAACA	1	1
otu.128	0	0	0	0	0	0	2	0	0	0	0	0	0	0	0	0	3	0	0	k__Fungi	p__Ascomycota	c__Dothideomycetes	o__Capnodiales	f__Mycosphaerellaceae			TACCGAGCGAGGATTATAGTACATCCGACCTCCAACCCTTTGTGAACACATCTTGTTGCTTCGGGGGCGACCCTGCCGTTCGCGGCATTCCCCCCGGAGGTCATCAAAACACTGCATTCTTACGTCGGAGTAAAAAGTTAACTTAATAAAACTTTCAACAACGGATCTCTTGGTTCTGGCATCGATGAAGAACGCAGCGAAATGCGATAAGTAATGTGAATTGCAGAAA	2	5
otu.1280	0	0	0	0	0	0	0	0	0	0	0	0	0	0	1	0	0	0	0	Unassigned							TTCTAAACAATGGAGCAAGTGGCCTAAGCCGCTACATATTCGAATTGCGGGGAAATCCTAAAGCTCGGGCTACTATTAAGAGCTGAAAGACCCTGTTACAGTAAAAACGCCTGTGCTGTCACAATGGACAATCCGCAGCCAAACCTCTACAGCGCAAAGCCACGAGGAA	1	1
otu.1281	0	0	0	0	0	0	0	0	0	0	0	0	0	0	1	0	0	0	0	k__Fungi	p__Ascomycota	c__Leotiomycetes	o__Helotiales	f__Helotiaceae	g__Hymenoscyphus	s__Hymenoscyphus tetracladius	TACAGAGTTCATGCCCTCACGGGTAGATCGCCCACCCTTGAATATTATACCTTAGTTGCTTTGGCAGGCAGGGGCAACACCCTGGGCCTCGGCCTTGGTGTTCCTGCCAGAGGAAACAAACTCTGTTTTTAGTGATGTCTAAGTGCTGTATAATAGTTAAAACTTTCAACAACGGATCTTTTGGTTCTGGCATCGATGAAGA	1	1
otu.1282	0	0	0	0	0	0	0	0	0	0	0	0	0	0	2	3	0	1	0	k__Fungi	p__Ascomycota	c__Leotiomycetes	o__Helotiales	f__Helotiaceae	g__Hymenoscyphus	s__Hymenoscyphus tetracladius	TACAGAGTTCATGCCCTCACGGGTAGACCTCCCACCCTTTAATATTATACCTTAGTTGCTTTGGCAGGCCGGGGCAACCCCCGGGGCTACGGCCTTGGTGTGCCTGCCAGAGGAAACAAACTCTGTTTTTAGTGATGTCTGAGTACTATATCATGGTTAAAACTTTCAACAACGGATCACTTGGCTCTGGCATCGATGAAGAACGCAGC	3	6
otu.1283	0	2	0	0	0	0	0	0	0	1	0	3	3	0	5	3	0	5	0	k__Fungi	p__Ascomycota	c__Leotiomycetes	o__Helotiales				TACAGAGTTCATGCCCTCGCGGGTAGATCTCCCACCCCTGAATATTATACCTTAGTCGCTTTGGCAGGCCGGGGCAACCCCCGGGGCTTCGGCCTTGGTGTGTCTGCCAGAGGAAACAAACTCTGTTTTTAGTGATGTCTGAGTACTATACAATAGTTAAAACTTTCAACAACGGATCTCTTGGTTCTGGCATCGATGAAGAACGCAGCGAAATGCGATAAGCAATGTT	7	22
otu.1284	0	0	0	0	0	0	0	0	0	0	0	0	0	0	0	0	0	2	0	k__Fungi	p__Ascomycota	c__Leotiomycetes	o__Helotiales	f__Helotiaceae	g__Hymenoscyphus	s__Hymenoscyphus tetracladius	TACAGAGTTCATGCCCTCACGGGTAGATCTCCCACCCTTGAATATTATACCTTAGCTGCTTTGGCAGGCCGGGGCAACCCCCGGGGCGTCGGCCCTGGTGCGCCTGCCAGAGGAAACAAACTCTGTTTTTAGTGATGTCTGAATACTATATAATAGATAAAACTTTCAACAACGGATCTCTTG	1	2
otu.1285	0	0	0	0	0	0	0	0	0	0	0	0	0	0	1	0	0	0	0	k__Fungi	p__Ascomycota	c__Dothideomycetes	o__unidentified	f__unidentified	g__unidentified	s__Dothideomycetes sp	TACTGAGTCCGGGGGCAATCCCAGTCCCGACCTCCAACCCTTTTTGAACATATCTTGTTGCTTCGGGGGCGACCCTGCCGTTCGAGGCATTCCCCCCGGAGGTCATCAAAACACTGCATTATTACGTCGGAGTCAAAAGTTACTTTAGTAAAACTTTCAACAACG	1	1
otu.1286	0	0	0	0	0	0	0	0	0	0	0	0	0	0	1	0	0	0	0	k__Fungi	p__Ascomycota	c__Leotiomycetes	o__Helotiales	f__Incertae sedis	g__unidentified	s__Helotiales sp	TACAGAGTTCATGCCCTCCCGGGTAGATCTCCACCCCTTGAATATTATACCTTATTTGCTTTGGCAGGCCGGGGCAACCCCCGGGGCTTCGGCCTTGGTGTGACTACCAGAAGAAACAAACTCTGTTTTTAGTGATATCTGAGTACTGTATAATAATTAAAACTTTCAACAA	1	1
otu.1287	0	0	0	0	0	0	0	0	0	0	0	0	0	0	0	0	0	1	0	k__Fungi	p__Ascomycota	c__Leotiomycetes	o__Helotiales	f__Helotiaceae			TACAGAGTTCATGCCCTCACGGGTAGATCTCCCACCCTTGAGTATTATACATTGGTTGCTTTGGCAGGCCGGGGCAACCCCCTGGGCTTCGGCCTTGGTGTGCCTGCCAGAGGAAACAAACTCTGTCTTTAGTGATGCCTGAGTACTATATAATAGTTAAAACTTT	1	1
otu.1288	0	0	0	0	0	0	0	0	0	0	0	0	1	0	1	12	0	5	0	k__Fungi	p__Ascomycota	c__Sordariomycetes	o__Diaporthales	f__Gnomoniaceae	g__Plagiostoma		TGCTGGAATAAACGCCCTCACGGGTGCTACCCAGAAACCCTTTGTGAATACTACCTAAAATGTTGCCTCGGCATTGGTTGGCCTCTTTAAAGTCCCTTTCCCTCGGGGAAGGAGCAGACCGGCCGGTGGCCCTATAAACTCTTGTTTTTGTAATATCATATGAGTAAAAAACATAAAAAAAACAAAACTTTCAACAACGGAACTCTTGGATCTGGC	4	19
otu.1289	0	0	0	0	0	0	0	0	0	0	0	0	0	0	1	1	0	0	0	k__Fungi	p__Ascomycota	c__Dothideomycetes	o__Capnodiales	f__Mycosphaerellaceae			TAATGAGTGAGGGAGCAATCCCGACCTCCAACCCTTTGTGAACGCATCATGTTGCTTCGGGGGCGACCCTGCCGTTCGCGGCATTCACCCCGGAGGTCATCAAAACACTGCATTATTACGTCGGAGTAAAAAGTTAATTTAATAAAAGTTTCAACAACGGGTCTCTTGGTTCTGGAATCGATGAAGAACGCAGCGAAATTCGATAAGTAATGTGAATTGCAGAATTCAA	2	2
otu.129	0	0	0	0	0	0	0	0	0	0	0	0	0	0	4	3	2	6	0	k__Fungi	p__Ascomycota	c__Sordariomycetes	o__Diaporthales	f__Gnomoniaceae	g__Plagiostoma		TACAGAGTTCATGCCCTCACGGGTGCTACCCAGAAACCCTTTGTGAATACTACCTAAAATGTTGCCTCGGCATTGGTTGGCCTCTTTGAGGTCCCTTTCCCTCGGGGAAGGAGCAGACCGGCCGGTGGCCCTATAAACTCTTGTTTTTGTAATATCATCTGAGTAAAAAACATAAATAAATCAAAACTTTCAGCAACGGATCTCTTGGTTCTGGCATCGATGAAGAAC	4	15
otu.1290	0	0	0	0	0	0	0	0	0	1	0	0	0	0	2	2	0	5	0	k__Fungi	p__Ascomycota	c__Leotiomycetes	o__Helotiales				TACAGAGTTCATGCCCTCACGGGTAGATCTCCCACCCTTGAATATTATACCTTAGTTTCTTTTGCAGGCCGGGGCAACCCCCGGGGCTTCGGCCTTGGTGCGCCTGCCAGAGGAAACAAACTCTGTTTTTAGTGATGTCTGAGTACTATATAATAGTTAAAACTTTCAACAACGGATCTCTTTGTTCTTTCATCGATGAAGAACGCAGCGAAATGCGATAAGTAATGTT	4	10
otu.1291	0	0	0	0	0	0	0	0	0	0	0	0	0	0	1	0	0	0	0	k__Fungi	p__Ascomycota	c__Leotiomycetes	o__Helotiales	f__Helotiaceae			TACAGTGTTCATGCCCTCACGGGTAGATCTCCCACCCTTGAATATTATACCTTAGTTGCTTTGGCAGGCCGGGGCAACCCCGGGGATTCGACATTGGTATACCTGCCAGAGGAAACAAAAACTGATTATAGTGATGTCTGAGTACTATATAATAGTTAAAACTCTCAACAACGGATCTCTTGGTTCTGGCATCGATGAAGAACGCAGCGAAATACGATAAGTAATGTGA	1	1
otu.1292	0	0	0	0	0	0	0	0	0	0	0	0	0	0	0	0	0	1	0	k__Fungi	p__Basidiomycota	c__Microbotryomycetes	o__Sporidiobolales	f__Incertae sedis	g__Sporobolomyces		TAATGAAATGTTAGGATGCTCTTTTTAGAGGTCCGACCCATTACATTTTCACACACTGTGCACACACTACTTTTTAACATCAATTTTATAACTCTGTAAAGAATGTCAAAAGTCTCTTGATTGAGCATACAATTTATATTAAAACTTTCGGCAACGGATCTCTTGGCTCTCGCATCGATGAAGAACGCAGCGAAATGCGATACGTAATGTGAATTGCAGAATTCAGTGA	1	1
otu.1293	0	0	0	0	0	0	0	0	0	0	0	0	0	0	0	0	0	1	0	Unassigned							CTCTAAACCATGGAGCAAGTGGCATCAGCCGCTACATATTCGAATTGCGGGGAAATCCTAAAGCTCAGGCTACTATTCAGAGTTGAAAGACTCTGTTACAGTAAAAATGCCTGTGATGTAACAATGAGTAATCCGCAGCCAAACCTCTACAGCACAAAGACATGCGGAAGGTTCACAGACTA	1	1
otu.1294	0	0	0	0	0	0	0	0	0	0	0	0	0	0	1	0	0	2	0	k__Fungi	p__Ascomycota	c__Leotiomycetes	o__Helotiales	f__Helotiaceae			TACAGAGTTCATGCCATCACGGGTAGATCTCCAATCCTTGAATATTATACCTTAGTTGCTTTGGCAGGCCGGGGAAATCCCCGGGGCTTCGGCCTTGGTGTGCCTGCCAGAGGAAACAAACTCTGTTTTTAGTGATGTCTGAGTACTATATAATAGTTAAAACTTTCAACAACGGATCTCTTGGCTTTGGCATCGA	2	3
otu.1295	0	0	0	0	0	0	0	0	0	0	0	0	0	0	0	0	0	1	0	k__Fungi	p__Basidiomycota	c__Incertae sedis	o__Malasseziales				TAGTGAAGATTTGGGCAGGCCATACGGACGCCAAAAAGTGTCCCTGGCCGCCTACACCCACTATACATCCACAGACCCATGTGCACTGTATTGGAGAAAGGCTTCAGAGAAGTTTTTTGTGGCCTCTCTTGGGTTCTTTCTTCGCTACAAACTCGATTGGTTGGTATGACC	1	1
otu.1296	0	0	0	0	0	0	0	0	0	0	0	1	0	0	1	1	0	0	0	k__Fungi	p__Ascomycota	c__Dothideomycetes	o__Capnodiales	f__Mycosphaerellaceae	g__Mycosphaerella		TACTGAGTGAGGGAGCAATCCCGACCTCCAACCCTTTGTGAACGCATCATGTTGCTTCGGGTGCGACCCTGCCGTTCGCGGCATTCCACCCGGAGGTAATCAAAAAACTGCATTCATACGTCGGAGTAAAAAGTTAATTTAACAAAACTTTCAACAACGGATCTCTTGGTTCTGGCATCGATGAAGACCGCAGCGAATTGCG	3	3
otu.1297	0	0	0	0	0	0	0	0	0	0	0	0	0	0	1	0	0	0	0	k__Fungi	p__Ascomycota	c__Dothideomycetes	o__unidentified	f__unidentified	g__unidentified	s__Dothideomycetes sp	TACTGAGTTCGGGGGCAATCCCAGTCCCGACCTCCAACCCTTTGTGAACTTATCTTGCTGCTTCGGGGGCGACCCTGCCGTTCGCGGCATTCCCCCCGGAGGTCATAAAAACAGTGCATTATTACGAAGGAGTAAAAAGTTAATTTAATAACACTTTCAACAACGG	1	1
otu.1298	0	0	0	0	0	0	0	0	0	0	0	0	0	0	1	1	0	0	0	k__Fungi	p__Ascomycota	c__Dothideomycetes					TACTGAGTTCGGGGGCAATCCCAGTCCCGACCTCCAACCCTTTGTGAACATATCTTGTTGCTTCGGGGGCGACCCTGCCGTTCGCGGCATTCCCCCCGGAGGTCATCAAAACACTGCATAATACGTCGGAGTAAAAAGGTAAATTAATAAAACTTTCAACAACGGATCTCTTTGTTCCGG	2	2
otu.1299	0	0	0	0	0	0	0	0	0	0	0	0	0	0	0	0	0	1	0	Unassigned							TACAGAGTTGGGGTCCCTCGGGGCCCGATCTCCCACCCTTTGTCGTCGCGAATCTTGTTGCTTTGGCGTGGCCCGCCGACCCCCCTTCACCAGGGGCGAGGCGACCGGGCTCTGACCGACCCGGGCAGCCGCCCGCCAGGGGACCAAAACCAAACTCTTCTTGAAAACCCATGCGGTAAGAGTAAAAATGATAAATAAATCAAAACTTTCAACAAC	1	1
otu.13	8	0	0	0	0	0	0	0	2	0	0	0	0	0	0	0	0	0	6949	Unassigned							CTGATTAAAAATCCATTCACTACCCCCTTCGGGGCGAATGGTGCGTGTATGATGCTCTATCTTAGACTCCTGCATCTCGGTTCGCCGGGTGCTCGCTGTCTTCGAGAGGCATGTTCAAAACTTGTATTTGATACGTAGTGCGGTTCACTTGCGTCGTGGCACGCTGCTCGATTGCGGCGTTACCGTCCACAGACGCGAGTGATGCGTGAGTCGGTACACATTCCGACAA	3	6959
otu.130	0	0	0	0	0	7	0	0	0	0	0	0	0	0	0	0	0	0	0	Unassigned							TATTGAATGTTGGGATCGTGACTCTTGCAATATAGAGCTCCGCCCACACTCTTTACCCACACACACTTGTGAACTCTCTTTTATTCTGGGTCTCTCGGGACCCGGTTTAATAGAAACTCTTGTGATTCTAAACAAGTCTAGGATGTCAATCCAATTGATAATTAAAAAACAACTATAAACGGTGGATCTCTTGGCTCTCGTATCGATGAAGAACGCAGCGAAACTCGAA	1	7
otu.1300	0	0	0	0	0	0	0	0	0	0	0	0	0	0	2	1	0	0	0	k__Fungi	p__Ascomycota	c__Sordariomycetes	o__Diaporthales	f__Gnomoniaceae			TGCTGGAACAAACGCCCTCACGGGTGCTACCCAGAAACCCCTTGTGAATACTACCTAAAATGTTGCCTCGGCATTGGCTGGCCTCCTTAAAGTCCCTTTCCCTCGGGGAAGGAGCAGACCGGCCGGTGGCCCTATAAACCCTTGTTTTTGTAATATCATCCGAGTAAAAAACATAAATAAATCAAAACTTTCAACAACGG	2	3
otu.1301	0	0	0	0	0	0	0	0	0	0	0	0	0	0	2	0	0	0	0	Unassigned							TACAGAGAGGGGTTTCGGCCCCGGACTTCGGTCCACCTCTTACCCTATGTTGATTTACCACGTTGCTTTGGCGGGCTCTGCTTGCATCCCGCCAAAGGTTTTTACTCGAATACTTTTGTTGTCCGACAAACATATCAATGAATCAAAACTTTCAACAACGGATCTCTTGGTTCTGGCATCGATGAAGAACGCAGCGAAATGCGATAAATAATGTGAATTGCAGAATTCA	1	2
otu.1302	0	0	0	0	0	1	0	0	0	3	1	1	0	0	1	1	0	0	0	k__Fungi	p__Ascomycota	c__Dothideomycetes	o__Capnodiales	f__Mycosphaerellaceae			TACTGAGTGAGGGAGCAATCCCGACCTCCAACCCTTTGTGAACGTATCATGTTGCTTCGGGGGCGACCCTGCCGTTCGCGGCATTCCCCCCGGAGGTCATCAAAACACTGCATTATTACGTCGGAGTAAAAAGCTAATTTAATAAAACTTTCAACAACGGAACACTTGGTTCTGGCA	6	8
otu.1303	0	0	0	0	0	0	0	0	2	0	0	0	0	0	0	0	0	1	0	k__Fungi	p__unidentified	c__unidentified	o__unidentified	f__unidentified	g__unidentified	s__fungal sp NLR_2013	TACTGAGTTAGGGGGCAATCCCGAACCTCCAACCCTTTGTGAACACATCTTGTTGCTTCGGAGGCGACCCTGCCGTTTCGACGGCATTCCCCACGGAGGTCATCAAAACACTGCATGCTTACGTCGGAGTATAAAGTTAATTTAACAAAACTTTCAACAACGGATCTCTTGGTTCTGGCATCGATGAAGAACTCAGCGA	2	3
otu.1304	0	1	0	0	1	0	0	0	0	83	80	9	0	0	43	2	0	0	0	k__Fungi	p__Ascomycota	c__Dothideomycetes	o__Capnodiales	f__Mycosphaerellaceae			TACTGAGTTCGGGGGCAATCCCAGTCCCGACCTCCAACCCTTTGTGAACTTATCTCGTTGCTTCGGGGGCGACCCTGCCGTCCGCGGCATTCCCCTCGGAGGTCATCAAAACACTGCATTATTACGTCGGAGTAAAAAGTTAATTTAATAAAACTTTCAACAACGGATCTCTTGGTTCTGGCATCGATGAAGAACGCAGCGAAATGCGATGAGTAATGTGGATTGCAGA	7	219
otu.1305	0	0	0	0	0	0	0	0	0	0	0	0	0	0	2	0	0	0	0	k__Fungi	p__Ascomycota	c__Leotiomycetes	o__Helotiales	f__Helotiaceae			TACAGAGTTCATGCCCTCACGGGTAGATCTCCCACCCTTGAATCTTATACCTTAGTTACTTTGGCAGGCCGGGGCAACCCCCGGGGCTTCGGCCTTGGTGTGCCTGCCAGAGGAAACACACTCTGATGTTAGTGATGTCTGAGTACTATATAATAGTTAAAATTTTCAACAACGGATCTCTTGGTTCT	1	2
otu.1306	0	0	3	0	0	0	0	1	2	365	394	19	0	0	118	7	0	0	0	k__Fungi	p__Ascomycota	c__Dothideomycetes	o__Capnodiales	f__Mycosphaerellaceae			TACTAAGTTCGGGGGCAATCCCAGTCCCGACCTCCAACCCTTTGTGAACTTATCTTGTTGCTTCGGGGGCGACCCTGCCGTTCGCGGCATTCACCCCGGAGGTCATCAAAACACTGCATTATTACGTCGGAGTAAAAAGTCAATTTAATAAAACTTTCAACAACGGATCTCTTGGTTCTGGCATCGATGAAGAACGCAGCGAAATGCGATAAGTAATGTGAATTGCAGA	8	909
otu.1307	0	0	0	0	0	0	0	0	0	0	0	0	0	0	0	0	0	1	0	Unassigned							CTCTAAACCATGGAGCAAGTGTCATCCGCCGCTACATATTCGAATTGCGGGGAAATCCTAAAGCTCAGGCTACTATTCAGAGTTGAAAGACTCTGTTACAGTAAAAATGCCTGTGATGTAACAATGGATAATCAGCAGCCAAACCTCTACAGCGCAAA	1	1
otu.1308	0	11	7	29	228	0	1	117	2	0	0	0	0	0	0	0	0	22	0	k__Fungi	p__Basidiomycota	c__Incertae sedis	o__Malasseziales				TAGTGAAGATTTGGGCAGGCCATACGGACGCCAAAAAGTGTCCCTGGCCGCCTACACCCACTATACACCCACAAACCCGTGTGCACTGTCTTGGAGAAAGGCTTCAGAGAAGTTTTTTGTGGCCTCTCTTGGGGTCTTTCTTCGCTACAAACTCGAATGGTTAGTCTGAACGTGGAACTTGGTTGGACCGTCCCTGCCCAACCAACTATACACAACTTTCTACAACGGG	8	417
otu.1309	0	0	0	0	0	0	0	0	0	0	0	0	0	0	1	0	0	0	0	k__Fungi	p__Ascomycota	c__Dothideomycetes	o__unidentified	f__unidentified	g__unidentified	s__Dothideomycetes sp	TACTGAGTTCGGGGGCAATCCCAGTCCCGACCTCCAACCCTTTGTGAACTTATCTTGTTGCTTCGGGGGCGACCCTGCCGTTCGAGGCATTACCCCCGGAGGTCATCAAAACACTGCATTATTACGTCGAAGTAGAAAGTTAATTTAATCAGACTTTCAACAACGGATCTCCTGGTTCTGGCAT	1	1
otu.131	0	0	0	0	0	3	0	0	0	0	0	0	0	0	0	0	0	0	0	k__Fungi	p__Basidiomycota	c__Microbotryomycetes	o__Sporidiobolales	f__Incertae sedis	g__Sporobolomyces		TAATGAAATGCAAGGACGCTCTTTTTAGAGGTCCGACCCAAATCATTTTCCTTTACTCTGTGCACATACTACTTTTCTACACCATTTTTTATACGCATAAGTCTAAGAATGTAATATCAGTCTCGAAAGAGCATAAAAGTTATAAAACTTTCAGCAACGGATCTCTTGGCTCTCGCATCGATGAAGAACGCAGCGAAATGCGATACGTAATGTGAATTGCAGAATTCAG	1	3
otu.1310	0	0	0	0	0	0	0	0	0	0	0	0	0	0	1	0	0	1	0	k__Fungi	p__Ascomycota	c__Sordariomycetes	o__Diaporthales	f__Gnomoniaceae			TGCTGGAATAAACGCCCTCACGGGTGCTACCCAGAAACCCTTTGTGAATACTACCTAAAATGTTGCCTAGGCATTGGTTGGCCTCTTTGAGGTACGTTTCCCTCGGGGAAGGAGCAGACCGGCCGGTGGCCCTATAGACTCTTGTTTTTGTAATATCATCTGGGTAAAAAAAATACATAA	2	2
otu.1311	0	0	0	0	0	0	0	0	0	0	0	0	0	0	0	0	0	1	0	k__Fungi	p__unidentified	c__unidentified	o__unidentified	f__unidentified	g__unidentified	s__fungal sp NLR_2013	TACTGAGTTAGGGAGTAATCCCGAACCTCCAACCCTTTGTGAACACATCTTGTTGCTTCGGGGGCGACCCTGCCGTTTCGACGGCATTCCCCCCGGAGGTCATCAAAACCCTGCATTCTTACTTCGGAGTATAAAGTTAATTTAATAAAATTTTCAAAAACGAA	1	1
otu.1312	0	0	0	0	0	0	0	0	0	2	2	0	0	0	3	0	0	0	0	k__Fungi	p__Ascomycota	c__Leotiomycetes	o__Helotiales	f__Helotiaceae			TACAGAGTTCATGCCCTCACGGGTAGATCTCCCACCCTTGAATATTATACCTTAGTTGCTTTGGCAGGCCGGGGCAACCCACGGGGCTTCGGCCTTGGTGTGCCTGCCAGAGGAAACAAACTCTGTCTTTAGTGATGTCTGAGTACTGTATAATAGTTAAACCCTCCAACAACGGATCTCTT	3	7
otu.1313	0	0	0	0	0	0	0	0	0	0	0	1	0	0	1	0	0	0	0	k__Fungi	p__Ascomycota	c__Leotiomycetes	o__Helotiales	f__Helotiaceae	g__Hymenoscyphus	s__Hymenoscyphus tetracladius	TACAGAGTTCATGCCCTCACGGGTAGATCTCCCACCCTTGAATATTATACCTTAGTTGCTTTGGCAGGCCGGGGCAACCCCCGGGGCTTCGGCCTTGGAGTGCCTGCCAGAGGAAACAAAATCTGTTTTTAGTGCTGTCTGAGTACTGTATAACAGTTAAAACTTTCAACAACGGATCTCTTGTTTCTGGAATCG	2	2
otu.1314	0	0	0	0	0	0	0	0	0	0	0	0	0	0	0	0	0	1	0	k__Fungi	p__unidentified	c__unidentified	o__unidentified	f__unidentified	g__unidentified	s__fungal sp NLR_2013	TACTGAGTTAGGGAGCAATCCCGAACCTCCAACCCTTTGTGAACACATCTTGTTGCTTCGGGGGCGACCCTGCCGTTTCGACGGCGTTCCCCCCGGAGGTAATCAAAAAACTGCATTCTTACGTCGGAGTATAAAGTTAATTTAATAAAAATTTCACAAA	1	1
otu.1315	0	0	0	0	0	0	0	0	0	0	4	1	0	0	2	0	0	0	0	k__Fungi	p__Ascomycota	c__Dothideomycetes	o__Capnodiales	f__Mycosphaerellaceae			TACTGAGTTCGGGGGCAATCCCAGTCCCGACCTCCAACCCTTTGTGAACTTATCTTGTTGCTTCGGGGGCGACCCTGCCGCTCGCGGCATTCCCCCCGGAGGTAATCAAAACATTGCATTCTTACGTCGGAGTAAAAAGTTAACTTAGTAAAACTTTCAACAACGGATCTCTTGGTTCTGGCATCGATGAAGAACGCAGCGAAATGCGATAAGTAATGTGAATTGCGGA	3	7
otu.1316	0	0	0	0	0	0	0	0	0	0	0	0	0	0	1	0	0	0	0	k__Fungi	p__Ascomycota	c__Dothideomycetes	o__Capnodiales	f__Mycosphaerellaceae	g__unidentified	s__Mycosphaerellaceae sp	TACTGAGTGAGGGAGCAATCCCGACCTCCAACCCTTTGTGAACGCATCCTGTTGCTTCGGGGGCGACCCTGCCGTTCGCGGCATTCCCCCCGAAGGTAATCAAAACACTGCATTCTTACGTCGTAGTAAAAAGTAAATTTAATAAAACTTTCAACACAG	1	1
otu.1317	0	0	0	0	0	0	0	1	0	40	43	25	0	0	27	9	0	0	0	k__Fungi	p__Ascomycota	c__Dothideomycetes	o__Capnodiales	f__Mycosphaerellaceae			TACTGAGTTCGGGGGCAATCCCAGTCCCGACCTTCAACCCTTTGTGAACTTATCTTGTTGCTTCGGGGGCGACCCTGCCGTTCGCGGCATTCCCCCCGGAGGTCATCAAAACACTGCATTATTACGTCGGAGTAAAAAGTTAATTTAATAAAACTTTCAACAACGGACCTCTTGGTTCTGTCATCGATGAAGAACGCAACGAAATGCGATAAG	6	145
otu.1318	0	0	0	0	0	0	0	0	0	0	0	3	0	0	1	0	0	0	0	k__Fungi	p__Ascomycota	c__Dothideomycetes	o__unidentified	f__unidentified	g__unidentified	s__Dothideomycetes sp	TACTGAGTTCGGGGGCAATCCCAGTCCCGACCTCCAACCCTTTGTGAACATATCTTGTTGCTTCGGGGGCGACCCTGCCGTTCGCGGCATTACCCCCGGAGGTCATCAAAACACTGCATTATTACGTCGGAGTACACAGTTAATTTGGTAAAACTTTCAACAACGG	2	4
otu.1319	0	0	0	0	0	0	0	0	0	0	0	0	0	0	0	0	0	1	0	k__Fungi	p__Ascomycota	c__Leotiomycetes	o__Helotiales	f__Helotiaceae			TACAGAGTTCATGCGCTCACGGGTAGATCTCCCATCCTTGAATATTATACCTTAGTTGCTTTGGCAGGCCGGGGCAACCCCCGGGGCTTCGGCCTTGGTGTGCCTGTAAGAGGAAACAAACTCTGTTTTTAGTGGTGTCTGAGTACTATATAATAGTTAAAA	1	1
otu.132	0	0	0	0	0	0	0	0	0	0	0	0	2	0	0	0	0	0	0	k__Fungi	p__Glomeromycota	c__Glomeromycetes	o__Glomerales	f__Glomeraceae	g__unidentified	s__Glomeraceae sp	TAATAATTTGCTGAACCTAGCGTTAGCGAGGTTCTGCGATCACTTATATTTAAAACCCAACTCTTAAATTGTATAATTATGTATTTTTTTTTTAATAAAAATTAAAGATCACTTTCAACAACGGATCTCTTGGTTCTGGCATCGATGAAGAACGCAGCGAAATGCGATAAGTAATGCGAATTGCAGAATTTCCGTGAGTCATCGAATCTTTGAACGCACATTGCGCCC	1	2
otu.1320	0	0	0	0	0	0	0	0	0	2	4	0	0	0	2	0	0	0	0	k__Fungi	p__Ascomycota	c__Dothideomycetes					TACTGAGTTCGGGGGCAATCCCAGTCCCGACCTCCAGCCCTTTGTGAACTTATCTTGTTGCTTCGGGGGCGACCCTGCCGTTCGCGGCATTCACCCCGGAGGTCATCAAAACACTGCCTTATTACGTCGGAGTAAAAAGTTAATTTAGTAAGACTTTCAACAACGGATCTCTTGGTTCTGGCATCGATGAAG	3	8
otu.1321	0	0	0	0	0	0	0	1	0	0	0	0	0	0	1	0	0	0	0	k__Fungi	p__Ascomycota						TAAAGGTTTCGGGTACCCAGTGCCCAAACTTCAACCCTATGTTTTAACTATACATGTTTCTTTGCCGGTTTCGGCCGGCAGAAGTTTTCTCAAACTCCACTATAAACGTGTCTTCTGAATCAAAACTAAATAAATTAAAACTTTCAACAACGGATCTCTTGGTTCTGGCATCGATGAAGAACGCAGCGAAATGCGATAAGTAATGTGAATTGCAGAATTCAGTGAATCA	2	2
otu.1322	0	0	0	0	0	0	0	0	0	0	0	0	0	0	2	5	0	0	0	k__Fungi	p__Ascomycota	c__Sordariomycetes	o__Diaporthales	f__Gnomoniaceae			TGCTGGAACAAACGCCCTCACGGGTGCTACCCAGAAACCCTTTGTGAATACTGCCTAAAATGTTGCCTCGGCATTGGTTGGCCTCCTTAAGGTCCCTTTCCCTCGGGAAAGGAGCAGACCAGCAGGTGGCCCTATAAACTCTTGTTTTTGTAATATCATCTGAGGAAAAAACATAAATAAATCAAAACTTTCAACAACGGATCTCTTGGTTCT	2	7
otu.1323	0	0	0	0	0	0	0	0	0	0	0	0	0	0	0	1	0	0	0	k__Fungi	p__Ascomycota	c__Eurotiomycetes	o__Eurotiales	f__Trichocomaceae	g__Penicillium		TATCGAGTGAGGGACCTCTTGCTCCAACCTACCCCCCGTGTTTATCTTACCTTGTTGCTTCGGCGAGTCTGCCTTTTGGCTGCCGGGGGACATCTGTCCCCGGGTCCGCGCTCGCCGAAGACACCTTAGGACTCTGTCTGAAGATTGTAGTCTGAGATTAAATATAAATTATTTAAAACTTTCAAAAACGG	1	1
otu.1324	0	0	0	0	0	0	0	0	0	0	0	0	0	0	0	1	0	0	0	Unassigned							TACCGAGTAAGGGTCGTCTCCTCGGGGACGTGCCCGACCTCCCAACCCTTTGTCGATGATACCACAGTTGCTTCGGCGTGCCGTGACGGGACTCACGTCCCCTCCGCCTGGTTTACGGCCGGGAGAGCGCGCGCCGATGGCCTCTATCTAAACTATTGAACCCAAAACCTGTCGTCTGAAAACACTATTTGATACCAAATCAAAAACAAAACTTTCAACAAC	1	1
otu.1325	0	0	0	0	0	0	0	0	0	0	0	0	0	0	0	2	0	0	0	k__Fungi	p__Ascomycota	c__Leotiomycetes	o__Helotiales	f__Incertae sedis	g__unidentified	s__Helotiales sp	TACCGAGTGAGGGCCCTCTGGGTCCAACCTCCCACCCGTGTTTATTTTACCTTGTTGCTTCGGCAGGCCGGGGCAACCCCCGGGGCTTCGGCCTTGGTGTGCCTGCCAGAGGAAACAAACTCTGTTTTTAGTGATGTCTGAGTACTATATAATAGTTAAAACTTTCAACAACGGATCTCTTGGTTCTGGCATCGATGAAGAACGCAGCGAAATGCGATAAGTAATGTGA	1	2
otu.1326	0	0	0	0	0	0	0	0	0	0	0	0	0	0	0	0	0	2	0	k__Fungi	p__unidentified	c__unidentified	o__unidentified	f__unidentified	g__unidentified	s__fungal sp NLR_2013	TACTGAGTTAGGGAGCAATCCCGAACCGCCAACCCTCTGTGAACACATCTTGTTGCTTTGGGGGCGACCCTGCCGTTTCGACGGCATTCACCCCGGAGGTCATCAAAACACTGCATTCTTACATCGGAGTATAAAGTTAATTTAATAAAACTTTCAACAACGGATC	1	2
otu.1327	0	0	0	0	0	0	0	0	0	0	0	0	0	0	0	4	0	0	0	k__Fungi	p__Ascomycota	c__Sordariomycetes	o__Diaporthales	f__Gnomoniaceae			TGCTGGAACAAACGCCCTCACGGGTGCTACCCAGAAACCCTTTGTGAATACTACCTAAATGTCGCCTCGGCATTGGTTGGCCTCTTTGAGGTCCCTTTCCCTCGGGGAAGGAGCAGACCGGCCGGTGGCCCAATAAACTCTTGTTTTTGTAATATCATCTGAGTAAAAAAAAAAAAAAAATCAAAACTTTCAACAACGGA	1	4
otu.1328	0	0	0	0	0	0	0	0	0	0	0	0	0	0	0	1	0	0	0	k__Fungi	p__Ascomycota	c__Leotiomycetes	o__Helotiales	f__Helotiaceae	g__Hymenoscyphus	s__Hymenoscyphus tetracladius	TACAGAGTTCATGCCCTCACGGGTAGATCTCCCACACTTGAATATTATACCTTAGTTGCTTTGGCAGGCCGGGGCAACCCCCGGGGCTTAGGCCTTGATGTACCTGCCAGAGGAAACAAAATCTGATTTAAGTGATGTCTGAGTACTATATAATAGTTAAAACTTTCAACAACGGATCTCTTGGTTCTGGCAT	1	1
otu.1329	0	0	0	0	0	0	0	0	0	0	0	0	0	0	0	18	0	0	0	k__Fungi	p__Ascomycota	c__Eurotiomycetes	o__Eurotiales	f__Trichocomaceae	g__Penicillium		TACCGAGTGAGGGCCCTCTGGGTCCAACCTCCCACTCGTGTTTATTTTACCTTGTTGCTTCGGCGAGCCTACCTTTTGGCTGCCGGGGGACATCTGTCCCCGGGTCCGCGCTCGCCGAAGAAACCTTAGAACTCTGTCCGAAGATTGTAGTCTGAGATTAAATATAAATTATTTAAAACTTTCAACAACGGAACTCTTGGTTCTGGCATCGATGAAGAACGAA	1	18
otu.133	0	0	0	0	0	0	0	0	0	3	0	0	0	2	0	0	0	0	0	Unassigned							TACTGAAAGTGAGGTGAAGATGTAAAAATCCGAGCCGATCTTACTACCCTTTGTTATATTATCATTGTTGCTTCCCTGGGGTAACCCGGGGGTAGCCTGATTGCAATCTCTTTATTGAGTTGCATCTCTAAACCTATAAATCTATCAGTCTGAACAAAACAACTTTTTAAAACCATCAGCAACGGATCTCTTGGTTCTGGCATCGATGAAGAACGCAGCGAAATGCGAA	2	5
otu.1330	0	0	0	0	0	0	0	0	0	0	0	0	0	0	0	0	0	1	0	k__Fungi	p__Ascomycota	c__Dothideomycetes	o__Capnodiales	f__Mycosphaerellaceae	g__unidentified	s__uncultured Cladosporium	TACAAGTGACCCCGGTCTAACCACCGGGATGTTCATAACCCTTTGTTGGCCGACTCCGTTGCCTCCGGGGCGACCATGACTTCGGGCGGGGGCTCCGGGGGGACACTTCAAACGATTGCGTAACTTTGCAGTCTGAGTAAACTTAATTAATAAATTAAAACTTTTAACAACGGA	1	1
otu.1331	0	0	0	0	0	0	0	0	0	0	0	0	1	0	0	6	0	0	0	k__Fungi	p__Ascomycota	c__Sordariomycetes	o__Diaporthales	f__Gnomoniaceae			TGCTGGAACAAACGCCCTCACGGGTGCTACCCAGAAACCCTTTGTGAATACTACCTAAAATGTTGCCACGGCATTGGTTGGCCTCTTTGAGGACCCTTTCCCTCGGGGAAGGAGCAGACCGGCCGGTGGCCCTATAAACTCTTGTTTTTGTAATAACATCTGAATAAAGACCATAAATAAATCAAAACTTTCAACAAC	2	7
otu.1332	0	0	0	0	0	0	0	0	0	0	0	0	0	0	0	1	0	0	0	k__Fungi	p__Ascomycota	c__Dothideomycetes	o__Capnodiales	f__Mycosphaerellaceae	g__unidentified	s__Mycosphaerellaceae sp	TACTGAGTGAGTGAGCAATCCCGACCTCCAACCCTTTGTGAACGCATCATGTTGCTTCGGGGGCGACCCTGCCGTTCGCGCCATCCCCCCCGTAGGTAATCAAAACACTGCATTCTTACGTCGGAGTAAAAAGTTCATTTAATAAAACTTTCAACA	1	1
otu.1333	0	0	0	0	0	0	0	0	0	0	0	0	0	0	0	2	0	0	0	k__Fungi	p__Ascomycota	c__Eurotiomycetes	o__Eurotiales	f__Trichocomaceae	g__Penicillium		TACCGAGTGAGGGCCCTCTGGGTCCAACCTCCCACCCGTGTTTATTTTACCTTGTTTCTTCGGCGAGCCTGCCTTTTGGCTTCCGGGGGACATCTGTCCCCGGGTCCGCGCTCGCCGAAGACACCTTAGAACTCTGTCTGAAGATTTAAGTCTTAGATTAAATATAAATTATTTAAAACTTTCAACAACGGTTCTCTTTGTT	1	2
otu.1334	0	0	0	0	0	0	0	0	0	0	0	0	0	0	0	1	0	0	0	k__Fungi	p__Ascomycota	c__Eurotiomycetes	o__Eurotiales	f__Trichocomaceae	g__Penicillium		TACCGAGTGAGGGCCCCCTGGGTCCAACCCCCCACCCGGGTTTATTTTACCTCGTTGCTTCGGCGAGCCTGCCTTTTGGCTGCCGGGGGAAATCTTTCCCCGGGTCCGCGTTCGCCGAAAACACCTTAGAACTCTGTCTGAAGATTGTAGTCTGAGATTAAATATAAATTATTTAAAACTTTCAACAACG	1	1
otu.1335	0	0	0	0	0	0	0	0	0	0	0	0	0	0	0	1	0	0	0	k__Fungi	p__Ascomycota	c__Dothideomycetes	o__Capnodiales	f__unidentified	g__unidentified	s__Capnodiales sp	TACCGAGTGAGGGCCTCTGGCCCGACCTCCAACCCTTTGTGCATCAACCATGTTGCCTCGGGGTGGCCCAGGTCTTTGCTGGCTGTTTGGGCGCCCCGGTGGACCATTCGTTCAAACTCTGCATCTTTGCGTCGGGTACTAAAGTTTAAATTGATTAAAACTTTCAACAACGGATCTCTTGGTTCTGGCATCGATGAAGAACGCAGCGAAATGCGATAAGTAATGTGAA	1	1
otu.1336	0	0	0	0	0	0	0	0	0	0	0	0	0	0	0	1	0	0	0	k__Fungi	p__Ascomycota	c__Dothideomycetes	o__Capnodiales	f__Mycosphaerellaceae	g__unidentified	s__Mycosphaerellaceae sp	TACTGAGTGAGGGAGCAATCCCGACCTCCAACCCTTTGTGAACGCATCATGTGGCTTCGGGGGCGGCCCTGCCGTTCGCGGCATTCCACCCGGAGGTAATAAAAACACTGCATTCTTACGTCGGAGTAAAAAGTTAATTTAATAAAACTTCCAACAACGGATCTCTGGG	1	1
otu.1337	0	0	0	0	0	0	0	0	0	0	0	0	0	0	0	0	0	1	0	k__Fungi	p__Ascomycota	c__Leotiomycetes	o__Helotiales	f__Helotiaceae	g__Hymenoscyphus	s__Hymenoscyphus tetracladius	TACAGAGTTCATGCCCTCCCGGGTAGATCTCCCACCCTTGAATATTATACCTTAGTTGCTTTGGCAGGACGGGGCAACCCCCGGGGCTTCGGCATTGGTGTAACTGCCAGAGGAAACAAACTCTGTTTTTAGTGATGTCTGAGTACTATATAATAGTTAAAACCTTCAACAACGGATCTCTTGGTTCTGGCATCGATG	1	1
otu.1338	0	0	0	0	0	0	0	0	0	0	0	0	0	0	0	1	0	0	0	k__Fungi	p__Ascomycota	c__Eurotiomycetes	o__Eurotiales	f__Trichocomaceae	g__Penicillium		TACCGAGTGAGGGCCCTCCGGGTCCAACCTCCCACCCGTGTTTATTTTACCTTGTTGATTCGGCGAGCCTGCCTTTTGGCTGCCGGGGGACAACTGTACCCGGGTCCGCGCTCGCCGAAGACACCTTAGAACTCTGTCTGAAGATTGTAGTCTGAGCTTAAATATAAATTATTTAAAACTTTCAACACCGGAT	1	1
otu.1339	0	1	0	0	2	0	0	1	0	0	0	0	0	0	0	0	0	1	0	k__Fungi	p__Basidiomycota	c__Incertae sedis	o__Malasseziales				TAGTGAAGATTTGGGCAGGCCATACGGACGCCAAAAAGTGTCCCTGGTCGTCTACACCCACTATACATCCACAAACCCGTGTGCACTGTCTTGGAGAAAGGCTTCAGAGAAGTTTTTTGTGGCCACTCTTGGGGTCTTTCTTCGCTACACACTCGACTGGTTAGTATGAACGTGGAACATGGTT	4	5
otu.134	1	0	0	0	0	0	0	0	0	77	44	17	7	0	0	0	0	0	126	k__Fungi	p__Ascomycota	c__unidentified	o__unidentified	f__unidentified	g__unidentified	s__Ascomycota sp	CCGTGGGGATTCGTCCCCATTGAGATAGCACCCTTTGTTCATGAGTACCCTCGTTTCCTCGGCGGGCTTGCCCGCCAGTAGGACAATACAAAAACCCTTTTGCAGTAGCAGTAACTTCAGTTAATAAACAAATATTAAAACTTTCAACAACGGATCTCTTGGTTCTGGCATCAATAAAGAACGCAGCGAAATACGATAAGTAGTGTAAATTGCAAAATTCAGTAAATCA	6	272
otu.1340	0	0	0	0	0	0	0	0	0	0	0	0	0	0	0	1	0	0	0	k__Fungi	p__Basidiomycota	c__Tremellomycetes	o__Tremellales	f__Incertae sedis	g__Derxomyces	s__Derxomyces simaoensis	TATAGAATTTTGGATCTTCGGATCCTCAAATCTAATAAACCAAACCACTGTGCTCCACTTTTTTTGATTGACATTCGGTTCTGTGTCTTAGTACTCACCCAAGGGAAGAAGGATCGGAGGCTGGATGGCAAACACACCTTACAGACATATAAAGTCCTGAATGTGAAAACGAATACAAGTGATTGTAATACAAATACAACTTTCAACAACGTATCTCTTGGCTCTCGCA	1	1
otu.1341	0	0	0	0	0	0	0	0	0	0	0	0	0	0	0	7	0	0	0	k__Fungi	p__Ascomycota	c__Eurotiomycetes	o__Eurotiales	f__Trichocomaceae	g__Penicillium		TACCGAGTGAGGGCCCTCTGGGTCCAACCTCCCACCCGTGTTTATTTTACCTTGTTGCTTCGGCGAGCCTGCCTTTTGGCTGCCGGGGAAAATCTTTCCCCGGGCCCGCGCTCGCCGAAAACACCTTAGAACTCTGTCTGAAGATTGTAGTCTGAGATTAAATATAAATTATTTAAAACTTTAAACA	1	7
otu.1342	0	0	0	0	0	0	0	0	0	0	0	0	0	0	0	11	0	0	0	k__Fungi	p__Ascomycota	c__Eurotiomycetes	o__Eurotiales	f__Trichocomaceae	g__Penicillium		TACCGAGCGAGGGCCCTCTGGGTCCAACCTCCCACCCGTGTTTATTTTACCTTGTTGCTTCGGCGAGCCTGCCTTTTGGCTGCCGGGGGACATCCGTCCCCGGGTCCGCGCTCGCCGAAGACACCTTAGGACTCTGTCTGAAGATTGTAGTCTGAGATTAAATATAAATTATTTAAAACTTTCAACAACGGACCTCTTCGTTCCGGCATCGGTGG	1	11
otu.1343	0	0	0	0	0	0	0	0	0	0	0	0	0	0	0	1	0	0	0	k__Fungi	p__Ascomycota	c__Dothideomycetes	o__Capnodiales	f__Mycosphaerellaceae	g__unidentified	s__Mycosphaerellaceae sp	TACTGAGTGAGGGAGCAATCCCGACCTCCAACCCTTTGTGAACGCATCATGTTGCTTCGGGGGCGACCATGCCGTTCGCGGCATTCCCCCCGAAAGTAATCAAAACACTGCATTCTTACGTCGGAGAAAAAAGTTAATTAAATAAAACCTTAAACAACGGATCTCTTGGTTCTGACA	1	1
otu.1344	0	0	0	0	0	0	0	0	0	0	0	0	0	0	0	1	0	0	0	k__Fungi	p__Ascomycota	c__Leotiomycetes	o__Helotiales	f__Helotiaceae	g__Hymenoscyphus	s__Hymenoscyphus tetracladius	ACAGAGTTCATGCCCTCACGGGTAGATCTCCCACCCTTGAATATTATACCTTAGTTGCTTTGGCAGGCCGGGGCAACCCCCGGGGCTTCGGCCTTGGTGTGCCTGCCAGAGGAAACAAACTCTGTTTTTCGTGCTGTATGCGTACTATATAATAGTTACAACTTT	1	1
otu.1345	0	0	0	0	0	0	0	0	0	0	0	0	0	0	0	1	0	0	0	k__Fungi	p__Ascomycota	c__Leotiomycetes	o__Helotiales	f__Helotiaceae	g__Hymenoscyphus	s__Hymenoscyphus tetracladius	TACAGAGTTCATGCCCTCACGGGCAGATCTCCCACCCTTGAATATTATACCTTAGTTGCTTTGGAAGGCCGGGTCAACCCCCGGGGCTTCGGCCTTGGTGTTCCTCCCAGAGGAAACAATCTCTGTTTTTAGTGATGTCTGATTACTATATAATAGTTAAAACTTGCAACAAC	1	1
otu.1346	0	0	0	0	0	0	0	0	0	0	0	0	0	0	0	1	0	0	0	k__Fungi	p__Ascomycota	c__Sordariomycetes	o__Diaporthales	f__Gnomoniaceae			TGCTGGAACAAACGCCCTCACGGGTGCTACCCAGAAACCCTTTGTGAATACTAACTAAAATGTTGCCTCGGCATTGGTTGGCATCTTTGAGGTCACTTTCCCTAGGGGAAGGAGCAGACCAGCCGGCGGCCCTCTAAACTCTTGTTTTTGTAATATCATCTGAGTAAAAAACATAAATAAATCAAAACTTTCA	1	1
otu.1347	0	0	0	0	0	0	0	0	0	1	0	0	0	0	0	0	0	6	0	k__Fungi	p__Ascomycota	c__Leotiomycetes	o__Helotiales				TACAGAGTTCATGCCCTCACGGGTAGATCTCCCACCCTTGAATATTATACCTTGGTTGCTTTGGCAGGCCGGGGCAGCCCCCGGGGCTTCGGCCTTGGTGTGCCTGCCAGAGGAAACAAACTCTGTTTTTAGTGATGTCTGAGTACTATATAATAGTTAAAACTTTCAACAACTTATCTCTTTGTTCTTGCATTGATGAAGA	2	7
otu.1348	0	0	0	0	0	0	0	0	0	0	0	0	0	0	0	1	0	0	0	k__Fungi	p__Ascomycota	c__Sordariomycetes	o__Diaporthales	f__Gnomoniaceae			TGCTGGAACAAACGCCCTCACGGGTGCTACCCAGAAACCCTTTGTGAATACTACCTAAAATGTTGCCTCGGCATTGGTTGGCCTCTATGAGGTACCTTTACATCGGGGAAGGAGCAGACAGGACGGTGGCCCCATAAACTCTTGTTTTTGTAATATCATCTGAGTAAAAAAAATAAATAAAACAAAAATTTCAACAAC	1	1
otu.1349	0	0	0	0	0	0	0	0	0	0	0	0	0	0	0	0	0	1	0	Unassigned							TGATGAATACGGCCTCGGGATGGCCTAAAACCCGACACACCCACACCTGTGAGCCTGGCGTCCCTCGGGGCGTCGAAAAAACCTTTACACCGTAGTGTCAGTCATGAACGTGAAACAGAAATCAAACAAAACTTTCAACAACGGATCTCTTGGCTCTCGCATCGATGAAGAACGCAGCGAATTGCGATAAGTAATGTGAATTGCAGAATTCAGTGAATCATCGAATCTT	1	1
otu.135	0	3	0	0	0	0	0	0	0	9	39	1	0	0	1	0	0	1	31	k__Fungi	p__Ascomycota	c__Leotiomycetes	o__Helotiales				CAGAGTTCATGCCTCACGGGTAGATCTCCCACCCTTGAATACTATACCTTAGTTGCTTTGGTAGGCCGGGGCAACCCCCGGGGCTTCGGCCTCGGTGCGCCTGCCAGAGGAAACAAACTCTGTTTTTAGTGATGTCTGAGTACTATATAATAGTTAAAACTTTCAACAACGGATCTCTTGGTTCTGGCATCGATGGAGAACACAGCGAAATGCGATAAGTAATGTGAAT	7	85
otu.1350	0	0	0	0	0	0	0	0	0	0	0	0	0	0	0	1	0	0	0	k__Fungi	p__Ascomycota	c__Leotiomycetes	o__Helotiales	f__Helotiaceae	g__Hymenoscyphus	s__Hymenoscyphus tetracladius	TACATAGTTCATGCCCTCACGGGTAGATCTCCCACCCTTGAATATTATACCTTAGTTGCTTTGGCAGGCCGGGGCAACCCCCGGGGCATCGGCCTTGGTGTGCCTGCCAGAGGAAATAAACTCTGTTTTTAGTGATGTCTGAGTACTGTATAATAGTTAAAACTTTCAAAAACGTATCTATTGGTACTGGCATCGATGAAGAACG	1	1
otu.1351	0	0	0	0	0	0	0	0	0	0	0	0	0	0	0	0	0	1	0	k__Fungi	p__Ascomycota	c__Leotiomycetes	o__Helotiales	f__Helotiaceae	g__Hymenoscyphus	s__Hymenoscyphus tetracladius	TACAGATTTCATGCCCTCACGTGTAGATCTCCCACCCTTGAATATTATACCTTAGTTGCCTTGGCAGGCCGGGGCAACCCCCGGGGCTTAGGCCTTGGTGTGCCTGCCAGAGGAAACAAACTCTGTTTTTAGTGATGTCTGAGTACTATATAATAGTTAACACTTTCAACAACGGATCTCTTGTTTCT	1	1
otu.1352	0	0	0	0	0	0	0	0	0	0	0	0	0	0	0	1	0	0	0	k__Fungi	p__Ascomycota	c__Dothideomycetes	o__Capnodiales	f__Mycosphaerellaceae	g__unidentified	s__Mycosphaerellaceae sp	TACTGAGTGAGGGAGCAATCCCGACCTCCAACCCTTTGTGGACGCATCATGTTGCTTCGGGGACGACCCTGCCGTTCGCGGCATTCCCCCCGGAGGTAATCAAAACACTGCATTCTTACGTCGGAAGGAAAAGTTAATTTAATAAAACTTTCAACAAC	1	1
otu.1353	0	0	0	0	0	0	0	0	0	0	0	0	0	0	0	3	0	0	0	k__Fungi	p__Ascomycota	c__Sordariomycetes	o__Diaporthales	f__Gnomoniaceae	g__Plagiostoma		TGCTGGAACAAACGCTCTCACGGGTGCTACCCAGAAACCCCTTGTGAATACTACCTAAAATGTTGCCTCGGCATTGGTTGGCCTCTTTGAGGTACCTTTCCCTCGGGGAAGGAGCAGACCGGCAGGTGGACCTCTAAACTCTTGTTTTTGTAATATCATCTGAGTAAAAAACATAAATAAAACAAAACTTTCAACAACGGATCTCTTGGTTCTGGC	1	3
otu.1354	0	0	0	0	0	0	0	0	0	0	0	0	0	0	0	2	0	0	0	k__Fungi	p__Ascomycota	c__Eurotiomycetes	o__Eurotiales	f__Trichocomaceae	g__Penicillium		TACCGAGTGAGGGCCCTCTGGGTCCAACCCCCCACCCGTGTTTATTTTACCTTGTTGCTTCGGCGAGCCTGCCTTTTGGCTGCCGGGGGACAACTGTCACCGGATCCGCGCTCGACGAAGACACCTTAGAACTCTGTCTGAAGATTGTAGTCTGAGATTAAATATAAATTATTTAAAACTTTCAACAACGGATCCCTTGTTTCCGGC	1	2
otu.1355	0	0	0	0	0	0	0	0	0	0	0	1	0	0	0	1	0	1	0	k__Fungi	p__Ascomycota	c__Leotiomycetes	o__Helotiales	f__Helotiaceae	g__Hymenoscyphus	s__Hymenoscyphus tetracladius	TACAGAGTTCATGCCCTCACGGGTAGATCTCCCACCCTTGAGTATTATACCTTAGTTGCTTTGGCAGGCCGGGGCAACCCCCGGGGCTTCGGACTTGGTGTGCCTGCCAGGGGACACCAACTCTGTTTTTAGGGATGTCTGAGTACTATATAATAGTTAAAACTTTCAACAACGGATCTCTTGGTTCTGGCATCGATGAAGCACGC	3	3
otu.1356	0	0	0	0	0	0	0	0	0	0	0	0	0	0	0	1	0	0	0	k__Fungi	p__Basidiomycota	c__Tremellomycetes	o__Tremellales	f__Incertae sedis	g__Fellomyces		TAGTGATTTGGCCGAGAGGCCTTTATCCAATCCTCACACCTGTGAACTCGTCGGTGGGCTCTGCCCGCCGTACAATACAAACTATATGTAATGAACGTCATATAACATAACAAATAAAACTTTCAACAACGGATCTCTTGGCTCTCGCATCGATGAAGAACGCAGCGAAATGCGATAAGTAATGTGAATTGCAGAATTCAGTGAATCATCGAATCTTTGAACGCACCT	1	1
otu.1357	0	0	0	0	0	0	0	0	0	0	0	0	0	0	0	1	0	0	0	k__Fungi	p__Ascomycota	c__Leotiomycetes	o__Helotiales	f__Helotiaceae	g__Hymenoscyphus	s__Hymenoscyphus tetracladius	TACAGAGTTCATGCCCTCACGGGTATATCTCCCACCCTTGAATATTATACCTTAGTTGCTTTGGCAGGCCGGGGCAACCCCCGAGGCTTCGGCCTTGGTATGCCTGCCAGAGGAAACAAAATCTGTTTATAGTGATGTATGAGTACTATATAATAGTTAAAAC	1	1
otu.1358	0	0	0	0	0	0	0	0	0	0	0	0	0	0	0	1	0	0	0	k__Fungi	p__Ascomycota	c__Sordariomycetes	o__Diaporthales	f__Gnomoniaceae			TGCTGGAACAAACGCCCTCACGGGTGCTACCCAGAAACCCTTTGTGAATACTACCTAAAATGTTGCCTCGGCATTGTTTGGCCTCTTTGATGTCCCTTTCCCTCTTGGAATTAGCAGACCGGCCGGTGGCCCTATAAACTCTTGTTTTTGTAATATCAACTGAGTAGAAAACATAAATAAATCAAAACTT	1	1
otu.1359	0	2	0	0	0	0	0	0	0	0	3	0	0	0	0	7	0	2	0	k__Fungi	p__Ascomycota	c__Leotiomycetes	o__Helotiales	f__Helotiaceae	g__Hymenoscyphus	s__Hymenoscyphus tetracladius	TACAGAGTTCATGCCCTCACGGGTAGATCTCCCACCCTTGAATATTATACCTTAGTTGCTTTGGCAGGCCGGGGCAACCCCCGGGGCTTCGGCCTTGGTGTGCCTGCCAGAGGAAACAAAATCTGAATTTAGTGATGTCTGAGTACTATATAATAGTTAAAACTTTCAACAAAGGAACACTT	4	14
otu.136	0	0	0	0	0	0	0	0	0	0	0	0	0	182	0	0	2	1	0	Unassigned							CTCTAAACAATGGAGCAAGTGGCATTAGCCGCTACATATTCGAATTGCGGGAAAATCCTAAAGCTCATGCTACTATTCAGAGTTGAAAGACTCTGTTACAGTAAAGATGCCTGTGATGTAACAATGGATAATCCGCAGCCAAACCTCTACAGCGCAAAGCCATGAGGAAGGTTCACAGACTAAGTGGATATGGGTCAGATACTTCTTTGACTTAAGATATAGTCGGTCG	3	185
otu.1360	0	0	0	0	0	0	0	0	0	0	0	0	0	0	0	0	0	1	0	k__Fungi	p__Ascomycota	c__Leotiomycetes	o__Helotiales	f__Helotiaceae	g__Hymenoscyphus	s__Hymenoscyphus tetracladius	TACAGAGTTCATGCCCTCACGGGTAGATCTCCCACCCTTGAATATTATACCTTAGTTGCTTTGGCAGGCCGGGGCAACCACCGGAGCTTCAGCATTGGAGTACCTGCCAGAGGAAACAAACTCTGTTTTTAGTGATGTCTGAGTACTATATAATAGTTAAAACTTTCAACAACG	1	1
otu.1361	0	3	0	0	0	0	0	0	0	8	5	0	1	0	0	6	0	1	0	k__Fungi	p__Ascomycota	c__Leotiomycetes	o__Helotiales	f__Helotiaceae			TACAGAGTTCATGCCCTCACGGGTAGGTCTCCCACCCTTGAATATTATACCTTAGTTGCTTTGGCAGGACGGGGCAACCCCCGGGGCTTCGGCCTTGGTGTGCCTGCCAGAGGAAACAAACTATGTTCTTAGTGATGTCTGAGTACTATATAATAGTTAAAACTTTCAACAACGGAACTCTTGGTTCTGGCATCGACGAAGAACGCA	6	24
otu.1362	0	0	0	0	0	0	0	0	0	0	0	0	0	0	0	1	0	0	0	k__Fungi	p__Ascomycota	c__Dothideomycetes	o__Capnodiales	f__Mycosphaerellaceae			TACTGAGTGAGGGAGCAACCACGACCTCCAACCCTTTGTGAACGCATCATGTTGCTTCGGGGGCGACCCTGCAGTTCGCGGCATTCCCACCGGAGGTAATCAAAACACTTCATTCTTACGTCGGAGTAAACAGTTAATTTAATAACACTTTCAACAACGG	1	1
otu.1363	0	0	0	0	0	0	0	0	0	0	0	0	0	0	0	1	0	0	0	Unassigned							TACCGAGTTAGGGTGCGTTTCCCGCGCCCGACCTCCCAACCCTTTGTCTATGATACCACAAGTTGCTTCGGCGTGCCGAGGGGTCGTACCCTCGCCTGACCCTACGGTCGGGAGCGCGCGCGTCGATGGCCTCCTACTTAACACTTGAACCCAAACCCTGTCGTCTGAACATTTGTGATTATAACAATCAAAAACAAAACTTTCAACAACGGAT	1	1
otu.1364	0	0	0	0	0	0	0	0	0	0	0	0	0	0	0	1	0	0	0	k__Fungi	p__Ascomycota	c__Sordariomycetes	o__Diaporthales	f__Gnomoniaceae			TGCTGGAACAAACGCCCTCACGGGTGCTACCCAGAAACCCTTTGTGAATACTACCTAAAATGTTGCCTCGGCATTGGTTGGCCTCTTTGAGGACACTTTCCCTCGGGGAAGGAGCGGACCGGCCGATGGCCCTGTAAACTCTTGTTTTTGTAATATCATCTGAGTAAAAAACATAAAAAAATCAAA	1	1
otu.1365	0	0	0	0	0	0	0	0	0	0	0	0	0	0	0	1	0	0	0	k__Fungi	p__Ascomycota	c__Leotiomycetes	o__Helotiales	f__Helotiaceae	g__Hymenoscyphus	s__Hymenoscyphus tetracladius	TACAGAGTTTATGCCCTCACGTGTAGATCTCCCCCCCTTGAATATTATACCTTAGTTTCTTTGGCAGGCCGGTGCAACCCCCGGGGCTTCGGCCTTGGTGTGCCTGCCAGAGGAAACACACTCTGTTTTTAGTGATGTCTGAGTACTATATAATAGTTAAAACTTTCAACAACGGATCTCTTGGTTCT	1	1
otu.1366	0	0	0	0	0	0	0	0	0	0	0	0	0	0	0	2	0	1	0	k__Fungi	p__Ascomycota	c__Leotiomycetes	o__Helotiales	f__Helotiaceae			TACAGAGTTTATGCCCTCACGGGTAGATCTCCCACCCTTGAATATTATACCTTAGTTGCTTTTGCAGGCCGGGGCAACCCCCGGGGCTTCGGCCTTGGTGTTCCTGCCAGAGGAAACAAACTCTGTTCTTAGTGATTTCTGATTACTATATAATAGTTAAAACTTTCAACAACGGATCTCTTGCTTCTGGCATCGATGAA	2	3
otu.1367	0	0	0	0	0	0	0	0	0	0	0	0	0	0	0	1	0	0	0	k__Fungi	p__Ascomycota	c__Eurotiomycetes	o__Eurotiales	f__Trichocomaceae	g__Penicillium		TACCGAGTGAGGGCCCTCTGGGTCCAACCTCCCACCCGTGTTTCTTTTACCTTGTTGCTTCGGCGAGCCTGCCTTTTGGCTGCCGGGGGACATCTGTCCCCGGGTCAGCGCTCGCCGAAGACACCTTAGAACTCTGTCTGCAGATTGTAGTCTGAGATGAAATATATATTAATTAAAACTTTAAACAAC	1	1
otu.1368	0	17	0	0	0	0	0	0	0	6	23	1	2	0	1	2	0	1	0	k__Fungi	p__Ascomycota	c__Leotiomycetes	o__Helotiales	f__Helotiaceae	g__Hymenoscyphus	s__Hymenoscyphus tetracladius	ACAGGGTTCATGCCCTCACGGGTAGATCTCCCACCCTTGAATATTATACCTTAGTTGCTTTGGCAGGCCGGGGCAACCCCCGGGGCTTCGGCCTTGGCGTGCCTGCCAGAGGAAACAAACTCAGTTTTTAGTGATGTCTGAGTACTATATAATAGTTAAAACTTTCAACAACGGAACTCTTGGTTCTGGCACCGATGAAGAACGCAGCGAAAT	8	53
otu.1369	0	0	0	0	0	0	0	0	0	0	0	0	0	0	0	1	0	0	0	k__Fungi	p__Ascomycota						TACCGAGTTTACAACTCCCAAACCCCTGTGAACATACCTATACGTTGCCTCGGCGGATCAGCCCGCGCCCCGTAAAACGGGACGGCCCGCCCGAAGACCCCTAAACTCTGTTTTTAGTGGAACTTCTGAGTAAAACAAACAAATAAATCAAAACTTTCAACAACGGATCTCTTGGTTCTGGCATCGATGAAGAACGCAGCAAAATGCGATAAGTAA	1	1
otu.137	0	0	0	0	0	0	0	0	0	0	6	0	0	0	0	0	0	0	0	Unassigned							GTGAATTACAAAAATTCGGGGGCAAGCCTTTAACACAGGCCGAACCGACATTTTAAATCCACTCATCTTCAAACACTGTGAACTTGTTGACCTTCTCTTTTTCAACTGGCAAGGCTTCACGGCCGAGCTGTTGAGAAAGGTTGTGTCTTTAACTTTAACCCTTGTGTACATAAACAAGTGATGTGAAAACGAAAGTTGATCATAATAGAAAAACTTTCAGCAATGGAT	1	6
otu.1370	0	0	0	0	0	0	0	0	0	0	0	0	0	0	0	1	0	0	0	k__Fungi	p__Ascomycota	c__Sordariomycetes	o__Diaporthales	f__Gnomoniaceae	g__Plagiostoma		TGCTGGAACAAACGCCCTCACGGGTGCTACCCAGAAACCATTTGTGAATACTACCTAAAATGTTGCCTCGGCATTGGTTGGCCTCTTTGAGGTCACTTTCCATCGGGGAAGGAGCAGACCGGCCGTGGCCCTATAAACTCTTGTTTTTGTACTATCCT	1	1
otu.1371	0	0	0	0	3	0	1	2	0	0	1	0	0	0	91	135	0	110	0	Unassigned							TACAGAGTTCATGCCCTCACGGGTAGATCTCCCACCCTTGAATATTATACCTTAGTTGCTTTGGCAGGCCGGGGCAACCCCCGGGGCTTCGGCCTTGGTGTGCCTGCCAGAGGAAACAAACTCTGTTTTTAGTGATGTCTGAGTACTATATAATAGTTAAAACTTTCAACAACGGATCTCTTGGCTTTGTCACCCGCTTTGTAGGACTGGCCGGCGCCTGCCGATCAA	7	343
otu.1372	0	0	0	0	0	0	0	0	0	0	0	0	0	0	0	1	0	0	0	Unassigned							TACCGTTACCGCAGGCGGAGGCCCTCCGGGGCCCTCCGCCAGAAAAGCGTATCGTCCTTGACTTTGAGCACCTATGTTTCCTCGGCGGGTTCGCCCGCCAGCGAGGACCCCCTCAAACTCTTGCAGTTAGCAGTATTTGTCTGAAAACAAACCAAATAATCAAAACTTTCAACAATGGATCTCTTGGTTCTGGCATCGATGAAGAACGCAGCGAAATGCGATAAGTAAA	1	1
otu.1373	0	0	0	0	0	0	0	0	0	0	0	0	0	0	0	0	0	1	0	k__Fungi	p__Basidiomycota	c__Incertae sedis	o__Malasseziales				TAGTGAAGATTTGGGCAGGCCATACGGACGCCAAAAAGTGTCCCTGGCCGCCTACACCCACTATACATCCACAGACCCGTGTGCACTAACTTGGAGGAAGGCTTCAGAGAAGTTTTTTGTGGCCTCTCTTGGGGTCTTTCCTCGCTACAAACTCGACTGGTTAGTATGAAAGTGGAACTTGGTTGGACAGTCACTGG	1	1
otu.1374	0	0	0	0	0	0	0	0	0	0	0	0	0	0	0	0	0	1	0	k__Fungi	p__Basidiomycota	c__Incertae sedis	o__Malasseziales				TAGTGAAGATTTGGGCAGGCCATACGGACGCCAAAAGGTGTCCCTGGCCGCCTGCACCCACTATACATCCAAAAACCCGTGTGCACTGTCTTGGAGAAAGGCTTCAGAGAAGTTTTTGTGGCCTCTCTTGGGGTCTTTCTTCTCTACAAACTCGAATAGTTAGT	1	1
otu.1375	0	0	0	0	0	1	0	0	0	0	0	0	1	0	0	785	0	0	0	k__Fungi	p__Ascomycota	c__Eurotiomycetes	o__Eurotiales	f__Trichocomaceae	g__Penicillium		TACCGAGTGAGGGCCCTCTGGGTCCAACCTCCCACCCGTGTTTATTTTACCTTGTTGCTTCGGCGAGCCTGCCTTTTGGCTGCCGGGGGACATCTGTCCCCGGGTCCGCGCTCGCCGAAGACACCTTAGAACTCTGTCTGAAGATTGTAGTCTGAGATTAAATATAAATTATTTAAAACTTTCAACAACGGATCTCTTTTTTCCTTCATCTATTAATCCCTCC	3	787
otu.1376	0	0	0	0	0	0	0	0	0	0	0	0	0	0	0	2	0	0	0	k__Fungi	p__Ascomycota	c__Dothideomycetes	o__Capnodiales	f__Mycosphaerellaceae	g__unidentified	s__Mycosphaerellaceae sp	TACTGAGTGTGGGAGCAATCCCGACCTCCAACCCTTTGTGAACGCATCATGTTGCTTCGGGGGCGACCATGCCGTTCGCGGCAATCCCCCCGGAGGTAATCAAAACACTGCATTCTTACATCGGAGTAAAAAGTTAATTTAATAAAACTTTCAACAACGGACCTC	1	2
otu.1377	0	0	0	0	0	0	0	0	0	0	0	0	0	0	0	1	0	0	0	k__Fungi	p__Ascomycota	c__Eurotiomycetes	o__Eurotiales	f__Trichocomaceae	g__Penicillium		TACCGAGTGAGGGCCCTCTGGTCCAACCTCCCACCCGTTTTTATTTTACCTTGTTTCTTTTGCGAGCCTGCCTTTTGGCTGCCGGGGGACATCTTTCCCCGGGTCCGCGCTCGCCGAAGACACCTTAGCACTCTGTCTGAAGATTGTAGTCTGAGATTAAATATAAATTATTTAAAACTTTCAACAACGGATCTCTTGGTTCCGGCATCGATGAAGAACGCAGCGAAAA	1	1
otu.1378	0	0	0	0	0	0	0	0	0	0	0	0	0	0	0	1	0	0	0	Unassigned							ACCGAGTTAGGGTCTCCTCCGCGAGGCCCGACCTCCCAACCCTGTGTCTAACAAACCTGTATGTGTTGCTTAGGCGGAACGGCAGTCGCCCCAACCGGGACACCGTCGCCGGGGGGTTCAGCAGCGGTCTCGCGACCGATGTCCCCTGGAGAGTGTCCGCCGATGGCCCCAACCAAACAAACTCCCAAACCAAAATTATAGTCACAACAAAACTTCTGAATCAGACTTT	1	1
otu.1379	0	0	0	0	0	0	0	0	0	0	0	0	0	0	0	1	0	0	0	k__Fungi	p__Ascomycota	c__Leotiomycetes	o__Helotiales				TACAGAGTTCATGCCCTTACGGGTAGATCTCCCACCCTTGAATATTATACCTTAGTTGCTTTGGCAGGCCGGGGCAACCCCCGGGGCTTAGGCCTTTGTGTGCCTGCTAGAGGAAACAACCTCTGTTTTTAGTGACGTCTGAGTACTATACAAAAGTAAAAA	1	1
otu.138	0	0	0	0	0	0	0	0	0	14	16	4	79	0	0	0	0	0	0	Unassigned							TACCGAGTTCCGAAGGACACGCGGTGGTTTAAATATGCCACTTCGTGCCCCGGCCTCCAACCCTTTGTGAACGCATCATGTTGCTTCAGGGGCGACCCTGCCGTTCGCGGCATTCCCCCCGGAGGTAATCAAAACACTGCATTCTTACGTCGGAGTAAAAAGTTAATTTAATAAAACTTTCAACAACGGATCTCTTGGTTCTGGCATCGATGAAGAACGCAGCGAAATG	4	113
otu.1380	0	0	0	0	0	0	0	0	0	0	0	0	0	0	0	0	0	1	0	k__Fungi	p__Basidiomycota	c__Incertae sedis	o__Malasseziales				TAGTGAAGATTTGGGCAGGCCATACGGACGCCAAAAAGTGTCCCTGGCCGCCTACACCCACTATACATCCACAAACCCGTGTGCACTGTCTTTGAGAAAGGCTTCCGAGAAGTTTTTTTTGGCCTCTCTTGGTGTCTTTCTTCGCTACAAACTCGAATCGTTAGTATTAACGTTGAAC	1	1
otu.1381	0	0	0	0	0	0	0	0	0	0	0	0	0	0	0	2	0	0	0	k__Fungi	p__Ascomycota	c__Dothideomycetes	o__Capnodiales	f__Mycosphaerellaceae			TACCGAGTGAGGGCCCTCTGGGTCCAACCTCCAACCCTTTGTGAACGCATCATGTTGCTTCGGGGGCGACCCTGCCGTTCGCGGCATTCCCCCCGGAGGTAATCAAAACACTGCATTCTTACGTCGGAGTAAAAAGCTAATTTAATAAAACTTTCAACAACGGAACTCTTGGTTCTGGCATC	1	2
otu.1382	0	0	0	0	0	0	0	0	0	0	0	0	0	0	0	4	0	0	0	k__Fungi	p__Ascomycota	c__Eurotiomycetes	o__Eurotiales	f__Trichocomaceae	g__Penicillium		TACCGAGCGAGGGCCCTCTGGGTCCAACCTCCCACCCGTGTTTATTTTACCTTGTTGCTTCGGCGAGCATGCCTTTTGGCTGCCGGAGGACATCTGTCCCAGGGTCCGCGCTCGCCGAAGACACCTTAGAACTCTGTCTGAAGATTGTAGTCTGAGATTAAATATAAATTATCAAAAACTTTCAACAACGG	1	4
otu.1383	0	0	0	0	0	0	0	0	0	0	0	0	0	0	0	1	0	0	0	k__Fungi	p__Ascomycota	c__Leotiomycetes	o__Helotiales				TACTGAGTTCATGCCCTCACGGGTAGATCTCCCACCCTTGAGTATTATACCTTAGTTGCTTTGGCAGGCCGGGGCAACCCCCGGGGCTACGGCCTTGGTATGCCTGCCAGAGGAAACAAACTCTGTTTTTAGCGATGACTGAGTACTATATAATAGTTAAAACTTTCAACAACGGATCTCTTGGTTATGGCATCGATGAATAACGCAGCGAAA	1	1
otu.1384	0	0	0	2	4	0	0	0	0	0	0	1	0	0	0	0	0	1	0	Unassigned							TACTGAGATAGGGTTCTTACGAGCCCGACCTCCAACCCTTTGTTTACAAACCACTGTTGCCTCGGCGGGCCGCCGGCGCCCTTTATTGGGCGCCGCCGTCGGCTTCGTGCTCTCGAGCGCCCGCCGCAGGACCAACCAAAACTCTTTATCAACAAGCCTGTC	4	8
otu.1385	0	0	0	0	0	0	0	0	0	0	0	0	0	0	0	0	0	1	0	Unassigned							TACAGAGTTCATGCCCTCACGGGTAGATCTCCCACCCTTGAATATTATACCTTAGTTGCTTTGGCGAGCTGCTCTGGGCTTTACTGCCTAGAGCCCCAGGCTTTCGAGCTTGAGAGTCGTTCGCCGAAGGAAAAATAAACCCTGATAATTTATGTCGTCTGAGTACTATATAATAGTTAAAACTTTCAACAACGGATCTCTTGGTTCTGGCA	1	1
otu.1386	0	0	0	0	0	0	0	0	0	0	0	0	0	0	1	1	0	4	0	k__Fungi	p__Ascomycota	c__Leotiomycetes	o__Helotiales				TACAGAGTTCATGCCCTCACGGGTAGATCTCCTACCCTTGAATATTATACCTTGGTTGCTTTGGCAGGCCGGGGCAACCCCCGGGGCTTCGGCCTTGGTGTGCCTGCCAGAGGAAACAAACTCTGTTTTTAGTGATGTCTGAGTACTAAATAATAGTTAAAAATTTCAACAAAGGATCCCTTGGGT	3	6
otu.1387	0	0	0	0	0	0	0	0	0	0	0	0	0	0	0	14	0	0	0	k__Fungi	p__Ascomycota	c__Eurotiomycetes	o__Eurotiales	f__Trichocomaceae	g__Penicillium		TACCGAGTGAGGGCCCTCTGGGTCCAACCTCCCACCCGTGTTTATTTTACCTTGTTGCTTCGGCGAGCCTGCCTTTTGGCTGCCGGGGGAAATCTGTCCCCGGGTCCGCGCTCGCCGAAGACACCTTAGAACTCTGTCTGAAGATTGCAGTCTGAGATTAAACATAAATTATTTATAACTTTCAACAAACG	1	14
otu.1388	0	0	0	0	0	0	0	0	0	0	0	0	0	0	0	0	0	1	0	k__Fungi	p__Ascomycota	c__Dothideomycetes	o__Capnodiales	f__Mycosphaerellaceae	g__Pseudocercospora		TACTGTGTGAGGGCTCACGCCCGACCTCCAACCCTTTGTGAACCAGACTTGTTGCTTCGGGGGCGACCCTGCCGACGACTTCGACGCCGGGCGCCCCCGGAGGTCTTCTAAACACTGCATCTCTGCGTCGGAGTTTAAACAAATTAGACAAAACTTTCGACAACGGATCTCTTGGTTCTGGCATCGATGAAGAACGCAGCGAAAT	1	1
otu.1389	0	0	0	0	0	0	0	0	0	0	0	0	0	0	0	0	0	1	0	k__Fungi	p__Ascomycota	c__Leotiomycetes	o__Helotiales	f__Helotiaceae			TATAGAGTTCATGCCCTCACGGGTAGATCTCCCACCCTTGTATATTATACCTTAGTTGCTTTGGCAGGCCGGGGCAACCCCAGGAGCTTCGGACTTGGTGTGCCTGCCAGAGGAAACAAACTCTGTTTTTAGTGATGTCTGAGTACTATATAATAGTTAAAACTTTCAACAACGGAACTCTTGGTTC	1	1
otu.139	0	0	0	0	0	0	0	0	0	0	0	2	0	2	1	1	0	0	0	k__Fungi	p__Ascomycota	c__Dothideomycetes	o__Capnodiales	f__Mycosphaerellaceae			TACTGAGTGAGGGAGCAATCCCGACCTCCAACCCTTTGTGAACATATCTTGTTGCTTCGGGGGCGACCCTGCCGTCCGCGGCATTCCCCCCGGAGGTCATCAAGACACTGCATTATTACGTCGGAGTAAAAAGTTAATTTAATAAAACTTTCAACAACGGATCTCTTGGTTCTGGCATTGATGAAGAACGCAGCGAAATGCGATAAGTAGTGTGAATTGCAGAATTCAG	4	6
otu.1390	0	0	0	0	0	0	0	0	0	0	0	0	0	0	0	6	0	1	0	k__Fungi	p__Ascomycota	c__Sordariomycetes	o__Diaporthales	f__Gnomoniaceae	g__Plagiostoma		TGCTGGAATAAACGCCCTCACGGGTGCTACCCAGAAACCCTTTGTGAATACTACCTAAAATGTTGCCTCGGCATTGGTTGGCCTCTTTGAGGTACCTTTCCCTCGGGGAAGGAGCAGACCGGACGGTGGCCCTATAAACTCTTGTTTTTGTAATCTCATCTGAGTAAAAAACATAAATAAACCAAAACTTTCAAAAACGGATCTCATGGTTC	2	7
otu.1391	0	0	0	0	0	0	0	0	0	0	0	0	0	0	0	1	0	0	0	k__Fungi	p__Ascomycota	c__Dothideomycetes	o__Capnodiales	f__Mycosphaerellaceae	g__unidentified	s__Mycosphaerellaceae sp	TACTGAGTGAGGGAGCGATCCCGACCTCCAACCCTTTGTGAACGCATCATGTTGCTTCGGGGGCGACCCTGCCGTTCGCGGCATTCCCCCCGAAGGCAATAAAAACACTGCATTCTTACGTCGGAGTAAAAAGTTAATTTAATAAAACTTTCAAAAACGGATCTCTTGGTTCTGGAATCGATGAGGAACG	1	1
otu.1392	0	0	0	0	0	0	0	0	0	0	0	0	0	0	0	0	0	1	0	k__Fungi	p__Ascomycota	c__Leotiomycetes	o__Helotiales	f__Helotiaceae	g__Hymenoscyphus	s__Hymenoscyphus tetracladius	TACAGAGTTCATGCCCACACGGGTAGATCTCCCACCCTTGAATATTATACCTTAGTTGCTTTGGCAGGCTGGGGCAAACACCGGGGATTCGGCCTTGGTGTGCCTGCCAGAGGAAACAAACTCTGTTTGTAGTGATGTCTGAGTACTATATAATAGTTAAAACTTTCAACAAC	1	1
otu.1393	0	0	0	0	0	0	0	0	0	0	0	0	0	0	0	2	0	0	0	Unassigned							TATAGAATTTTGGATCTTCGGATCCTCAAATCTAAAATAAACCAAACCACTGTGCTCCACTTTTTTTGATTGACATTCGGTTTCTTGTGTCTTAGTACTCCTGTGAGGGAAGAAGGATCGGGAACTGGATGGCAAACACCTTTACAAACATATAAAGTCCATGAATGTGATAACCGATTACAAGCGATTGTAATCACAAAATACAACTTTCAACAA	1	2
otu.1394	0	0	0	0	0	0	0	0	0	0	0	0	1	0	0	1	0	0	0	k__Fungi	p__Ascomycota	c__Dothideomycetes	o__Capnodiales	f__Mycosphaerellaceae	g__Mycosphaerella		TACTGAGTGAGGGAGCAATCCCGACCTCCAACCCTTTGTGAACGCATCATGTTGCCTCGGGGGCGACCCTGCCGTTCGCGGCATTCCCACCGGAGGTAATCAAAACACTGCATTCTTACGTCGGAGTAAAAAGTTAATTTAATAAAAATTTCAGCAACGGAACCCTTGGTTCTGGCATCGATAAAAAACGCAGCGAAATGCGAAAAGTAA	2	2
otu.1395	0	0	0	0	0	0	0	0	0	0	0	0	0	0	0	1	0	0	0	k__Fungi	p__Ascomycota	c__Eurotiomycetes	o__Eurotiales	f__Trichocomaceae	g__Penicillium		TACCGAGTGAGGGCCCTCTGGGTCCAACCTCCCACCCGTGTTTATTTTACCTTGTTGCTTCGGCGAGCCTGCCTTTTGGCTGCAGGGGGACATCTGTCCCCGGGTCCGCGCTCGCCGCAGGCACCTTAGAACTCTGTCTAAAGATTTTAGTCTGAGATTAAATATAAATTGTTTAAAACTTTCAA	1	1
otu.1396	0	0	0	0	0	0	0	0	0	0	0	0	0	0	0	1	0	0	0	k__Fungi	p__Ascomycota	c__Sordariomycetes	o__Diaporthales	f__Gnomoniaceae			TGCTGGAACAAACGCCCCCACGGGTGCTACCCAGACACCCTTTGTGAATACTAACTAAAATGTTGCCTCGGCATTGGTTGGCCTCTTTGAGGTCCCTTTCCCTCGGGGAAGGAGCAGCCCGGCCGGTGGCCCTATCAACCCTTGTTTTTGTAATATCTTCTGAGTAAAAAACATAAATAAATCAAAACTTTCAACAACGGATCTCTTGGTTCTGGCATCGATGAAGAC	1	1
otu.1397	0	0	0	0	0	0	0	0	0	0	0	0	0	0	0	1	0	0	0	Unassigned							TACAGAGTTCATGCCCTCCCTTTTCTCTCTCCCCCCCTTTCCTCTTCTCCCTTCTTTTCTTTTTCCTTCCTTTTCCCCCCCCTTTTCTTCTTCCTTTTTTTTCCTTCCATATTAAACAAACTCTTTTTTTAGTGATGTCTGAGTACTATATAATAGTTAAAACTTTCAACAACGGATCTCTTGGTTCTGGCATCGATGAAGAACGCAGCGAAATGCGATAAGTAATGTG	1	1
otu.1398	0	0	0	0	0	0	0	0	0	0	0	0	0	0	0	1	0	0	0	k__Fungi	p__Ascomycota	c__Leotiomycetes	o__Helotiales	f__Helotiaceae			TACAGAGTTCATGCCCTCACGGGTAGATCTCCCACCCTTGAATATTATACCTTAGTTGCTTTGGCAGGCCGGGGCAACCCCCGGGCTTCGGCCTTGGTGTGCCTGCCAGAGGAAAAAAACTCTGTTTTTAGAGATTTCTGAGTACTATATAATAGTTAAAACTTTCAACAAAGGATCTCTTGGTTCTGGCATCG	1	1
otu.1399	0	0	0	0	0	0	0	0	0	0	0	0	0	0	0	1	0	0	0	k__Fungi	p__Ascomycota						TACCGAGTGAGGGCCCTCTGGGTCCAACCTCCACCCGTGTTTATTTTACCTTGTTGCTTCTGCGAGCCTGCCTTTTGGCTGCCGGGGGACATCTTTCCCCGGGTCCGCGCTCGCCGAAGACACCTTACACCTCTTTCTGAAGATTGTAGTCTGAGATTAAATATAAATTATTTAAA	1	1
otu.14	1	0	0	0	0	0	0	10	1777	3	1	0	0	0	0	0	1	6165	3	k__Fungi	p__unidentified	c__unidentified	o__unidentified	f__unidentified	g__unidentified	s__fungal sp NLR_2013	TACTGAGTTAGGGAGCAATCCCGAACCTCCAACCCTTTGTGAACACATCTTGTTGCTTCGGGGGCGACCCTGCCGTTTCGACGGCATTCCCCCCGGAGGTCATCAAAACACTGCATTCTTACGTCGGAGTATAAAGTTAATTTAATAAAACTTTCAACAACGGATCTCTTGGTTCTGGCATCGATGAAGAACGCAGCGAAATGCGATAAGTAATGTGAATTGCAGAATT	8	7961
otu.140	0	0	0	0	0	0	0	0	0	14	12	5	9	0	0	0	1	2	0	k__Fungi	p__Ascomycota	c__Dothideomycetes	o__Capnodiales	f__Mycosphaerellaceae	g__unidentified	s__Mycosphaerellaceae sp	TACCGAGTTCCGAAGGACACGCGGTGGTCTAAATATGCCACTTCGTGCCCCGGCCTCCAACCCTTTGTGAACACAACTTGTTGCTTCGGGGGCGACCCTGCCGTTCGCGGCGAGCGCCCCCGGAGGCCTTCCAACACTGCATTCTTACGTCGGAGTAAAAAGTTAATTTAATAAAACTTTCAACAACGGATCTCTTGGTTCTGGCATCGATGAAGAACGCAGCGAAATG	6	43
otu.1400	0	0	0	0	0	0	0	0	0	0	0	0	0	0	0	2	0	0	0	k__Fungi	p__Ascomycota	c__Eurotiomycetes	o__Eurotiales	f__Trichocomaceae	g__Penicillium		TACCGAGTGAGGGCCCTCTGGGTCCAACCTCCCACCCGTGTTTATTTTACCTTGTTGCTTCGGCGAGCCTGCCTTTTGGCTGCAGGGGGACATCTGTCCCAAGGTCCGCGCTCGCCGAAGACACCTTAGAACTCTGTCTGAAGATTGTAGTCTGAGATTAATAAAAATTATTTAAAACTTTAAACAA	1	2
otu.1401	0	0	0	0	0	0	0	0	0	0	0	0	0	0	0	0	0	1	0	k__Fungi	p__Ascomycota	c__Leotiomycetes	o__Helotiales	f__Helotiaceae	g__Hymenoscyphus	s__Hymenoscyphus tetracladius	TACAGAGTTCATGCCCTCACGGGTAGATCCCCCACCCTTGAATATTATACCTTAGTTGCTTTGGCAGGCCGGGGCCACCCCCGGGGCTTCGGCCTTGGTGTGCCTGCCAGAGGAAACAAACTCTTTTTTTAGTTATGTCTGAGTACTATATAATCGTTAAAACTTTCCACAACTGATCTCTTGGTTCTG	1	1
otu.1402	0	0	0	0	0	0	0	0	0	0	0	0	0	0	1	0	0	0	0	k__Fungi	p__Ascomycota	c__Dothideomycetes	o__unidentified	f__unidentified	g__unidentified	s__Dothideomycetes sp	TACTGAGTTCGGGGGCAATCCCAGTCCAGACCTCCAACCCTTTGTGAACCTATATTGTTGCTTCGGGGGCGACACTGCCGTTCGCGGCATTCCCCCCAGAGGTCATCAAAACACTGCATTATTACGTCGGAGTAAAAAGTTAATTTAATAAAACTT	1	1
otu.1403	0	0	0	0	0	0	0	0	0	0	0	3	1	0	1	1	0	0	0	k__Fungi	p__Ascomycota	c__Leotiomycetes	o__Helotiales				TACAGAGTTCATGCCCTCACGGGTAGATCTCCCACCCTTGAATACTATACCTTAGTTGCTTTGGCAGGCCGGGGCAACCCCCGGGACCTCGGCCTTGGTGTGCCTGCCAGAGGAAACAAACTATGTATTTAGTGATGTCTGAGTACAATATAATAGTTAAAACTTTCAACAACGGATCTCTTGGTTCTGGCATCGAT	4	6
otu.1404	0	4	0	0	0	0	0	0	0	1	1	0	0	0	4	2	0	0	0	k__Fungi	p__Ascomycota	c__Leotiomycetes	o__Helotiales	f__Helotiaceae	g__Hymenoscyphus	s__Hymenoscyphus tetracladius	TACAGAGTTCATGCCCTCACGGGTAGATCTCCCACCCTTGAATATTATCCCTTAGTTGCTTTGGCAGGCCGGGGCAACCCCCGGGGCTTAGGCATTGGTGTGCCTGCCAGAGGAAACAAACTCTGTTTTTAGTGATGTCTGAGTACTATATAATAGTTAAAACTTTCAACAACGGATCTCTTGTCTCTGGCATCGATGACTAACGCA	5	12
otu.1405	0	0	0	0	0	0	0	0	0	0	0	0	0	0	2	0	0	0	0	Unassigned							TACCGAGCAAGGGCTCTTAACCGGCCCGACCTCCAAACCTCTGCCGTCTTGCCCGTTGCCTCGGGGGCCCCGGCCCCCGGCGGACCGACACAAAACACTTTTGTAAATGCCCTCCGAGTCGCGAAACAAAATCGCACAAAACTTTCAACAACGGATCTCTTGGTTTAGGCATCGATGAAGAACGCAGCGAAATGCGATAAGTAGTGCGAATTGCAGAA	1	2
otu.1406	0	0	0	0	0	0	0	0	0	0	0	0	0	0	1	0	0	0	0	k__Fungi	p__Ascomycota	c__Leotiomycetes	o__Helotiales	f__Helotiaceae	g__Hymenoscyphus	s__Hymenoscyphus tetracladius	TACAGAGTTCATGCCCTAACGGGTAGATCTCCCAAACTTGAATATTATACCTTAGTTGCTTTGGCAGGCCGGGGCAACCCCCGGGGCTTCGGCCTTGGTGTGCCTGCAAGAGGAAACAAAATCTGTTTTTAGTGATGTCTGAGTACTATATAATAGTTAAAAATTTCAACAACGGA	1	1
otu.1407	0	0	0	0	0	0	0	0	0	0	0	0	0	0	2	0	0	0	0	k__Fungi	p__Ascomycota	c__Dothideomycetes	o__Capnodiales	f__Mycosphaerellaceae			TACTGAGTGAGGGAGCAATCCCGACCTCCAACCCTTTTTGAACGCATCATGTTGCTTCGGGGGCGACCCTGCCGCTCGCGGCATTCCCCCCGTAGGTAATCAAAACACTGCACTCTTACGTCGGAGTAACACGTTAATTTAATAAAACTTTCAACAACGGATCTCTTGGTTCTG	1	2
otu.1408	0	0	0	0	0	0	0	0	0	0	0	0	0	0	0	0	0	1	0	k__Fungi	p__Ascomycota	c__Dothideomycetes	o__Capnodiales	f__unidentified	g__unidentified	s__Capnodiales sp	TACCGAGTGAGGGCCTCCGGGTCCGACCTCCAACCCCATGTTATCCGACCCTGTTGCCTCGGGGGTGACCCGGCCCTCGCTGCCGGGGCCTCCGGTGGACCACTCAACACTGCATCTCTGCGTCTGAGTTAGATACTGAATCAATCAAAACTTTCAACAACGGATCTCTTGGTTCTGGCATCGATGAAGAACGCAGCGAAATGCGATAAGTAATGTGAATTGCAGAATT	1	1
otu.1409	0	0	0	0	0	0	0	0	0	0	0	0	0	0	1	0	0	0	0	k__Fungi	p__Ascomycota	c__Leotiomycetes	o__Helotiales	f__Helotiaceae	g__Hymenoscyphus	s__Hymenoscyphus tetracladius	TACAGAGTTCATGCCCTCACGGGTAGATCTCCCACCCTTGAATATTATACATTAGTTGCTTTGGCAGGCCGGGGCAACCCCCGAGGCTTCAACCTTGATGTACCTGCCAGAGGAAACAAAATCTGTTTTTAGTGATGTCTGAGTACTATATAATAGTTAAAACTTTCAACAACGGATCTCT	1	1
otu.141	0	0	0	0	0	0	0	0	0	22	24	12	13	59	13	22	0	0	0	k__Fungi	p__Ascomycota	c__Dothideomycetes	o__Capnodiales	f__Mycosphaerellaceae			TACTGAGTGAGGGAGCAATCCCGACCTCCAACCCTTTGTGAACATATCTTGTTGCTTCAGGGGCGACCCTGCCGTTCGCGGCATTCCCCCCGGAGGTCATCAAAACACTGCATTATTACGTCGGAGTAAAAAGTTAATTTAATAAAACTTTCAACAACGGATCTCTTGGTCCTGGCATCGATGAAGAACGCAGCGAAATGCGATAAGTAATGTGAATTGCAGAATTCAA	7	165
otu.1410	0	0	0	0	0	0	0	0	0	0	0	0	0	0	1	0	0	0	0	k__Fungi	p__Ascomycota	c__unidentified	o__unidentified	f__unidentified	g__unidentified	s__Ascomycota sp	TACATTCAGTAGCCTAGCTACTTGTTTACACCCTTGTTTTTTGCGTACCTATTGTTTCCTCGGTGGGCTTGCCTGCCGGTTGGACAAAACTTATAACCTTTTTAAATCTTCAATCAGCGTCTGAATTATACATAATAATTACAACTTTCAACAACGGATCTCTTGGTTCTGGCATCGATGAAGAACGCAGCGAAATGCGATAAGTAGTGTGAATTGCAGAATTCAGTGA	1	1
otu.1411	0	0	0	0	0	0	0	0	0	0	0	0	0	0	1	0	0	0	0	k__Fungi	p__Ascomycota	c__Sordariomycetes	o__Diaporthales	f__Gnomoniaceae			TGCTGGAATAAACGCCCTCACGGGTGCTACCCAGAAACCCTTTGTGAATACTACCTAAAATGTTGCCTCGGCATTGGTTGGCCTCTTAGAAGTCCCTTTCCCTCGGGGAAGGAGCAGACCGGCCGGTGGCCCTATAACCTCTTGTTTTTGTATATCATCTGAGGAAAAAACATAAAAAAATAAAAATTTTCAACAACGGATCTCT	1	1
otu.1412	0	0	0	0	0	0	0	0	0	0	0	0	0	0	1	0	0	0	0	k__Fungi	p__Ascomycota	c__Dothideomycetes	o__unidentified	f__unidentified	g__unidentified	s__Dothideomycetes sp	TACTGAGTTCGGGGGCAATCCCAGTCCCGACCTCCAACTCCTTGTGAACTTATATTGTTGCTTCGGGGGCGACCCTGCTGTTCGCGGCATTCCCACCGGAGGTCATACAAACACTGCATTATTACGTCGGAGTAAAAAGTTAATTTAAAAAAACTTTCAACAACGGATCTCTTGGTTC	1	1
otu.1413	0	0	0	0	0	0	0	0	0	0	0	0	0	0	0	0	0	1	0	k__Fungi	p__unidentified	c__unidentified	o__unidentified	f__unidentified	g__unidentified	s__Ceramothyrium thailandicum	TACCGAGTTAGGGTCTCTACAGGCCCGACCTCCAACCCTTGTGTTAACCAAACCATGTTGCTTCGGCGAGCCTGTCTCCGGACTGCCGGGAGTCGAGATCGACTTCGGGCTCGTTGCTCGTCGATAGCCCCTCCCAAAACTCTTGATGAAACCTGTCGTCTGAGTCTATAAGTTTAATAAACTAAAAACTTTCAACAACGGATCTCTTGGTTCTGGCATCGATGAAGAA	1	1
otu.1414	0	0	0	0	0	0	0	0	0	0	0	0	0	0	1	0	0	0	0	Unassigned							CTCTAAACAATGGAGCAGGTGGCATCAGCCGCTACATATTCGAATTGAGGGGAAATCCTAAAGCCCAGGCTACTATTCAGAGTTGAAAGACTCTGTTACAGTAAAAATGCATGCGATGTAACAGTGGATAATCCGCAGCCAAACCTCTACAGCGTAAAGCCATGAGGAA	1	1
otu.1415	0	0	0	0	0	0	0	1	0	0	0	0	0	0	1	0	0	0	0	k__Fungi	p__Ascomycota	c__Sordariomycetes	o__Diaporthales	f__Gnomoniaceae	g__Plagiostoma		TGCTGGAATAAACGCCCTCACGGGTGCTACCCAGAAACCCTTTGTGAATACTACCTAAAATGTTGCCTCGGCATTGGTTGGCCTCTTTGAGGTCCCTTTCCCTCGGGGAAGGAGCAGACCGGTCGGTGGCCCTATAAACTCTTGTCTTTGTAATATCCTCTGAGTAAAAAACATAAATAAATAAAGACTTTCAACAA	2	2
otu.1416	0	0	0	0	0	0	0	0	0	0	0	0	0	0	0	1	0	0	0	k__Fungi	p__Ascomycota	c__Sordariomycetes	o__Diaporthales	f__Gnomoniaceae			TGCTGGAACAAACGCCCTCTCGGGTGCTACCCAGAAACCCTTTGCGAATACTACCTAAAATGTTGCCCCGGCATTGGTTGGCCTCATTGAGGTACCTTTCCCTCGGGGAAGGAGCAGACCGGCCGGTGGCCCTATAAACTCTTGTTTTTGTAATATCATCTGAGTAAAAAACATAAAAAAATCAAAACTTTCGACAACG	1	1
otu.1417	0	0	0	0	0	0	0	0	0	0	0	0	0	0	0	1	0	0	0	k__Fungi	p__Ascomycota	c__Sordariomycetes	o__Diaporthales	f__Gnomoniaceae			TGCTGGAACAAACGCCCTCACGGGTGCTACCCAGAAACCCTTTGTGAATACTACCTAAAATGTTGCCTCGGCATTGGTTGGCTCCTTTGAGGTCCCTTTCCCTCGGGGAAGGAGTAGACCGGCCGGTGGCCCTATAAACACCTGTTTTTGTAATATCATCTGAGT	1	1
otu.1418	0	0	0	0	0	0	0	0	0	0	0	0	0	0	0	0	0	1	0	k__Fungi	p__Ascomycota	c__Leotiomycetes	o__Helotiales	f__Helotiaceae	g__Hymenoscyphus	s__Hymenoscyphus tetracladius	TACAGAGTTCATGCCCTCATGGGTAGATCTCCCAACCTTGAATATTATACCTTAGTTGCTTTGGCAGGCCGGGGCAACCCCCGGGGCTACGACCATGGTGTACCTGCCAGAGGAAACAAAATCTGTTTTTAGTGATGTCTGAGTACTATATAATAGTTAAAACTTTCAACAACGGATCTCTTGGTTCTGGCATCGATGAAGAACGCAGCGAAA	1	1
otu.1419	0	0	0	1	0	0	0	0	0	0	8	33	1	0	0	0	0	1	0	k__Fungi	p__Ascomycota	c__unidentified	o__unidentified	f__unidentified	g__unidentified	s__Ascomycota sp	TACCGTGGGGATTCGTCCCCATTGAGATAGCACCCTTTGTTCATGAGTACCCTCGTTTCCTCGGCGGGCTTGCCCGCCAGAAGGACAATACAAAAACCCTTTTGCAGTAGCAGTAACTTCAGTTAATATACAAATATTAAAACTTTCAACAACGGATCTCTTGGTTCTGGCATCGATGAAGAACGCAGCTGGTGCAC	5	44
otu.142	0	0	0	0	0	0	0	1	2	0	6	0	1	1	0	0	1	11	0	k__Fungi	p__Ascomycota	c__Dothideomycetes	o__Capnodiales	f__Mycosphaerellaceae	g__Pseudocercospora		TACTGAGTGAGGGCTCACGCCCGACCTCCAACCCTTTGTGAACCAAACTTGTTGCTTCGGGGGCGACCCTGCCGACGACTTCGTCGCCGGGCGCCCCCGGAGGTCTTCTAAACACTGCATCTTTGCGTCGGAGTTTAAAACAAATTAAACAAAACTTTCAACAACGGATCTCTTGGTTCTGGCATCGATGAAGAACGCAGCGAAATGCGATAAGTAATGTGAATTGCAG	7	23
otu.1420	0	0	0	0	0	0	0	0	0	0	0	0	0	0	0	1	0	0	0	Unassigned							CCTTCACATTCGAAGACACCGTACTAACAAGTTTTTACAGAACCTGCGGAAGGATCATTACTGAGTTCTGGGTTCTCTCTCGAGGCCCGACCTCCAACCCTGTGTTTACTCGACCACGTTGCTTCGGCAAGCCCGTCTCTCGGGACCGCCGGGGGGTAGTC	1	1
otu.1421	0	0	0	0	0	0	0	0	0	0	2	0	0	0	0	1	0	0	0	k__Fungi							TACCGAGTTAGGGTGCCCTCGTGGCGCCCGACCTCCCAACCCTTTGTCTATGATACCATACAGTTGCTTCGGCGTGCCGAGGGGTCATACCCTCGCCGGACTTCCGGTCGGGAGCGCGCACGCCGATGGCCTCATCAAAACCATTGAACCCAAAACCTGTCGTCTGGACATTTGTGATTAACTATAATCAAAAACAAAACTTTCAACAACGGATCTCTTGGTTCTGGC	2	3
otu.1422	0	0	0	0	0	0	0	0	0	0	0	0	0	0	0	1	0	0	0	k__Fungi	p__Basidiomycota	c__Agaricomycetes	o__Russulales	f__Hericiaceae	g__Dentipellis		TAATGAATTTGAAAGAGGTTGTTGCTGGCCTTCACCGGCATGTGCACGCCTTGATCTCATCCACCTTACACCTGTGCACCTTTGCGTGGGTCTGTTGGCTTTGCGGCCTTCAGACTTGCGTCTTTCACAAACTCTTTTGTATGTAACAGAATGTCTTATGCTATAAAACGCATCTTATACAACTTTCAACAACGGATCTCTTGGCTCTCGCATCGATGAAGAACGCAG	1	1
otu.1423	0	0	0	0	0	0	0	0	0	0	0	0	0	0	0	1	0	0	0	k__Fungi	p__Ascomycota	c__Eurotiomycetes	o__Eurotiales	f__Trichocomaceae	g__Penicillium		TACCGAGTGAGGGCCCTCTGGGTCCAACCTCCCACCCGTGTTTACTTTACCTTGTTGCTTCGGCGAGCCTGCCTTTTGGCCGCCGGGGGACATCTGTCCCCAGGTCCGCGCTCGCCTAAGACACCCAAGAACTCTTTCTGAAGATTGTAGTCTGAGATTAAATATAAATTATTTAAAACTTTCAACAACGG	1	1
otu.1424	0	0	0	0	0	0	0	0	0	0	0	0	0	0	0	1	0	0	0	k__Fungi	p__Ascomycota	c__Sordariomycetes	o__Diaporthales	f__Gnomoniaceae			TGCTGGAACAAACGCCCTCACGGGTGCTACCCAGAAACCCTTTGTGAATACTACCCAAAATGTTGCCTCGGCATTGGTTGGCCTCTTTAAAGTCACTTACCCTCGGGGAAGGAGCAGACCGGCCGGTGGCCCTATACACTCTTGTTTTTGTAATATCATCTGAGTAAAAAACATAAATAAATCAAAACTTTCAACAAC	1	1
otu.1425	0	0	0	0	0	0	0	0	0	0	0	0	0	0	0	2	0	0	0	k__Fungi	p__Ascomycota	c__Sordariomycetes	o__Diaporthales	f__Gnomoniaceae			TGCTGGAACAAACGCCCTCACGGGTGCTACCCAGAAACCCTTTGTGAATACTACCTAAATGTTGCCCCGGCATTGGTTGGCCTCTTTGAGGTCCCTTTCCCTCGGGGAAGGAGCAGACCGGCCGGTGGCCCTATAAACTCTTGGTTTTGTAATATCATCTGGGTAAAAAAAATAAATAAATCAAAAATTTCAACA	1	2
otu.1426	0	0	0	0	0	0	0	0	0	0	1	0	0	0	0	0	0	1	0	k__Fungi	p__Ascomycota	c__Leotiomycetes	o__Helotiales	f__Helotiaceae			TACGGAGTTCATGCCCTCACGGGTAGATCACCCACCCTTGAATATCATACCTTAGTTGCTTTGGCAGGCCGGGGCAACCCCCGGGGCTTCGGCCTTGGTGTGCCTGCCAGAGGAAACAAACTCTGTTTTTAGTGATGTCTGAGTACTATATAATAGTTAAAAATTTCAACAACGGATCTCTTTGTTATGGC	2	2
otu.1427	0	0	0	0	0	0	0	0	0	1	0	0	0	0	0	1	0	0	0	k__Fungi	p__Ascomycota	c__Eurotiomycetes	o__Eurotiales	f__Trichocomaceae	g__Penicillium		TACTGAGTGAGGGCCCCTCGGGGTCCAACCTCCCACCCGTGTTTACCGTACCATGTTGCTTCGGCAGGCCCGCCTCACGGCCGCCGGGGGGCCTCTGCCCCCGGGCCCGCGCCTGCCGAAGACCCCCCTGAACGCTGTCTGAAGATTGCAGTCTGAGCGATTAGCGAAATTAATTAAAACTTTCAACAACGGATCTCTTGGTTCCGGCATCGATG	2	2
otu.1428	0	0	0	0	0	0	0	0	0	0	0	0	0	0	0	0	0	1	0	k__Fungi	p__Ascomycota	c__Sordariomycetes	o__Diaporthales	f__Gnomoniaceae	g__Plagiostoma		TGCTGGAATAAACGCCCTCACAGGTGCTACCCAGAAACCCTTTGTGAGTACTACCTAAAATGTTGCGTCGGCATTGGTTGGCCTCTTTGAGGTCCCTTTCCCTCGGGGAAGGAGCAGACCGGCCGGTGGCCCTATACACTCTTGTTTTTGTAATATCATCTGAGTAAAAAACATAAATAAATCAAAACTTTCAACAACGTATCTCTTTGTTCTTGCA	1	1
otu.1429	0	0	0	0	0	0	0	0	0	0	0	0	0	0	0	1	0	0	0	k__Fungi	p__Ascomycota	c__Sordariomycetes	o__Diaporthales	f__Gnomoniaceae			TGCTGGAACAAACGCCCTCACGAGTGCTACCCAGAAACCCTTTGTGAATACTACATAAAATGTTGCCTCGGCATTGGTTGGCCTCTTTTAGGTCCCTTTCCCTCGGGGAAGGAGCAGACCGGCCGGTGGCCCTATAAACTCTTGTTTTAGTAATATCATCTCAGTCAAAAACATAAATAAATCAAAA	1	1
otu.143	0	0	0	0	0	0	0	0	0	1	0	3	0	8	0	0	0	0	0	Unassigned							TACTGAGTTAGGGTCCTCGTGGCCCGACCTCCAACCCTTGTGTTTACCAAACCACGTTGCTTCGGCGGGCCCGTCCCCTCTGGGGGACCGCCGGGGGGTCTCTCTGACTTCCTGGCCCGTTGCCCGCCGGTGGCCAACTTACCAAAACTCTTAACAAACTTTGTCTGAACAACACCTTTTGATTAAATCAAAAAATTAAAACTTTCAACAACGGATCTCTTGGTTCTGG	3	12
otu.1430	0	0	0	0	0	0	0	0	0	0	0	0	0	0	0	0	0	1	0	k__Fungi	p__unidentified	c__unidentified	o__unidentified	f__unidentified	g__unidentified	s__fungal sp NLR_2013	TACCGAGTTAGGGAGCAATCCCGAACCTCCAACCCTTTGTGGACACATCTTGTTGCTTCGGGGGCGACCCTGCCGTTTCGACGGCATTCCCACAGGAGGTCATAAAAACACTGCATTCTTACGTCGGAGTATAAAGTTAATTTAATAAAACTTTCAACAACGGATCTCTTGGTTCTGACATCGATGAAGAACGCA	1	1
otu.1431	0	0	0	0	0	0	0	0	1	0	0	0	0	0	0	0	0	1	0	k__Fungi	p__unidentified	c__unidentified	o__unidentified	f__unidentified	g__unidentified	s__fungal sp NLR_2013	TACTGAGTTAGGAAGCAATCCCGAACCTCCAACCCTTTGTGAACACATCTTGTTGCTTCGGGGGCGACCCTGCCGTCTCGACGGCATTCCCCCCGGAGGTCATCAAAACACTGCATTCTTACGTCGGAGTATAAAGTTAATTTAATAAAACTTTCGACAACGGCTCTCTTGGTTCTCCCATCGATGAAGACCGCAGCGAAATGCGATAAGTAATGTGAATTG	2	2
otu.1432	0	0	0	0	0	0	1	0	0	0	1	0	0	0	0	1	0	0	0	k__Fungi	p__Ascomycota	c__Leotiomycetes	o__Helotiales	f__Helotiaceae			TACAGGGTTCATGCCCTCACGGGTAGATCTCCCACCCTTGAATATTATACCTTAGTTGCTTTGGCAGGCCGGGGCAACCCCCGGGGCCACGGCCTCGGTGAGCCTGCCAGAGGAAACAAACTCTGTTTTTAGTGATGTCTGAGTACTATATAATAGTTAAAACTCTCAACAACGGATCTCTTGGTTCTGG	3	3
otu.1433	0	0	0	0	0	0	0	0	0	0	0	0	0	0	0	0	0	1	0	Unassigned							CTCTAAACAATGGAGCAAGTGGCATCAGCCGCTACATATTCGAATTGCGGGGAAATCCTAAAGCACAGGCTACTATTCAGAGTTGAAAGACTCTGATAAAGTAAAAACGCCTGTGATGTAACAATGGATAATCCGCAACCAAACCTCTACAGCGAAAAGCCACGAGGAAGGTTCACAGACT	1	1
otu.1434	0	0	0	0	0	0	0	0	0	0	0	0	0	0	0	1	0	0	0	k__Fungi	p__Ascomycota	c__Eurotiomycetes	o__Eurotiales	f__Trichocomaceae	g__Penicillium		TACCGAGTGAGGGCCCTCTGGGTCCAACCTCCCACCCGTGTTCATTTTACCTTGTTGCTTCGGCGAGCCTGCCTTTTGGCTGCCGGGGGACATCTGTCCCCGGGTCCGCGCTCGCCGAAGACACCTTAGAACTCTATCCGAAGATTGTCGTCTGAGATTAAATATAAATTATTTAAGACTTTCAACAGCGGATCTCTTGGTTCAGGCATCGATGAAGAACGC	1	1
otu.1435	0	0	0	0	0	0	0	0	0	0	0	0	0	0	0	1	0	0	0	k__Fungi	p__Ascomycota	c__Sordariomycetes	o__Diaporthales	f__Gnomoniaceae			TGCTGGAACAAACGCCCTCACGGGTGCTACCCAGAAACCCTTTGTGAATACTACCTAAAATATTGCCTCGGCATTGGTTGGCCTCTTTGAGATCCCTATCCCACGGGGAAGGAGCAGACCGGCCGGTGGACCTATAAACTCTTGTTTTTGTAATAACATCTGAGTAAAAAACATAAATAAATCAAAACTTTCAACAAC	1	1
otu.1436	0	0	0	0	0	0	0	0	0	0	0	0	0	0	0	0	0	1	0	Unassigned							CTCTAATCCATGGAGCAAGTGGCATCAGCCGCTACATATTCGAATTGCGGGGAAATCCTAAAGCTCTGGCTACTATTCAGAGTTGAAAGACTCTGTTACAGTAAAAATGCCTGTGATGTAACAATGGATAATCCGCAGCCAAACCTCTACAGCGCAAACC	1	1
otu.1437	0	0	0	0	0	0	0	0	0	0	0	0	0	0	0	2	0	0	0	k__Fungi	p__Ascomycota	c__Eurotiomycetes	o__Eurotiales	f__Trichocomaceae	g__Penicillium		TACCGAGTGAGGGCCCTCTGGGTCCAACCTCCACCCGTGTTTATTTTACCTTGTTTCTTCGGCGAGCCTGCCTTTTGGCTGCCGGGGGACATCTGTCCCCGGGTCCGCGCTCGCCGAAGACACCTTAGAACTCTGTCTGAAGATCGTAGTCTGAGATTAACTATAAATTATTTAAAACTTTCAACGACGGATCTCTTGTTTCCAGCATCGATGAA	1	2
otu.1438	0	0	0	0	0	0	0	0	0	0	0	0	0	0	0	1	0	0	0	k__Fungi	p__Ascomycota	c__Dothideomycetes	o__Capnodiales	f__Mycosphaerellaceae	g__unidentified	s__Mycosphaerellaceae sp	TACTGAGTGAGGGAGCAATCCCGACCTCCAACCCTTTGTGAGCGCATCATGTTGCTTCGGGGGCGACCCTGCCGTTCGCGGCATTCACCCAGAAGGTAATCAAAACACTGCATTCTTACGTCGAAGTAAAAAGTTAATTTAATAAAACTTTCAACAACGGATCACTTGGTTCTGGCATCGATGAACAACGCAGCGA	1	1
otu.1439	0	0	0	0	0	0	0	0	0	0	0	0	0	0	0	1	0	0	0	k__Fungi	p__Ascomycota	c__Eurotiomycetes	o__Eurotiales	f__Trichocomaceae	g__Penicillium		TACCGAGTGAGGGTCCTCTGGGTCCAACCTCCCACCCGTGTTTATTTTACCTTGTTGCTTCGGCGTGGCTGCCTTTTGGCTGCCGGGGGACATCTGTCCCAGGGTCCGCGCTCGCCGAAGACACCTTAGAACTCTGTCTGAAGATTGTGGTCTGAGACTAAATATAAATTATTTAAAACTTTCAACCA	1	1
otu.144	0	0	0	0	0	0	0	0	0	8	8	0	0	14	141	2	6	20	2	Unassigned							CTCTAAACAATGGAGCAAGTGGCATCAGCCGCTACATATTCGAATTGCGGGGAAATCCTAAAGCTCAGGCTACTATTCAGAGTTGAAAGACCCTGTTACAGTAAAAACGCCTGTGATGTAACAATGGACAATCCGCAGCCAAACCTCTACAGCGCAAAGCCACGAGGAAGGTTCACAGACTAAGTGAATATGGGTCAGATACATCTCTGACTTAAGATATAGTCGGTCA	8	201
otu.1440	0	0	0	0	0	0	0	0	0	0	0	0	0	0	0	1	0	0	0	k__Fungi	p__Ascomycota	c__Eurotiomycetes	o__Eurotiales	f__Trichocomaceae	g__Penicillium		TACCGAGTGAGGGCCCTCTGGGTCCAACCTCCCACCCGTGTTTATTTTACCTTGTTGCTTCGGCGAGCCTGCCTTTTGGCTGCCGGGGGACGTCTGTCCCCGGGTCCGCGCTCGCCGAAGACAACTTAGAACTCTGTCTGAAGATTGTAGTCTGAGATTCAATATAAATTACTTAAAAATTTCAAAAAAGGA	1	1
otu.1441	0	0	0	0	0	0	0	0	0	0	0	0	0	0	0	0	0	1	0	Unassigned							CTCTAAACAATGGAGCAAGTGGCATCAGCCGCTACATATTCGAATTGCGGGGAAATCCTAGAGCCCAGGCTACTATTCAGAGTTGAAAGACTCTGATACAGTAAAAACGCCTGTGATGTAACAATGGATAATCCGAAGACAAACCTCAACAACGCAAAGCCAC	1	1
otu.1442	0	0	0	0	0	0	0	0	0	0	1	0	0	0	0	0	0	1	0	k__Fungi	p__Ascomycota	c__Leotiomycetes	o__Helotiales	f__Helotiaceae	g__Hymenoscyphus	s__Hymenoscyphus tetracladius	TACAGAGTTCATGCCCTCACGGGTAGATCTCCCACCCTTGAATATTATACCTTGGTTGCTTTGGCAGGCCGGGGCAACCCCCGGGGCTTCGGCCTTGGTGTGACTGCCAGAGGAAACAAAATCTGTTTTTAGTGATGTCTGAGTACTATATATTAGTTAAAACTTTCAACAACGGCTCTCTTGGTTCTGCCATCGA	2	2
otu.1443	0	0	0	0	1	0	0	0	0	0	0	0	0	0	0	0	0	0	0	k__Fungi							TACCTTTCAATGCAGCCGAATGGGGATGGTTGAGTTTCTCGCCTAACTGTTCTGCCTGTATTCTACCCTTGTTTGTCATATACTATTATTTCCTAGGCAGTCTTGCTTGCCGAGTGAAACAAATTATAACCTATTTAATTTTCTATCAGCGTCTGAACAAAATTAATAATTA	1	1
otu.1444	0	0	0	0	1	0	0	0	0	0	0	0	0	0	0	0	0	0	0	Unassigned							TATCGAGTTTGAAAGAGGTTGTCGCTGGCCTTTCGGGGCATGTGCACGCCTTGCTCATCCATCTCACACCTGTGCACCTTCTGTAGTTCTGGGAGAAGTGGGGGCGACCCCCTTCGCTTGGTTCTACGTCTTTTCACACACTCTATACGTTCTGAATGTAAACCGCGATAAAACGCATCTAATACAACTTTCAACAACGGATCTCTTGGCTCTCGCATCGATGAAGAA	1	1
otu.1445	0	0	0	0	2	0	0	1	0	0	0	0	0	0	0	0	0	0	0	k__Fungi	p__Basidiomycota	c__Incertae sedis	o__Malasseziales	f__Incertae sedis	g__Malassezia		TAGTGAAGATTTGGGCAGGCCATACGGACGCCAAAAAGTGTCCCTGGCCGCCTACACCCACTATACATCCACAAACCCGTGTGCACTGTCTTGAGAAAGGCATCAGAGAAGTTTTTTGTGGCATCTATTGGGGTCTTTCTTCGCTACGAACTCGAATGGTTA	2	3
otu.1446	0	0	0	0	1	0	0	0	0	0	0	0	0	0	0	0	0	0	0	Unassigned							TACCTTTCTGGCTATTTAATAGCTTGTCGGGGGGTTATAGTCTCTATAGCCTCTGACTGAATCCGTGTTTTTTGCGTACTACATGTTTCCTCGGCAGGCTTGCTTGCCGATAGGACAACCTAAAACTCTTTGCAACTGCAATCAGCGTCTGAATTATTTAATAATTACAACTTTCAACAACGGATCTCTTGGTTCTGGCATCGATGAAGAACGCAGCGAAATGCGATAA	1	1
otu.1447	0	0	0	0	1	0	0	0	0	0	0	0	0	0	0	0	0	0	0	k__Fungi	p__Basidiomycota	c__Incertae sedis	o__Malasseziales				TAGTGAAGATTTGGGCAGGCCATACGGACGCCAAAAAGCGTCCCTGGCAGCCTACACCCACTATACATCCTCAAACCCGTGTGCACTGTCTTGGAGAAAGGCTTCAGAGAAGTTTTTTGTGGCCTCTCTTGGGGTCTTTCTTCGCTAGAATCTCGAATGGT	1	1
otu.1448	0	0	0	0	2	0	0	0	0	0	0	0	0	0	0	0	0	0	0	k__Fungi							TACCTTTCAATGCAGCAGAATGGGGATGGTTGAGTTTCTCGCCTCTCTGTCCTGCCTGTATTCTACCCTTGTTTGTCATATACTATTATTTCCTCGGCCGGCTTGCTTGCCGAGTGAAACCAATTATAACCTATTTAATTTTCAATCGGCGTCCGCACAAAATTAATAATTACAACTTTCAACAACAGATCTCTTTGTTCTGGCCTCG	1	2
otu.1449	0	0	0	0	16	0	0	0	0	0	0	0	0	0	0	0	0	0	0	k__Fungi							TACCGTTCAATGCAGCAGAATGGGGATAGTTGAGTTTCTCGCCTCTCTGTTCTGCCTGTATTCTACCCTTGTTTGTCATATACTATTATTCCCTCGGCAGGCTTGCTTGCCGAGTGAAACCAATTATAACCTATTTAATTTTCAATCGGCGTCTGAACAAAATTAATAATTACAACTTTCAACAACGGATCTCTTGGTTCTCCCATCGATGAAGAACGCAGCGAAACG	1	16
otu.145	0	0	0	0	0	0	0	0	0	5	2	3	1	34	10	1	0	2	0	k__Fungi	p__Ascomycota	c__Dothideomycetes	o__Capnodiales	f__Mycosphaerellaceae			TACTGAGTTTGGGGGCAAACCCAGTCCCGATCTCCAACCCTTTGTGAACGCATCATGTTGCTTCGGGGGCGACCCTGCCGTTCGCGGCATTCCCCCCGGAGGTAATCAAAACACTGCATTCTTACGTCGGAGTAAAAAGTTAATTTAATAAAACTTTCAACAACGGATCTCTTGGTTCTGGCATCGATGAAGAACGCAGCGAAATGCGATAAGTAATGTGAATTGCAGA	8	58
otu.1450	0	0	0	0	9	0	0	0	0	0	0	0	0	0	0	0	0	0	0	k__Fungi							TCCCTTTTAATGCAGCAGAATGGGGGTGGTTGAGTTTCTCGCCTCTCTGTTCTGCCTGTATTCTACCCTTGTTTGTCATATACTATTATTTCCTCGGCAGGCTTGCTTGCCGAGTGAAACCAATTATAACCTATTTAATTTTCAATCAGCGTCCGAACAAAATTAATAATTACAACTTTCAACAACGTATCTCTTGATT	1	9
otu.1451	0	0	0	0	3	0	0	1	0	0	0	0	0	0	0	0	0	0	0	k__Fungi	p__Basidiomycota	c__Incertae sedis	o__Malasseziales				TAGTGAAGATTTGGGCGGGCCATACGGACGCCAAAAAGTATCCCTGGCCGCCTACACCCACTATACATCCACAAACCCGTGTGCACTGTCTTGGAGAAAGGCTTCAGAGAAGTTTTTTGTGGCCTCTCTTGGGGTCTTTCTTCGCTACCAGCTCGGATGGTTAGTATGAACCTGGAACTTGGTTGGACCG	2	4
otu.1452	0	0	0	1	52	0	1	73	0	0	0	0	0	0	0	0	0	0	0	k__Fungi	p__Basidiomycota	c__Incertae sedis	o__Malasseziales				TAGTGAAGACTTGGGCAGGCCATACGGACGCCAAAAAGTGTCCCTGGCCGCCTACACCCACTATACATCCACAAACCCGTGTGAACAGTCTTGGAGAAGGGCTTCAGAGAAGTTTTTTGTGGCCTCTCTTGGGGTCTTTCTTCGCTACAAACTCGAATGGTTAGTATGAACGTGGAACTTGATTGAACC	4	127
otu.1453	0	0	0	0	2	0	0	0	0	0	0	0	0	0	0	0	0	0	0	k__Fungi	p__Ascomycota	c__Leotiomycetes	o__unidentified	f__unidentified	g__unidentified	s__Leotiomycetes sp	TACAGAGTTCATGCCCCTCGGGGTAGACCTCCCACCCTTTGTATACATTGCCTTTGTTGCTTTGGCGGGCCGCCGCGCCCGCGTCCACCGGCTTCGGCTGGTGTGCGCCCGCCAGAGAACCCCCAAACCCTGTTTTACAGTGTCGTCCGAGTACTATATAATA	1	2
otu.1454	0	4	2	1	6	0	0	9	0	0	0	0	0	0	0	0	0	0	0	k__Fungi	p__Basidiomycota	c__Incertae sedis	o__Malasseziales				TAGTGAAGATTTGGGCAGGCCATACGGACGCCAAAAAGTGTCCCTGGCCGCCTACACCCACTATACATCCACAAACCCGTGTGCACTGTCTTTGAGCAAGGCTTCAGAGAAGTTTTTTGTGGCCTCTCTTGGGGTCTTTCTTCGCTACAAACTCGAATGGTTACTATGCACGTGGAACTTCGTTTGACC	5	22
otu.1455	0	0	0	0	1	0	0	0	0	0	0	0	0	0	0	0	0	0	0	k__Fungi	p__Basidiomycota	c__Incertae sedis	o__Malasseziales				TAGTGAAGATTTGGGCAGGCCATACGGACGCCAAAAAGTGTCCCTGGCCGACTACACCCACTATACATCCACAAACCCGTGTGCACTGTAATAGAGAAAGGCTTAAGAGAAGTTTTTTGTGGCCTCACTTGGGGTCTTTCTTCGCTACAAACTCGAATGGTGAGTATGAACGTGGAACTTGGTTGGAC	1	1
otu.1456	0	2	1	1	21	0	0	11	1	0	0	0	0	0	0	0	0	0	0	k__Fungi	p__Basidiomycota	c__Incertae sedis	o__Malasseziales				TAGTGAAGATTTGGGCAGGCCATACGGACGCCAAAAGGTGTCCCCGGCCGCCTACACCCACTATACATCCACAAACCCGTGTGAACTGTCTTGGAGAAAGGCTTCGGAGAAGTTTTTTGTGGCCTCTCTTGGGGTCTTTCTTCGCTACAAACTCGAATGGTTGGTATGAACGTGGAACTTGGTTGGACCGTCACTGGTCAACAAACTATACACAACTTTCGAACACGG	6	37
otu.1457	0	0	0	0	1	0	0	0	0	1	0	2	0	0	0	0	0	0	0	k__Fungi	p__Ascomycota	c__unidentified	o__unidentified	f__unidentified	g__unidentified	s__Ascomycota sp	TACCGTGGGGATTCGTCCCCATTGAGATAGCACCCTTTGTTCATGAGTACCCTCGTTTAATCGGCGGGCTTGCCCGCCAGTAGGACAAAACAAAAACCCTTTTGCAGTAGCAGTAACTTCAGCAAATAAACAAATATTAAAACTTTCAACAACAGATCTCTTGGTTCTGGCATC	3	4
otu.1458	0	0	0	0	1	0	0	0	0	0	0	0	0	0	0	0	0	0	0	k__Fungi	p__Basidiomycota	c__Incertae sedis	o__Malasseziales	f__Incertae sedis	g__Malassezia		TAGTGAAGATTTGGGCAGGCCATACGGACGCCAAAAAGTGTCCCTGGCCGCCTACACCCACTATACATCCACAAACCTGTGTGCACTGTCTTGGAGAAAGGCTTCAGAGAAGTTTTTTGTGGCCTCCCTTGGGGTCTTTATTCGCTACAAACTCGATTGGTTAGTATGAACGCGGAACTGGGTTGGACCGTCCCTGGCCAACAAACTAT	1	1
otu.1459	0	0	0	0	1	0	0	1	0	0	0	0	0	0	0	0	0	0	0	k__Fungi	p__Basidiomycota	c__Incertae sedis	o__Malasseziales				TAGTGAAGATTTGGGCAGGCCATACGGACGCCAAAAAGTGTCCCTGGCCGCCTACACACACTATACATCCACAAACCCGTGTGCACTGCCTTGGAGAAAGGCTTCAGAGAAGTTTTTTGTGGACTCTCTTGGGGTCTTTCTTCGCTAGACACTCGAATGGTTAGTATGAACGAGGAACTTGGTTGGAC	2	2
otu.146	1	1	0	0	10	0	0	0	2	1	7	1	4	0	9	4	2	6	5	Unassigned							TGTCGAAACCTGCCCCAGCAGAACGACCCGAGAACGCGTGATAACCACACGGGGCGAGGGGCTTCGCGGCCTTTCGTCCCCAAACGGTCGGGAACCCCGTGCCGCCCGTCTGGCCACAAACCATTCGAAGCGACCGTGGCAACCTCGTCCGTAAACCGAACCCCGGCGCGGAATGTGCCAAGGAACTGAAACCAAA	13	53
otu.1460	0	0	0	0	5	0	0	0	0	0	0	0	0	0	0	0	0	0	0	k__Fungi							TACCTTTCAATGTAGCAGAATGGGGATGGTTGAGTTTCTCGCCTCTCTGTTCTGCCTGTATTCTACCCTTGTTTGTCATATACTATTATTTCCTCGGCATTCTTGCTTGCCGTGTGAAACCAATTATAACCTATTTAATTTTCGATCGGCGTCTGAACAAAATTAATAATTACAACTTTCAACAAC	1	5
otu.1461	0	0	0	0	1	0	0	0	0	0	0	0	0	0	0	0	0	0	0	k__Fungi							TACCTCTCAATGCAGCAGAATGGGGATTGTTGAGTTTCTCGCCCCTCTGTTCTGCCTGTATTCTACCCTTGTTTGTCATATACTATTATTTCATCGGCAGGCTTGCTTGCCGAGTGAAACCAATTATAACCTATTTAATTTTCAATCAGAGTCTGAA	1	1
otu.1462	0	0	0	0	1	0	0	1	0	0	0	0	0	0	0	0	0	0	0	k__Fungi	p__Basidiomycota	c__Incertae sedis	o__Malasseziales				TAGTGAAGATTTGGGCAGGCCATACGGACGCCAAAAAGTGTCCCTGGCCGCCTACACCCACTATACATCCACAAACCCGTGTGCACTGACTTGGAGAAAAGATTCAGGGAAGTTTTTTGTGGCCTCTCTTGGGGTATTTCTTCGCTAGAAACTCGAATGGTTAGTATGAA	2	2
otu.1463	0	0	0	0	4	0	0	0	0	0	0	0	0	0	0	0	0	0	0	k__Fungi							TACTTTTCAATGCAGCAGCATGGGGATGGTTGAGTTTCTCGCCTCTCTGTTCTGCCTGTATTCTGCCCTTGTTTGTCATATACTATTATTTCCTCGGCAGGCTTGCTTGCCGAGTGAAACCAATTATAACCTATTTAATTTTCAATCAGCGTCAGAACAAAATTAATAATTAAAACTTTCACCAACGGATCTCTTGGTTCTGCCA	1	4
otu.1464	0	0	0	0	1	0	0	0	0	0	0	0	0	0	0	0	0	0	0	k__Fungi							TACCTTTCAATGCAGCAGATGGGGATGGTTGAGTTTCTCGCCTCTCTGTTCTGCCTGTATTCTACCCTTGTTTGTCATATACTATTATTTCCTCGGCAGGCTTGCTTGCCGAGTGAAACCAATTATATCCTATTTACTTTTCACTCAGCGTTTGAACAAAATTAATAATTACAACTTTCAACAACGGATCTCTTGGTTCTGGCATCAATGAAGAACGCAGTGAAATGCG	1	1
otu.1465	0	0	0	0	10	0	0	0	0	0	0	0	0	0	0	0	0	0	0	k__Fungi							TACCTTTCAATGCAGCAGAATGGGGATGGTTGAGTTTCTCGCCTCTCTGTTCTGCCTGTATTCTACCCTTGTTTGTCATATACTATTATTTCCTCGGCAGGCTTGCTTGTCGAGTGAAACCACTTATAACCTATTTAATTTTCAATCAGCGTCTGAACACAATTAATAATTACAACTTTCAACATAGAA	1	10
otu.1466	0	0	0	0	1	0	0	0	0	7	8	96	3	0	0	0	0	0	0	Unassigned							TACCGTGGGGATTCGTCCCCACTGAGATAGCACCCTTTGTTCATGAGTACCCTCGTTTCCTCGGCGGGCTTGCCCGCCAGTAGGACAATACAAAAACCCTTTTGCAGTAGCAGTAACTTCAGTTAATAAACAAATATTAAAACTTTCAACAACGGATCTCTTGGTTCTGGCATCGATGAAGAACGCAGCATATCAATAAGCGGAGGACTCCTGATCGGAAGAGCACAC	5	115
otu.1467	0	1	0	0	3	1	0	0	0	0	0	0	0	0	0	0	0	0	0	Unassigned							TACTGAGATAGGGTTCTCACGAGCCCGACCTCCAACCCTTTGTTTACAAACCACTGTTGCCTCGGCGGGCCGCCGGCGCCCTTTACTGGGCGCCGCCGTCGGCCTCGTGCTCTCGAGTGCCCGCCGCAGGACCAACCAAAACTCTTTATCAACAAGCATGTCTGAGTGGATATTTAATGCTTCAAAAAAAACTTTTAACAACGGAACTCTTGGTTCTGGCATCGATGAA	3	5
otu.1468	0	0	0	0	1	0	0	0	0	0	0	0	0	0	0	0	0	0	0	k__Fungi	p__Ascomycota	c__unidentified	o__unidentified	f__unidentified	g__unidentified	s__uncultured Ascomycota	TAAAGAGAAAAGGGCTTCGGTCCTGACCTCCAACCCTTTGTTTACCTTACCACTGTTGCCTCGGCGGGTCGTCGACGCCCTTTACGGGGCGCCGCTGTCGGCCTTCAAACGCTTTCGAGTGCCCGCAGCCAGGCCCAATCTAAAATTCTTTGTAAACCGAGTCTTTCTGAGAGTAAA	1	1
otu.1469	0	1	0	1	1	0	0	0	0	0	0	0	0	0	0	0	0	0	0	k__Fungi	p__Ascomycota	c__Dothideomycetes					TAAAGAGATAGGGTCTTCATGGCCCGACCTCCAACCCTCTGTTGTTATAACTACCTTGTTGCTTTGGCGGGACCGTCTCGGTCTCCGAGCGCACTAACCCTCGGGTTGGTGAGCGCCCGCCAGAGTCCAACCAAACTCTTGTATTAAACCAGTCGTCTGAGTATAAAATTTTAATTAAATTAAAACTTTCAACAACGGATCTCTTGGTTCTCGCATCGATGAAGAACG	3	3
otu.147	0	0	0	0	0	0	0	0	0	0	2	0	0	0	3	1	1	0	0	k__Fungi	p__Ascomycota	c__Dothideomycetes	o__Pleosporales	f__Incertae sedis	g__Phoma		TACCTAGAGTTGTAGGCTTTGCCTGCTATCTCTTACCCATGTCTTTTGAGTACCTTCGTTTCCTCGGCGGGTCCGCCCGCCGATTGGACAAAACTTAAACCCTTTGTAGTTGCAATCAGCGTCTGACAAAACTTAATAGTTACAACTTTCAACAACGGATCTCTTGGTTCTGGCATCGATGAAGAACGCAGCGAAATGCGATAAGTAGTGTGAATTGCAGAATTCAGTG	4	7
otu.1470	0	0	1	0	1	0	0	0	0	0	0	0	0	0	0	0	0	0	0	k__Fungi	p__Ascomycota	c__unidentified	o__unidentified	f__unidentified	g__unidentified	s__uncultured Ascomycota	TAAAGAGAAAAGGGCTTCGGTCCTGACCTCCAACCCTTTGTTTACCTTACCACTGTTGCCTCGGCGGTGGCCTAATCCGCCTGGTGCTCTAATGCTCACCCGCCGCTTGGCCCAAACTAAACTCTTTGTAAACCCAGTTATCTGAGAGTAAATTTAATACTTCAAAACTTTCAACAACGGATCTCTTGGTTCTGGCATCGATGAAGAACGCAGCGAAATGCGATAAGTA	2	2
otu.1471	0	0	0	0	17	0	0	0	0	0	0	0	0	0	0	0	0	0	0	k__Fungi							TACCTTTCAATGCAGCAGAATGGGGATGGTTGAGTTTCTCGCCTCTCTGTTCTGCCTGTATTCTACCCTTGTTTTTCATATACTATTATTTCCTCTGCAGGCTTGCTTGCCGAGTGAAACCAATTATAACCTATTTAATTTTCAATCAGCGTCTGAACAAAATTAATAATTACAACTTTCAACAACTTATCTCTTTTTTCTTTCATCTATTAATAACGCAGCGAAATG	1	17
otu.1472	0	0	0	0	1	0	0	0	0	0	0	0	0	0	0	0	0	0	0	k__Fungi							TACCTTTCAATGCAGCAGAATGGAGATGGTTGAGTTTCTCGCCTCTCTGTTCTGCCTGTATTCTACCCTTGTTTGTCATATATTAATATTTCCTCGGAAGGCTTGCTTGCCGAGTGAAACCAATTAAAACCTATTTAATTTTCAATCTGCGTCTGAACAGAATTAATAATTACAACTTTCAACAACGGATCTCTTGGTTCTGGAATCGATGAAGAACGCAGC	1	1
otu.1473	0	0	0	0	2	0	0	0	0	0	0	0	0	0	0	0	0	0	0	k__Fungi	p__Basidiomycota	c__Incertae sedis	o__Malasseziales				CAGTGAAGATTTGGGCAAGCCATACGGGTGCCAAAAAGTGTCCCTGGCCGCCTACACCCACTATACATCCACAAACCCGTGTGCACTGTCTTGGAGGAAGGCTTCAGAGAAGTTCTTTGTGGCCTCTCTTGGGGTCTTTCTTCGCTACAAACTCGAATGG	1	2
otu.1474	0	0	0	0	1	0	0	0	0	0	0	0	0	0	0	0	0	0	0	k__Fungi	p__Basidiomycota	c__Incertae sedis	o__Malasseziales	f__unidentified	g__unidentified		TACCTTTCAATGCAGCAGAATGGGGATGGTTAGTATGAACGTGGAACTTGGTTGGACCGTCACTGGCCAACAAACTATACACAACTTTCGACAACGGATCTCTTGGTTCTCCCATCGATGAAGAACGCAGCGAAACGCGATAGGTAATGTGAATTGCAGAATTCCGTGAATCATCGTATCTTTGAACGCACCTTGCGCTCTATGGCAATCCGTAGAGCATGCCTGTTTG	1	1
otu.1475	0	0	0	0	1	0	0	0	0	0	0	0	0	0	0	0	0	0	0	k__Fungi							TACCTTTCAATGCAGCAGAATGGGGATGGTTGAGTTTCTCGCCTCTCTGTTCTGCCTGTATCCTACCCTTGTTTGTCATATACTATTATTTCAACAGCAGGCTTGCTTGCCGAGTGAAACAAATTATAACCTATTTAATTATCAATCAGCGTCTGAACAAAATTAATAATTACAACTTACAACAACGGATCTCTTGGTCCTGGCATC	1	1
otu.1476	0	0	0	0	2	0	0	0	0	0	0	0	0	0	0	0	0	0	0	k__Fungi							ACCTTTCAATGCAGCAGAATGGGGATGGTCGAGTTTCTCGCCTCTCTGTTCTGCCTGTATTCTACCCTTGTTTGTCATATACCATTATTTCCTCGGCAGGCTTGCTTACCGAGTGAAACCAATTATAACCTATTTAACTTTCAGTCAGCGTCTGAACAAAATTAATAATTACAACTTTCAACAACGGATCTCTTGGTTCTGTCATCGATGAAGACCTCAGC	1	2
otu.1477	1	0	0	0	1	0	0	0	0	0	0	0	0	0	0	0	0	0	0	k__Fungi	p__Ascomycota	c__Dothideomycetes	o__Pleosporales	f__Pleosporaceae	g__Stemphylium		TACACAATATGAAAGCGGGTTGGGACCTCACCTCGGTGAGGGCTCCGGCTTGTCTGAATTGTTCACCCATGTCTTTTGCGCACTTCTTGTTTCCTGGGCGGGTTCGCCCGCCACCGGGACCGAACCATAAACCTTTTTGCAATTGCAATCAGGGTCAGTAAACAATGTAATTATTACAACTTTCAACAACGGA	2	2
otu.1478	0	0	0	0	1	0	0	0	0	0	0	0	0	0	0	0	0	0	0	k__Fungi							TACCTTTCAATGCCGCAGAATGGGGATGGTTGAGTTCCTCGCCTCTCTGTTCTGCCTGTATTCTACCCTTGTTTGTCATATACTATTATTTCATCGGCAGGCTTGCTTGACGAGTGGAACCAATAATAACCTATTTAATTTTCAATCAGCGTCTGCACACAATTAATAATTACAACTTTCACCAACGGAT	1	1
otu.1479	0	1	0	0	2	0	0	0	0	0	0	0	0	0	0	0	0	0	0	k__Fungi	p__Ascomycota	c__unidentified	o__unidentified	f__unidentified	g__unidentified		TACTAGAGCAAAGGATAGACAGCGCCCGCGGAGCTCGCTCCCGGGGCTACCCTACTCCCGTAGGGTTTAGAGTCGTCGGGCCTCTCGGAGAAGCTCGGTCCTGAACTCCACCCTTGAATAAACTACCTTTGTTGCTTTGGCGGGCCGCCTCGTGCCAGCGGCTTCGGCTGTTGAGTGCCCGCCAGAGGACCCCAACTCTTGTTTTTAGTGATGTCTGAGTACTATATAA	2	3
otu.148	0	0	0	0	0	0	0	0	8	0	0	0	0	0	0	0	0	0	0	k__Fungi	p__unidentified	c__unidentified	o__unidentified	f__unidentified	g__unidentified	s__uncultured fungus	ACGAGTTTTGAAAGGGGTTGTAGCTGGCTTCAAACGAGGCATGTGCACACCCTGCTCATCCACTCTCAACCTCTGTGCACTTACTGTAGGTCGGTCGATGGCTCAGTCGTGGTAACACTCTGAGTTTTGAAGCCTTCCTATGTTTTACTACAAACGCTTTAGTTATAGAATGTTACTCTGCGTATAACGCATCTATATACAACTTTCAGCAACGGATCTCTTGGCTCT	1	8
otu.1480	0	0	0	0	2	0	0	1	0	0	0	0	0	0	0	0	0	0	0	k__Fungi	p__Basidiomycota	c__Incertae sedis	o__Malasseziales	f__Incertae sedis	g__Malassezia		TAGTGAAGATTTGGGCAGGCCATACGGACGCCAAAAGGTGTCCCTGGCCGCCTACACCCACTATACATCCACAAACCCGTGTGCACTGTCTTGGAGAAAGGCTTCGGAGAAGTTTTTTGTTGCCTCCCTTGGGGTCTTTCTTCGCTACAAACACGACTGGTTGGTATGAACCTGGAACTTGGT	2	3
otu.1481	0	0	0	0	34	0	0	0	0	0	0	0	0	0	0	0	0	0	0	k__Fungi							TACCTTTCAATGCAGCAGAATGGGGATGGTTGAGTTTCTCGCCTCTCTGTTCTGCCTGTATTCTACCCTTGTTTGTCATATACTATTATTTCCTCGGCAGGCTTGCTTGCCGAGTGAAACCAATTATAACCTATTTAATTTTCAATCAGCGTCTGAACAAATTAATAATAAAAACTTTAACAA	1	34
otu.1482	0	0	1	0	7	0	0	2	0	0	0	0	0	0	0	0	0	0	0	k__Fungi	p__Basidiomycota	c__Incertae sedis	o__Malasseziales				TAGTGAAGATTTGGGCAGGCCATACGGACGCCAAAAAGTGTCCCTGACCGCCTACACCCACTATACATCCACAAACCCGTGTGCACTGACTTGGAAAAGGGCTTCAGAGAAGTTTTTTGTGGCCTCTCTTGGGTCTTTCTTCGCTACAAACTCGAATGGTTAGTATGAACGTGGAACTTGGTTGGACCGTCACTGGCCAACAAAC	3	10
otu.1483	0	0	0	0	1	0	0	0	0	0	0	0	0	0	0	0	0	0	0	k__Fungi							TACCTTTCACTGCAGCAGAATGGCGATGGTTGAATTTCCCGCCTCTCTGTTCTGCCTGTATTCTACCCTTGTTTGTCATATACTATTATTTCCTCGGCATGCTTGCTTGACGCGTGACACCAATTATAACCTTTTTAATTTTCAATCAGTGACTGAACA	1	1
otu.1484	0	0	0	0	1	0	0	1	0	0	0	0	0	0	0	0	0	0	0	k__Fungi	p__Basidiomycota	c__Incertae sedis	o__Malasseziales				TAGTGAGGATTTGGGCAGGCCATACAGACGCCAAAAAGTGTTCCTGGCCGCCTACACCCACTATACATCCACAAACCCGTGTGCACTGTCTTAGAGAAAAGCTTCAGAGAAGTTTTTTGTGGCCTCTCTTGGGGTCTTTCTTCGCTACAAACTCGCATGGTTAGTATGAACGTGGAAA	2	2
otu.1485	0	0	0	0	1	0	0	0	0	0	0	0	0	0	0	0	0	0	0	k__Fungi							TACCTTACAATGCAGCAGAATGGGGATGGTTGAGTTTCTCGCCTCCCTGTTCTGCCTGTATTCTACCCTGGTTTGTCATATACTATTATATCCTCGGCAGGCTAGCTTGCCGAGTGAAACCAATTATAACCTATTTAATTTTCAATCAGCGTCTGAACAAA	1	1
otu.1486	1	0	0	0	3	0	0	0	0	0	1	0	0	0	0	0	0	0	0	Unassigned							TAATGAGTTAGGGTCTTCGGGCCCGACCTCCAACCCTTTGTCGTTACAAAACCAATCGTTGCCTTGGCGCGGACCGCCTCTGGCCCCCTCACGGGGGCGAAAGGCTGCCGGTTCTCAGGACCGTCAAGCGCCCGCCGCAGGAAAACCAAACTCTTGTCATAAACAGTACGT	3	5
otu.1487	0	0	0	0	143	0	0	0	0	0	0	1	0	0	0	0	0	0	0	k__Fungi							TACCTTTCAATGCAGCAGAATGGGGATGGTTGAGTTTCTCGCCTCTCTGTTCTGCCTGTATTCTACCCTTGTTTGTCATATACTATTATTTCCTCGGCAAACCTGCTTGCCGAGTGAAACCAATTATAACCTATTTAATTTTCAATCAGCGTCTGAACAAAATTAATAATTACAACTTTCAACAACGGATCTCTTGATTCTGGCGTAGATGAAGAACGCAGCGAAACG	2	144
otu.1488	0	0	0	0	1	0	0	1	0	0	0	0	0	0	0	0	0	0	0	k__Fungi	p__Basidiomycota	c__Incertae sedis	o__Malasseziales				TAGTGAAGATTTGGGCAGGCCATACGGACGCCAAAAGGTGTCCCTGGCCGCCTACACCCACTATACATACACAAACCCGTGTGCACTGTCTTAGAGAAAGGCTTCAGAGACGTTTTTTGTGGCCTCTCTGGGGGTCTTTCTTCGCTACAAACTCGAA	2	2
otu.1489	0	0	0	0	1	0	0	0	0	0	0	0	0	0	0	0	0	0	0	k__Fungi	p__Basidiomycota	c__Incertae sedis	o__Malasseziales	f__Incertae sedis	g__Malassezia		TAGTGAAGATTTGGGCAGGCCATACGTACGCCAAAAAGCGTCCCTGGCCGCCTACACCCAATATACATCCACACACCCGTGTGCACTGTCTTGGAGAAAGGCTTCAGAGAAGTTTTTTGTGGACACTCTTTGGGTCTTTCTTCGCTACAACCTCGAATGGTTAGTATGAACGTGGACATT	1	1
otu.149	1	0	0	0	0	0	0	0	5	0	0	0	0	0	0	0	0	0	0	Unassigned							CAGTCTATTATATAGGCAACACCCTTAATGTGCTTGGATACCTAAAGGTAACAAGCAGCTGCTAACTGCAGTTCACAGATCAAACAAAGGTGGTCCTTAGTGCCACTGCATGCTTAGCTGTAGCCATAGGATTTAGATATGACCGGCCTACTCTTGTAAAAACTAGTAGAGTTTGCGTTCCGTAGGTGAACCTGCGGAAGGATCATTACAGAGAACATGCCCTTTAGGG	2	6
otu.1490	0	2	0	1	1	0	0	0	0	0	0	0	0	0	0	0	0	0	0	Unassigned							TAACGAGCAAGGGTGCCCTCGGGCGCCCGACCTCCCAACCCATTTGTGCGCGAAACCACGTTGCCTCGGGGGGGCTCCGGACCCCCCGGCCGGCCGACACACAAACACTGCGTACCATGCGTCAGAGTAGAATTTATTTAATAAAATCAAAACTTTCAACAACGGATCTCTTGGTTCTGGCATCGATGAAGAACGCAGCGAAATGCGATAAGTAATGTGAATTGCAGAA	3	4
otu.1491	0	0	0	0	7	0	0	0	0	0	0	0	0	0	0	0	0	0	0	k__Fungi							TACCTTTCAATGCAGCAGAATGGGGATGGTTGAGTTTCTCGCCTCTCTGTTCTGCCTGTATTCTATCCTTGTTTGTCATATACTATTATTTCCTCGTCAGGCTTGCTTGCCGAGTAAAACCAATTATAACCTATTTAATTTTCAATCAGCGTCTGAACAAAATTAATAAATACAACTTTCCACAACGGATCTCTTTGTCCT	1	7
otu.1492	0	0	0	0	21	0	0	0	0	0	0	0	0	0	0	0	0	0	0	k__Fungi							TACCTTTCAATGCAGCAGAATGGGGCTGGTTGAGTTTCTCGCCTCCCTGTTCTGCCTGTATTCTACCCTTGTTTGTCATATACTATTATTTCCTCGGAAGACTTGCTTGCCGAGCGAAACCAATTATAACCTATTTAATTTTCAATCAGCGTCTGAACAAAATTAATAATTACAACTTTCAACAACGGATCTCTTGGTTCTGGCATCGCTGAAGAACACAGCGAAATG	1	21
otu.1493	0	0	0	0	0	1	0	0	0	0	0	0	0	0	0	0	0	0	0	k__Fungi	p__Basidiomycota	c__Agaricomycetes	o__Polyporales	f__Polyporaceae	g__Trametes	s__Trametes versicolor	TAACGAGTTTTGAAACGAGTTGTAGCTGGCGCTCCGAGGCATGTGCACGCTCTGCACATCAACTCTACCCCTGTGCACTTACTGTAGGTTGGCGTGGGCTCCTTAACGGGAGCAATCTTCCGACCTATGTAAACTACAAACACTTTAACGTATCAGAATGTAAAC	1	1
otu.1494	0	3	0	3	0	9	6	0	4	1	0	0	0	0	0	0	0	0	0	k__Fungi	p__Basidiomycota	c__Agaricomycetes	o__Polyporales	f__Polyporaceae	g__Trametes	s__Trametes versicolor	TAACGAGTTTTGAAACGAGTTGTAGCTGGCCTTCCGAGGCATGTTCACGCTCTGCTCATCCACTCTACCCCTGTGCACTTACTGTAGGTTGGCGAGGACACCTTAACGGGAGCATTCTGCCGGCCTATGTATACTACAGACACTTTAAAGTATCAGAATGTAAACGCGTCTAACGCATCTATAATACAACTTTTACCAACGGATCTCTTGGCTCTCGCATCGATGAACA	6	26
otu.1495	0	0	0	0	1	0	0	0	0	0	0	0	0	0	0	0	0	0	0	k__Fungi	p__Basidiomycota	c__Incertae sedis	o__Malasseziales				TAGTGAAGATTTGGGCAGGCCATACGGACGCCAAAAAGTGTCACTGGCCGCCTACACCCACTATACATCCACAAACACGTGTGCAATGTATTGGAGAAAGGCTTCAGAGAAGTTTTTTGTTGACTCTCTTGGGGTCTTTCTTCGCTACAAACCCGAATGGTTAGTATGAACGTGGAACTTGGTTGGACCGTAACTGGC	1	1
otu.1496	0	1	1	0	1	0	0	0	0	0	0	0	0	0	0	0	0	0	0	k__Fungi	p__Basidiomycota	c__Incertae sedis	o__Malasseziales				TAGTGAAGATTTGGGCAGGCCATACGGACGCCAAACAGTGTCCCTGGCCGCCTACACCCACTATACATCCACAAACCCGTGTGCACTGTCTTGGAGACAGGCCTCAGAGAAGTTTTTTGTGGCCTCTCTTGGGGTCTTTCTTCGCTACAAACTCGACTGGTTAGTCTGCA	3	3
otu.1497	0	0	0	0	2	0	0	0	0	0	0	0	0	0	0	0	0	0	0	k__Fungi							TGCCTTTCAATGCAGCAGAATGGGGATGGTTGAGTTTCTCGCCTCTCTGTTCTGCCTGTATTCTACCCTTGTTTGTCATATACTATTATTTCCCCGGCAGGCTTGCTTGCCGAGTGAAACCACTTATAACCTATTTAATTTTCAATCAGCGTCTGACCACACTTAATAATTACAAATTTCAACAACGGATCTCTTGGTTCTG	1	2
otu.1498	0	0	0	0	1	0	0	0	0	0	0	0	0	0	0	0	0	0	0	Unassigned							TATAGAGTTTTCTAAACTCCCAACCCATGTGAACTTACCTTTTGTTGCCTCGGCAGAAGTTATAGGTCTTCTTATAGCTGCTGCCGGTGGACCATTAAACTCTTGTTATTTTATGTAATCTGAGCGTTACTCCTCGCTATAGGGTCCTGGTGGTGTCCTGCCAAAACCCCCCAATTTTTCATGATTGACCTCGGATCAGATAGGGATACCCGCTGAACTTAAGCATAT	1	1
otu.1499	0	2	0	1	9	0	0	5	1	0	0	0	0	0	0	0	0	0	0	k__Fungi	p__Basidiomycota	c__Incertae sedis	o__Malasseziales				TAGTGAAGATTTGGGCAGGCCATACGGACGCCAAAAAGTATCCCTGGCCGCCTACACCCACTATACATCCACAAACCCGTGTGCACTGACTTGGAGAAAGGCTTCAGAGAAGTTTTTTGTGGCCTCTCTTGGGGTCTTCTTCGCTACAAACTCGGATGGTTAGTATGAACATGGAACTTGGTTGGACCGTCACTGGCCTACAAACTATAAACAACTTTCGACAACGGA	5	18
otu.15	0	2	0	9316	0	0	0	0	1	0	7	0	0	0	0	0	0	0	0	k__Fungi	p__Ascomycota	c__Saccharomycetes	o__Saccharomycetales	f__Incertae sedis	g__Candida	s__Candida sp VVT_2012	CTGATTTGCTTAATTGCACCACATGTGTTTTTCTTTGAAACAAACTTGCTTTGGCGGTGGGCCCAGCCTGCCGCCAGAGGTCTAAACTTACAACCAATTTTTTATCAACTTGTCACACCAGATTATTACTAATAGTCAAAACTTTCAACAACGGATCTCTTGGTTCTCGCATCGATGAAGAACGCAGCGAAATGCGATACGTAATATGAATTGCAGATATTCGTGAAT	4	9326
otu.150	0	0	0	0	0	0	0	0	9	0	2	1	0	0	0	0	0	0	0	Unassigned							CTGAGTTAGGGTCTTTACGGCCCGACCTCCAACCCTTGTGTTAACTAAACCACGTTGCTTCGGCGGGCCCGTCCCCTCGGGGACCGCCGGGGGGTCTTATAGACTTCCTGGCCCGTTGCCCGCCGGTGGCCAACAACCAAAAACTCTTCAAAAACATTGTCTGAAAACAAACCTTTTGATTTAATCAAAAATTAAAACTTTCAACAACGGATCTCTTGGTTCTGGCAT	3	12
otu.1500	0	0	0	0	11	0	0	0	0	0	0	0	0	0	0	0	0	0	0	k__Fungi							TACCTTTCAGTGCAGCAGAATGGGGATGGTCGAGTTTCTCGCCTCTCTGTTCTGCCTGTATTCTACCCTTGTTTGTCATATACTATTATATCCTCGGCAGGCTTGCTTACCGAGTGAAACCAATTATAACCTATTTAATTTTCAATCAGCGTCTGAACAAAATTAATAATTACAACTTTCAACAACGGACCTCTTGGCTCTGGCCTCGATGAAGAACGCAGCGAAATG	1	11
otu.1501	0	0	0	0	2	0	0	0	1	0	0	0	0	0	0	0	0	0	0	k__Fungi	p__Basidiomycota	c__Incertae sedis	o__Malasseziales				TAGTGAAGATTTGGGCAGGCCATACGCACGCCAAAAAGTGTCCCTGGCCGCCTACACCCACTATACATCCACAAACCCGTGTGCACTGACTTGGAGAAAGGCTTCAGAGAAGTTTTTTGTGGCCTCTCTTGGGGTCTTTCTTCGCTACACACTTGAATGGTTAGTGTGAACGTGGAACTTGGCTGGACCGTCAC	2	3
otu.1502	0	0	0	0	1	0	0	0	0	0	0	0	0	0	0	0	0	0	0	k__Fungi							TACCGTTCAATGCAGCAGAATGGGGAAGGTTGAGTTTCTCGCCTCTGTTCTGCCTGTATTCTACCCTTGTTTGTCATATACTATTATTTCCTCGGCAGGCTTGCTTGCCGAGTGAAACCAATTATAACCTATTTAATTTTCAATCAGCGTCTGAACAAAATTAATAATTACAACTTTCAACAACCAATATCTT	1	1
otu.1503	0	3	0	31	1	52	40	1	4	0	0	0	3	0	0	0	0	0	0	k__Fungi	p__Basidiomycota	c__Agaricomycetes	o__Polyporales	f__Polyporaceae	g__Trametes	s__Trametes versicolor	TAACGAGTTTTGAAACGAGTTGTAGCTGGCCTTCCGAGGCATGTGCACGCTCTGCTCATCCACTCTACCCCTGTGCACTTACTGTAGGTTGGCGTGGGCTCCTTAACGGGAGCATTCTGCCAGCCTATGTATACTACAAACACTTTAAAGTATCAGAATGTAAACGCGTCTGAACAAAACTAATAATTACAACTTTCAACAACGGATCTCTTGGTTCTGGCATCGATGA	8	135
otu.1504	0	0	0	0	1	0	0	0	0	0	0	0	0	0	0	0	0	0	0	k__Fungi							TATCTTTCAATGCAGCAGATTGGGGATGGTTGAGTTTCTGTCCTCTCTGTTCTGCCTGTATTCTACCCTTGTTTGTCATATACCATTATTTCCTCGGCAGGCTTACTTGCCGAGTGGAACCAATTATAACCTATTTACTTTTCAATCAGCGTCTGAACAACATTAATAATTACAACTTTCAACAACGGATCTCTTGGTTCTGGCATCGATGA	1	1
otu.1505	0	0	0	0	22	0	0	0	0	0	0	0	0	0	0	0	0	0	0	k__Fungi							TACCCTTCAATGCAGCAGAATGGGGATGGTTGAGTTTCTCGCCTCTCTGTTCTGCCTGTATTCTACCCTTGTTTGTCATATACTATTATTTCCTCGGCAGGCTTGCTTGCCGAGTGAAACCAATTATAACCTATTTAATTTTCAATCAGCGTCTGAACAAAATTAATAATTACAACTTTCAACAACGGATCTCTCGTCGTGCATCGATGAAGAACGCAGCTAAATGCG	1	22
otu.1506	0	0	0	0	2	0	0	0	0	0	0	0	0	0	0	0	0	0	0	k__Fungi	p__Ascomycota	c__Leotiomycetes	o__Helotiales	f__Hyaloscyphaceae	g__Lachnum	s__Lachnum virgineum	TACAGAGTTCATGCCCTTCGGGGTAGATCTCCCACCCTTGTGTATCATTATAGAATGTTGCTTTGGCGGGCCGCGCCTCGTGCGCCTAGATTCGAGTCAAACGTGCCCGCCAGAGGACCCCTAAACTCTGAATGTTAGTGTCGTCTGAGTACTATTAAATAGTTAAAAACTTTCAACAACGGATCTCTTGGTTCTGGCATCGATGAAAAACGCA	1	2
otu.1507	0	0	0	0	1	0	0	0	0	0	0	0	0	0	0	0	0	0	0	k__Fungi	p__Basidiomycota	c__Incertae sedis	o__Malasseziales	f__Incertae sedis	g__Malassezia		TAGTGAAAATTTGGTCAGGCCATACGGACGCCAAAAAGTGTCCCTGGCCGCCTACACCCACTATACATCCACAAACCCGTTTGCACTGTCTTGGAGAAAGGCTTCAGAGAAGTATTTTGTTGCCTCTCTTGGGGTCTTTCTTCGCTACAAACTCGAATGGTTA	1	1
otu.1508	0	0	0	0	1	0	0	0	0	0	0	0	0	0	0	0	0	0	0	k__Fungi	p__Ascomycota	c__unidentified	o__unidentified	f__unidentified	g__unidentified		TATCGAGTGAGGGCCTCCGGGCTCGACCTCCAACCCCATGTCGTTACAACCACGTTGCCTCGGGGGCGACCCGGCCTCCGCGTCGGGGCCCCCGGTGGACCCAGCCATTAAACTCTGCGTCTTTGCGTCGGAGTGATAGATTTAATCAATCAAAACTTTCAACAACGGATCTCTTGGTTCTGGCATCGATGAAGAACGCAGCGAAATGCGATAAGTAATGTGAATTGC	1	1
otu.1509	0	0	0	0	1	0	0	0	0	0	0	0	0	0	0	0	0	0	0	k__Fungi							TACCTTTCAATGCAGCAGAATGGGGATGGTTGAGTTTCTCGCCTCTCTGTTCTGCCTGTATCCTACCCTTGTTTGTCATATAATATTATTTCCTCGGCAGGCTTGATTGCCGAGTGAAACCAATAATAACCTATTTAATTTTCAATCAGCGTTTGAACAAAATTAATAATTACAAATTTCAAAAA	1	1
otu.151	0	0	0	0	0	0	0	0	5	0	0	0	0	0	0	0	0	0	0	k__Fungi	p__Basidiomycota	c__Tremellomycetes	o__Trichosporonales	f__Trichosporonaceae	g__Trichosporon		GTGATTGCCCTAGTGGCTTAAAACTATATCCATTTACACCTGTGAACCGTTTGATTGACACTCTGTGTTGATTTTACAAACAATATGTAAAGAAAGTCAAGTTATTATAACAAAAAATAACTTTCAACAACGGATCTCTTGGCTCTCGCATCGATGAAGAACGCAGCGAAATGCGATAAGTAATGTGAATTGCAGAATTCAGTGAATCATCGAATCTTTGAACGCAAC	1	5
otu.1510	0	0	1	0	2	0	0	0	0	1	2	0	0	0	0	0	0	0	0	Unassigned							TGTCGAAACCTGCCCCAGCAGAACGACCCGAGAATGCGTGATAACCACACGGGGTGAGGGGCTTCGCGGCCTTTCGTCCCCAAACGGTCGGGGGAACCCCGTGCCGCCCGTCTGGCCACAAACCATTCGAAGCGACCGTGGCAACCTCGTCCGTAAACCGAACCCCGGCGCGGAACGTGCCAAGGGACTGAAACCAAAGAGCGT	4	6
otu.1511	0	0	0	0	2	0	0	0	0	0	0	0	0	0	0	0	0	0	0	k__Fungi							TACCTTTCAATGCAGCAGAATGGGGATGGTTGAGTTTCTCGCCTCTCTGTTCTGCCTGTATTTTACCCTTGTTTGTCATATACTATTATTTCCTCGGCAGGCTTGCTTGCCTAGTTAAACCAATTATAACCTATTTACTTTTCAATCAGCGTCTTAACAAAATTAATAATTACAACTTTCAACAACGGATCTCTTGTTTCTGCCATCTATGAA	1	2
otu.1512	0	0	0	1	1	0	0	1	0	0	0	0	0	0	0	0	0	0	0	k__Fungi	p__Ascomycota	c__unidentified	o__unidentified	f__unidentified	g__unidentified	s__uncultured Ascomycota	TATCGAGTGAAGGGCCTCCGGCCCGACCTCCAACCCTTTGTCGTCCGACTTCGTTGCCTCGGGGGAGACCCGGCCGCGCACGCGGCGAGGGGCCCCCGGTGGACCACTCAAACTCTGCATCTTTGCGTCTGAGTCTATTGATACAATCAATCAAAACTTTCAACAACGGATCTCTTGGTTCTGGCATCGATGAAGAACGCAGCGAAATGCGATAAGTAATGTGAATTG	3	3
otu.1513	0	0	0	0	1	0	0	0	0	0	0	0	0	0	0	0	0	0	0	k__Fungi	p__Ascomycota	c__Dothideomycetes	o__Pleosporales	f__unidentified	g__unidentified	s__Pleosporales sp	TACATATTAAGCGCAGCCGGGTACAAGAGCCACCGCTCTGTCATGGTTGCGCGAATATTCACCCATGTTTTTGCGTACTTCTTGTTTCCTTGGTGGGCTCGCCCGCCATAGGACAACCATTAAACCTTTTGTAATTGCAGTCAGCGTCAGTAAAATGTAATCGTTACAACTTTCAACAACGGATCTCTTGGTTCTGGCATCGATGAAGAACGCAGCGAAATGCGATAAG	1	1
otu.1514	0	0	0	0	1	0	0	0	0	0	0	0	0	0	0	0	0	0	0	k__Fungi	p__unidentified	c__unidentified	o__unidentified	f__unidentified	g__unidentified		TACTGAGTTCATGCCCTCACGGGTAGATCTCCACCCTTGAATACCCATCTTTGTTGCTTTGGCGGGCCGCTTCGGCTACTGGCTTCGGCTGGTGAGTGCCCGCCAGAGAACCCTCAACTTTAAATTATAGTGTCGTCTGAGAATTATCAAATAGTTAAAACTTTCAACAACGGATCTCTTGGTTCTGGCATCGATGAAGAACGCAGCGAAATGCGATAAGTAATGTGAA	1	1
otu.1515	0	0	0	1	0	0	0	0	0	0	0	0	0	0	0	0	0	0	0	k__Fungi	p__Basidiomycota	c__Incertae sedis	o__Malasseziales	f__Incertae sedis	g__Malassezia		GTGAAGATTTGGGCAGGCCATTCGGACACCAAAAAGTGTCCCTGGCCGCTTACACCCACTATACATCAACAAACCCGTGTGCACTGTCTTGGAGAAAGGCTTCAGAGAAGTTTTTTGTGACCTCTCATGGGGTCTTTCTTCGCTACAAACTCGAATGGTTAGTATGAACGAGGAACTTGG	1	1
otu.1516	0	0	0	1	0	0	0	0	0	0	0	0	0	0	0	0	0	0	0	k__Fungi	p__Ascomycota	c__Saccharomycetes	o__Saccharomycetales	f__Incertae sedis	g__Candida	s__Candida sp VVT_2012	CTGATTTGCTTAATAGCACCACATGTGTTTTTCTTTGAAACAATCTTGCTTTGGCGGTGGGCCCAGCCTGCCGCCAGAGGTCTGAACTTACAACCAATTTTTTATCAACTTGTCACACCAGATTATTACTAATAGTCAAAACTTTAAACAACGGATCTCAT	1	1
otu.1517	0	0	0	3	0	0	0	0	0	0	0	0	0	0	0	0	0	0	0	k__Fungi	p__Basidiomycota	c__Incertae sedis	o__Malasseziales				GTGAAGGTTTGGGCAGGCCATACGGACGCCAAAAAGTGTCCCTGGCCGCCTACACCCACTATACGTCCACAAACCCGTGTGCACTGTCTTGGAGAAGGGCTTCAGAGAGGGTTTTTGTGGCCCCTCTTGGGGTCTTTCTTCGCTACAAACTCGAATGGTTAGTATGAACGTGGAACTTGGTTGGAC	1	3
otu.1518	0	0	0	7	0	0	0	0	0	0	0	0	0	0	0	0	0	0	0	k__Fungi	p__Basidiomycota	c__Incertae sedis	o__Malasseziales	f__unidentified	g__unidentified	s__uncultured Malasseziales	GTGAAGGTTCAAGGGCCAGCCATACAGACGTACAATAAGTGTGTATCTGGCGGCTCGCATCCACTATACATCCATAAACCCGTGTGCACTGTTCTAAGGAGTAAGAAAGAAGAAGAAGGGGGAGGGAGAGGGAGTGCATGTGCTTTGCATATAACTCTCTTACGCTCCACTCTCTTTCTCTCTCTCTCCGGTTAATTACAAACTCGTATGGATT	1	7
otu.1519	0	0	0	6	0	0	0	0	0	0	0	0	0	0	0	0	0	0	0	k__Fungi	p__Basidiomycota	c__Incertae sedis	o__Malasseziales	f__unidentified	g__unidentified	s__uncultured Malasseziales	GTGAAGATTCAAGGGCCAACCATACAGACGTACGATAAGTGTGTCTCCGGCGGCTCGCATCCACTATACATCCATAAACCCGTGTGCACTGTTCTAAGGAGTAAGAAAGAAGAAGAAGGGGGAGGGAGAGAGAGTGCATGTGCTCTGCATATAACTCTCTCACTCTCCACTCTCTTTCTCTCTCTCTCCGGTTACTTACAAACTCGTATGGATTTGTATGAACGTGAGA	1	6
otu.152	0	0	0	0	0	0	0	0	6	0	0	0	0	0	0	0	0	0	0	k__Fungi	p__Ascomycota	c__unidentified	o__unidentified	f__unidentified	g__unidentified	s__Ascomycota sp	CCGAGTTAGGGTGTCCGTTTCGGCGCCCGACCTCCCAACCCTTTGTCTATGATACCTATTAGTTGCTTCGGCGTGCCGAGGGGTCGTACCCTCGCCGGGCTTCCGGCCTGGAGCGCGCACGTCGACGGCCTCCACTTAACACTTGAACCCAAAACCTGTCGTCTGAAAACATTTATGATTACTACAATCAAAAACAAAACTTTCAACAACGGATCTCTTGGTTCTGGC	1	6
otu.1520	0	0	0	1	0	0	0	0	0	0	0	0	0	0	0	0	0	0	0	k__Fungi	p__Ascomycota	c__Saccharomycetes	o__Saccharomycetales	f__Incertae sedis	g__Candida	s__Candida sp VVT_2012	CTGATTTGCTTAATTTCACCACATGTGTTTTTCTTTGAAACAAACTTGCTTTGGCGGTGGGCCTAGCCTGCCGCCAGAGGTCTAAACTTAAAAACAATTTTTTATCAACTTGTCACACCAGATTATTACTAATAGACAAAACTTTTAACAACGGATATCTTGGTTCT	1	1
otu.1521	0	0	0	2	0	0	0	0	0	0	0	0	0	0	0	0	0	0	0	k__Fungi	p__Ascomycota	c__unidentified	o__unidentified	f__unidentified	g__unidentified	s__Ascomycota sp	ATGGTGCTTGCAGAAATGCTTGCACGGCGGCGGCCTTAAAACGCGCCAAATGGCACCCTTTGTTTACGAGTACCGTTCGTTTCCTCGGTGGGCTTGCCTGCCATGAGGACCAACAAAAACCTTTGTAGTAGCAGTACCTTCAGTAAAAACAAATATTAAAACTTTCAACAACGGATCTCTTGGTTCTGGCATCGATGAAGAACGCAGCGAAATGCGATAAGTAGTGTGA	1	2
otu.1522	0	0	0	1	0	0	0	0	0	0	0	0	0	0	0	0	0	0	0	k__Fungi	p__Ascomycota	c__Dothideomycetes	o__Pleosporales	f__Pleosporaceae			CACAATAACAAGTCTGTCTGTACACCCCCCGCTGGGCACTGCTTCACGGCGTGCGCGGCGGGGCCGGCCCTGCTGAATTATTCACCCGTGTCTTTTGCGTACTTCTTGTTTCCTGTGTGGGCTCGCCCGCCCTCATGACCAACCACAAACCTTTTGCGATGTC	1	1
otu.1523	0	0	0	1	0	0	0	0	0	0	0	0	0	0	0	0	0	0	0	k__Fungi	p__Ascomycota	c__Dothideomycetes	o__Pleosporales	f__Pleosporaceae			CACAATAACAAGGCTGGCTGTACACCCCCCGCTGGGCACTGCTTCACCTCTTGCGCGGCGGGGCCGGCCCTGCTGAATTATTCACCCGTGTCTTTTGCGTACTTCCTGTTTCCTGGGTGGTCTCGCCCGCCCTCAGGACCAACCACAAACCTTTTGCAATA	1	1
otu.1524	0	0	0	9	0	0	0	0	0	0	0	0	0	0	0	0	0	0	0	k__Fungi	p__Basidiomycota	c__Incertae sedis	o__Malasseziales	f__unidentified	g__unidentified	s__uncultured Malasseziales	GTGAAGATTCAAGGGCCAGCCATACAGACGTACAATAAGTGTGTCTCTGGCGGCTCGCATCTACTATACATCCATAAACCCGTGTGCACTGTTCTAAGGAGTAAGAAAGAAGAAGAAGGAGGAGGGAGAGTGCATGTGCTCTGCATATAACTCTCTCACTCTCCACTCTCTTTCTCTCTCTCTCTCCGGTTAATTACAAACTCGTATGGATTTGTATGAACGTGAGATA	1	9
otu.1525	0	0	0	1	0	0	0	0	0	0	0	0	0	0	0	0	0	0	0	k__Fungi	p__Ascomycota	c__Saccharomycetes	o__Saccharomycetales	f__Incertae sedis	g__Candida	s__Candida sp VVT_2012	CTTATTTGCTTAATTGCACCACATATGTTTTTCTTTGAAACAAACTTGCTTTGGCGGTAGGCCCAGCCTGCCGCCGGAGGTTTAACTTACAACCAATTTTTTATCAACTTGTCACACCAGATTATTACTACTAGTCAAAACTTTCAACAACGGATCTCTTGGTTCTCGCCTCGATGACGAACGCAGCGAAATGCGTTACGTAATATGAATTGCAGAT	1	1
otu.1526	0	0	0	1	0	0	0	0	0	0	0	0	0	0	0	0	0	0	0	k__Fungi	p__Ascomycota	c__Saccharomycetes	o__Saccharomycetales	f__Incertae sedis	g__Candida	s__Candida sp VVT_2012	CTGATTTGCTTAATTGCACCACATGTGTTTTTCTTTGAAACAAACTTGCTTTGGCGGTGGGAACAGCCTGCCGCCAGAGGTCTAAACTTAAAACAAAATTTTTATCAACTTGTCACACCAGAATATTACTAATAGTCAAAACTTTCAACAACGGAACTCTTGGTTCTCGCA	1	1
otu.1527	1	0	0	1	0	0	0	0	0	0	0	0	0	0	0	0	0	0	0	k__Fungi	p__Basidiomycota	c__Incertae sedis	o__Malasseziales				GTGAAGATTCAAGGGCCAGCCATACAGACGTACAATAAGTGTGTCTCTAGCGGCTCGCATCCACTATACATCCATAAACCCGTGTGCACTGTTATAAGGAGTAAGAAAGAAGAAGGGGGAGGAAGAGAGAGTGCATGTGCTTTGCATATAACTCTCTCACTCTCCACTCTCTTTCTCTCTCTCTCCGGTTAATAACAAACTCGTATGGATTTGTATGAACGTGAGATAA	2	2
otu.1528	0	0	0	4	0	0	0	0	0	0	0	0	0	0	0	0	0	0	0	k__Fungi	p__Ascomycota	c__Saccharomycetes	o__Saccharomycetales	f__Incertae sedis	g__Candida	s__Candida sp VVT_2012	CGGATTTGCTTAATTGCACCACATGTGTTTTTCTTTGAAACAAACTTGCTTTGGCGGTGGGCCCAGCCTGCCGCCAGAGGACTAAACTAAAAACCAATTTTTTATCAACTTGTCACACCAAATTATTACTAATAGTCAAAACTTTCAACAACGGATCTCTTGGTTCTCGCATCGATGAAGAACGCAGCGCAATGCGATACGTAATATGATTTGCAGATATTC	1	4
otu.1529	0	0	0	1	0	0	0	0	0	0	0	0	0	0	0	0	0	0	0	k__Fungi	p__Basidiomycota	c__Agaricomycetes	o__Polyporales	f__Polyporaceae	g__Trametes	s__Trametes versicolor	CGAGTTTTGAAACGAGTTGTAGCCTGCCTTCCGAGGCATGTGCACGCTCTGCTCATCCACTCTACCCCTGTGAACTTACTGTAGGTTGGCGAGGGCTCCTTAACGGGAGCATTCTGCCGGCCTATGTATACTACAAACACTTAAAAGTATCAAAATGTAAACGC	1	1
otu.153	0	0	0	0	0	0	0	0	5	0	0	1	0	0	0	0	0	0	0	k__Fungi	p__Ascomycota	c__Incertae sedis	o__Incertae sedis	f__Incertae sedis	g__Setophoma	s__Setophoma chromolaenae	CCTTTCTAGTCATTTTGACTGGCTCGGGGATCGGCTTTGCGAGGTCCCTAGAGGACCCCTGCCGCCCTGGCTGCATCCTTGTCTATTGCGTACTACATGTTTCCTCGGTAGGCTTGCCTATCGGTTGGACAACCATTAAACTCTTTTGTAATTGCAATCAGCGTCTGAAAATAATTTTAATTATTACAACTTTCAACAACGGATCTCTTGGTTCTGGCATCGATGAAGA	2	6
otu.1530	0	0	0	1	0	0	0	0	0	0	0	0	0	0	0	0	0	0	0	k__Fungi	p__Ascomycota	c__Dothideomycetes	o__Pleosporales	f__Pleosporaceae			CACAATAACAAGGCGGGCTGGACACCCCCCGCTGGGCACTGCTTCACGGCGTGCGCGGCGGGGCCGGCCCTGCTGCATTATTCACCCGCGTCTTTTGCGTACTTCTTTTTTCCTGGGTGGGCTCGCCCGCCCTCAGGACCAACCACAAACCTTTTTCAATTGCAATCAGCTTCACTAACA	1	1
otu.1531	0	0	0	1	0	0	0	0	0	0	0	0	0	0	0	0	0	0	0	k__Fungi	p__Ascomycota	c__Saccharomycetes	o__Saccharomycetales	f__Incertae sedis	g__Candida	s__Candida sp VVT_2012	CTGATTTGCTTAATTGCACAACATGTGTTTTTATTTGAAACAAACTTGCTTTGGCGGTGGGCACAGCCTGACGCCAGAGGTCAAAACTTACAACCAATTTTTTATCAACTTGTCACACCAGATTATTACTAATAGTCAAAACTTTCAACAACGAATCTCTTGGTTCTAGCATCGATGAAGAACG	1	1
otu.1532	0	0	0	1	0	0	0	0	0	0	0	0	0	0	0	0	0	0	0	k__Fungi	p__Ascomycota	c__Saccharomycetes	o__Saccharomycetales	f__Incertae sedis	g__Candida	s__Candida sp VVT_2012	CTGATTTGCTTAATTGCACCACATGTGTTTTTCTTTAAAACAAACCTTCTTTTGCGGTGGGCCCAGCCTGCCGCCCGAGGTCTAAACTTACAAACACTTTTTTATCAACTTGTCACACCAGATTATTACTAATAGTCAAAACTTTCAACAACGGATCTCTTGGTTCTCGCATCGATGAAGAGCGCAGCGAAATGCGTTACGTAATATGAATTGCAGGTATTC	1	1
otu.1533	0	0	0	1	0	0	0	0	1	0	0	0	0	0	0	0	0	0	0	k__Fungi	p__Basidiomycota	c__Agaricomycetes	o__Polyporales	f__Polyporaceae	g__Trametes	s__Trametes versicolor	ACGAGTTTTGAAACGAGTTGTAGCTGGCCTTCCGAGGCATGTGCACGCTCCGCTCATCCACTCTACCCCTGTGCACTTACTGTAGGTTGGCGTAGGCTCCTTAACGGGAGCATTCTGCTGGCCTATGTATACTACAAACACCTTAAAGTATCAGAATGTAAACGCGTCTAACGCATCAATAATCAAACTTTTAACCACGCAAC	2	2
otu.1534	0	0	0	1	0	0	0	0	0	0	0	0	0	0	0	0	0	0	0	k__Fungi	p__Ascomycota	c__Saccharomycetes	o__Saccharomycetales	f__Incertae sedis	g__Candida	s__Candida sp VVT_2012	CTGATTTGCTTAATTGCACCACATGTGTTTTTCTTTGAAACAAACTTGCTTTGGCGGTGGGCCCAGCCTGCCGCCAGAGGTATAAAATTACAACCAATTTTTTAAAAACTTGTCACACCAGATTATTACTAATCGTCAAAACTTTCAACAACGGATCCCTTGGTTCTCGCATCGATGAAGAACGCAGAGAAA	1	1
otu.1535	0	0	0	1	0	0	0	0	0	0	0	0	0	0	0	0	0	0	0	k__Fungi	p__Basidiomycota	c__Incertae sedis	o__Malasseziales				GTGAAGATTTGGGCAGGCCATACGGACGCCAAAAAGTGTCCCTGGCCGCGTACACCCACTATACATCCACAAACCCGTGTGCACTGTCATGGAGAAAGGCATCAGAGAAGTTTTTTGTGGCCTCTCTTGGGGCCTTTCTTCGCTACAAACTCGAATGGTTAGTATGAGCGTGGAATTTGGTTGGACAGTCACTGGCCAACAAA	1	1
otu.1536	0	0	0	1	0	0	0	0	0	0	0	0	0	0	0	0	0	0	0	k__Fungi	p__Basidiomycota	c__Agaricomycetes	o__Polyporales	f__Polyporaceae	g__Trametes	s__Trametes versicolor	ACGAGTTTTTAAACGAGTTGTAGCTGTCCTTCCGTGTCATGTTCACGCTCTGCTCGTCCACTCTACCCCTGTGCACTTACTGTAGGTTGGCGTGGGCTCCTTAACGGGAGCATTCTGCCGGCCTATGTATACTACAAACACTTTAAAGTATCAGAATGTAAACGCGTCTAACGCATCTATAATACAACTTTTAGCCACGG	1	1
otu.1537	0	0	0	1	0	0	0	0	0	0	0	0	0	0	0	0	0	0	0	k__Fungi	p__Basidiomycota	c__Incertae sedis	o__Malasseziales	f__unidentified	g__unidentified	s__uncultured Malasseziales	GTGAAGATTCAAGGGCCAACCATACAGACGTACAATAAGTGTGTCTCTGGCGGCTCGCATCCACAATACATCCGTAAACCCGTGTGCACAGTTCTAAGGAGTAAGAAAGAAGAAGAAGGGAGAGAGAGAGAGAGTGCATGTGCCTTGCATATAACTCTCTCACTCTCCAC	1	1
otu.1538	0	0	0	1	0	0	0	0	0	3	37	1	0	0	0	0	0	0	0	k__Fungi	p__Ascomycota	c__Dothideomycetes	o__unidentified	f__unidentified	g__unidentified	s__Dothideomycetes sp	CTGAGTTCGGGGGCAATCCCAGTCCCGACCTCCAACCCTTTGTGAACATATCTTGTTGCTTCGGGGGCGACCCTGCCGTTCGCGGCATTCCCCCCGGAGGTCATCGAAACACTGCATTATTACGTCGGAGTAAAAAGTTAATTTAATAAAACTTTCAACAACGGATCTCTTGGTTCTGGCATCGATGAAGAACGCAGCTGGTGCACGAGCATATCAATAAGCGGAGGA	4	42
otu.1539	0	0	0	1	0	0	0	0	0	0	0	0	0	0	0	0	0	0	0	k__Fungi	p__Basidiomycota	c__Incertae sedis	o__Malasseziales	f__Incertae sedis	g__Malassezia		GTGAAGATTTGGGCAGGCCATACGGACGCCACAAAGTGTCCCCGGCCGCCTACACCCAATATACATCCACAAACCCGTGTGCACTGTATTTGAGAAAAGCTTCAGAGAAGTTTTTAGTGGCCACCCTTGGGGACTTTCTTCGCTCCAAACTCGACTGGTTAGTATGAACGTGGAAGTTGGTTGGAC	1	1
otu.154	0	0	0	0	0	0	0	0	9	0	0	1	0	0	3	1	0	2	0	k__Fungi	p__Ascomycota	c__Sordariomycetes	o__Incertae sedis	f__Glomerellaceae	g__Glomerella	s__Glomerella cingulata	CTGAGTTTACGCTCTACAACCCTTTGTGAACATACCTATAACTGTTGCTTCGGCGGGTAGGGTCTCCGCGACCCTCCCGGCCTCCCGCCTCCGGGCGGGTCGGCGCCCGCCGGAGGATAACCAAACTCTGATTTAACGACGTTTCTTCTGAGTGGTACAAGCAAATAATCAAAACTTTTAACAACGGATCTCTTGGTTCTGGCATCGATGAAGAACGCAGCGAAATGCG	5	16
otu.1540	0	0	0	4	0	0	0	0	0	0	0	0	0	0	0	0	0	0	0	Unassigned							GTGAAGATTCAAGGGCCAGCCATACAGACGTACAATAAGTGTGTCTCTGGCGGCTCGCATCCACTATACATCCATAAACACGTGTGCACTGTTATAAGGAGTAAGAAAGAAGAAGAAGGGGAAGGGAGAGAGAGTGCATGTGCTTTGCATATAACTCTCTAACTCTCTACTATCTTTCTCTCTCTCTCTCCG	1	4
otu.1541	0	0	0	2	0	0	0	0	0	0	0	0	0	0	0	0	0	0	0	k__Fungi	p__Basidiomycota	c__Incertae sedis	o__Malasseziales	f__unidentified	g__unidentified	s__uncultured Malasseziales	GTGAAGATTTAAGGGCCAGCCATACAGACGTACAATAAGTGTGTCTCTGGCGGCTCGCATCCACTATACATCCATAAACCCGTGTGCACTGTTCTAAGGAGTAAGAGAGAAGAAGGGGGAGGGGGAGAGAGTGCATGTGCTTTGCATATAACTCTCTCACTCTCCACTCTCTTTCTCTCTCTCTCCGGTTAATTACAA	1	2
otu.1542	0	0	0	1	0	0	0	0	0	0	0	0	0	0	0	0	0	0	0	k__Fungi	p__Basidiomycota	c__Incertae sedis	o__Malasseziales	f__Incertae sedis	g__Malassezia		GTGAAGATTTGGGCAGGCCATACGGACGCCAAAAAGTGTCCCTGGCCGCCTACACCCACTATAAATCCACAAACCCGTGTACACTGTCTTGAAGTAAGGCTTCAGAGAAGTATTTTGTGGCATCTCTTGGGGTCTTTCTTCGCTACAAACTCGAATGG	1	1
otu.1543	0	0	0	2	0	0	0	0	1	0	0	0	0	0	0	0	0	0	0	k__Fungi	p__Basidiomycota	c__Agaricomycetes	o__Polyporales	f__Polyporaceae	g__Trametes	s__Trametes versicolor	ACGAGTTTTGAAACGAGTTGTAGCTGGCATTCCGAGGCATGTGCACGCTCTGCTCATCCACTCTACCCCTGTGCACTTACTGTAGGTTGGCGTGGGCTCCTCAACGTGAGCATTCTGCCGGCCTATGTATACTACAAACACTTTAAGGTATCAGACTGTAAACGC	2	3
otu.1544	0	1	0	6	0	0	0	0	0	0	0	0	0	0	0	0	0	0	0	k__Fungi	p__Ascomycota	c__Dothideomycetes	o__Pleosporales	f__Pleosporaceae			CGCAATAACAAGGCGGGCTGGACACCCCCCGCTGGGCACTGCTTCACGGCGTGCGCGGCGGGGCCGGCCCTGCTGAGTTATTCACCCGTGACTTTTGCGTACTTCTTGTTTCCTGGGTGGGCTCGCCCGCCCTCAGGACCAACCACAAACCTTTTGCAATAGCAATCAACGTCATTACCAACGTAATTAATTACAACT	2	7
otu.1545	1	0	0	1	0	0	0	0	0	0	0	0	0	0	0	0	0	0	0	k__Fungi	p__Basidiomycota	c__Incertae sedis	o__Malasseziales	f__unidentified	g__unidentified	s__uncultured Malasseziales	GTGAAGATTCAAGGGCCAGCCATACAGACGTACAATAAGTGTATCCCTGGCGGCTCGCATCCACTATACATCCATAAACCAGTATGCGCTGTTCTAAGGAGTAAGAAAGAAGAAGAAGGGGGAGGGAGAGAGAGTGCATGTGCTTTGCATATAACTCTCTCACT	2	2
otu.1546	0	0	0	1	0	0	0	0	0	0	0	0	0	0	0	0	0	0	0	k__Fungi	p__Ascomycota	c__Dothideomycetes	o__Pleosporales	f__Pleosporaceae			CACAATAACAAGGCGGGCTGGACACCCCCCGCTGGGCACTGCCTCACGGCGTGCGCAGCGGGGCCGGCCCTGCTGAATTATTCACCCGAGTCTTTTGCGTACTTCTTGTTTCCTGGGTGGGCCCGCCCGCCCTCAGGACCAACCACACACCTTTTGCAATAGCAATCAGCGTAAGTAACAACATAATAAATTACAACTTTCAACAACG	1	1
otu.1547	3	0	0	8	0	0	0	0	0	0	0	0	0	0	0	0	0	0	0	Unassigned							GTGAAGATTCAAGGGCCAGCCATACAGACGTACAATAAGTGTGTCTCTGGCGGCTCGCATCCACTATACATCCATAAACCCGTGTGCACTGTTATAAGAAGTAAGAAAGAAGAAGAAGGGGGAGGGAGAGAGAGTGCATGTGCTTTGCATATAACTCTCTAACTCTCCACTCCCTTTCTCTCTCTCTCTCTCCGGTTAATTACACAC	2	11
otu.1548	0	0	0	2	0	2	0	0	1	0	0	0	0	0	0	0	0	0	0	k__Fungi	p__Basidiomycota	c__Agaricomycetes	o__Polyporales	f__Polyporaceae	g__Trametes	s__Trametes versicolor	ACGAGCTTTGAGACGAGTTGTAGCTGGCCTTCCGAGGCATGTGCACGCTCTGCTCATCCACTCTACCCCTGTGCATTTACTGTAGGTTGGCGTGGGCTCCTTAACGGGAGCATTATGCCGGCCTATGTATACTACAAACAATTTAAAGTATCAGAATGTAAACGCGTCTAACGCAGCTATAATACAACTTTTAGC	3	5
otu.1549	0	11	0	33	0	0	0	0	0	0	0	0	0	0	0	0	0	0	0	k__Fungi	p__Ascomycota	c__Dothideomycetes	o__Pleosporales	f__Pleosporaceae			CACAATAACAAGGCGGGCTGGACACCCCCCGCTGGGCACTGCTTCACGACGTGCGCGGCGGGGCCGGCCCTGCTGAATTATTCACCCGTGTCTTTTGCGTACTTCTTGTTTCCTGGGTGGGCTCGCCCGCCCTCAGGACCATCCACAAACCTTTTGCAATAGCAATCAGCGTCAGTAACAACGTAATTAATACAACTTTTAGCAACGGATCTCTTGGCTCTC	2	44
otu.155	0	0	0	0	0	0	0	0	0	0	0	0	0	0	2	0	0	0	0	Unassigned							TACCGAGTTAGGGTCTTCATGGCCCGAACCTCCAACCCTTGTGTTAACCGAACCACGTTGCTTCGGCGGGCCCGTTCCCCCAGGGGACCGCCGGGGAGTCTCACCGACTTCCAGGCCCGTTGCCCGCCGGTGGCCAACCTACCAAAACTCTTGAACAAAAATTGTCTGAAAACAACTTTTGATTAAATCAAAAATTACAACTTTCAACAACGGATCTCTTGGTTCTGG	1	2
otu.1550	0	0	0	1	0	0	0	0	0	0	0	0	0	0	0	0	0	0	0	Unassigned							TAAGCGGAGGACTGGTCAAGATCGGAAGAGCACACGTCTGGCATATCAATAAGCGGAGGACTGGTCAAGATCGGAAGAGCACACGTCTGGCATATCAATAAGCGGAGGACTGGTCAAGATCGGAAGAGCACACGTCTGTACTCCAGTCACCTAGTACGATATCGTATGCCGTCTTCTGCTTGAAAAAAAAAA	1	1
otu.1551	0	0	0	2	0	0	0	0	0	0	0	0	0	0	0	0	0	0	0	k__Fungi	p__Ascomycota	c__Dothideomycetes	o__Pleosporales	f__Pleosporaceae			CACAATAACGAGGCGGGCTGGACACCCCCCGCTGGGCACTGCTTCACGGCGTGCGCGGCGGGGCCGGACCTGCTGAATTATTCAACCGTGTCTTTTGCGTACTTCTTGTTTCCTGGGTGGGCTCGCACGCCCTCAGGACCAACAACAAACCTTTCGCAATAGCAATCAGCGACAGTAACAACGTAATTAATTACAACTTTCAACAACGGATCTCTT	1	2
otu.1552	0	0	0	1	0	0	0	0	0	0	0	0	0	0	0	0	0	0	0	k__Fungi	p__Ascomycota	c__Saccharomycetes	o__Saccharomycetales	f__Incertae sedis	g__Candida	s__Candida sp VVT_2012	CTGATTTGCTTAATTGCACCACATGTGTTTTTCTTTGAAACAAACTTGCTTTGGCGGTGGGCCCAGCCTGCCGCCAGAGGTCCAAACTTACAACCAATTTGTTATCAACTTTTCACACCAGATTATTACTAATAGTCAAAACTTTCAATAACTGATCTCTT	1	1
otu.1553	0	0	0	3	0	0	0	0	0	0	0	0	0	0	0	0	0	0	0	k__Fungi	p__Ascomycota	c__Saccharomycetes	o__Saccharomycetales	f__Incertae sedis	g__Candida	s__Candida sp VVT_2012	CTGATTTGCTTAATTGCACCACATGTGTTTTTCTTTGAAACAAACTTGCTTTGGCGATGGGCCCAGCCTGCCGCCAGAGGACTAAACTTACAACCAATTTTTTATCAACTTTTCACACCAGATTATTACTAATAGTCAAAACTTTCAACAACGAATCTCTTGTTTCTCGCATCCATGAAGAACGCAGCGAAATGCGATACTTAATATGAATTGCAGATATTCGTTAATT	1	3
otu.1554	0	0	0	1	0	0	0	0	0	0	0	0	0	0	0	0	0	0	0	k__Fungi	p__Basidiomycota	c__Agaricomycetes	o__Polyporales	f__Polyporaceae	g__Trametes	s__Trametes versicolor	ACGAGTTTTGAAACGAGTTGTAGCTGGCCCTCCGAGGCATGTGCACGCCCTGCTCATCCACTCTACACCTGTGCACTTACTGTAGGTTGGCGTGGGCTCCTTAACGGGAGCATTCTGCCGGCCTATGTATACTACAAACACATTAAAGTAGCAGAATGTAAAC	1	1
otu.1555	0	0	0	1	0	0	0	0	0	0	0	0	0	0	0	0	0	0	0	k__Fungi	p__Ascomycota	c__Saccharomycetes	o__Saccharomycetales	f__Incertae sedis	g__Candida	s__Candida sp VVT_2012	CTGATTTGCTTAATTCCACTACATGTGTTTTTCTTTGAACAAAACTTGCTTTGGCTGTGGGCCCAGCCTGCCGCCCGAGGTCAAAACTTAAAACCAATTTTTAATCAACTTGTCACACCATATAATAACTAATAGTAAAAACTTTCAACAACGGATCTCTTGTTTCTCGC	1	1
otu.1556	0	0	0	1	0	0	0	0	0	0	0	0	0	0	0	0	0	0	0	k__Fungi	p__Ascomycota	c__Dothideomycetes	o__Pleosporales	f__Pleosporaceae			CACAATAACAAGGCGGGCTGGACACCCCCCGCTGGGTACCGCTTCACGGCGTGCGCGGCGGGGCCGGCCCTGCTGAATTATTAACCCGTGTCCTTTGCGTACTTCTTGTTTACTGGGTGGGCTCGCCCGCCATCAGGACCAACCACAAACCTTTTGCAA	1	1
otu.1557	8	0	0	14	0	0	0	0	0	0	0	0	0	0	0	0	0	0	0	Unassigned							GTGAAGATTCAAGGGCCAGCCATACAGACGTACAATAAGTGTGTCTCTGGCGACTCGCATCCACTATACATCCATAAACCCGTGTGCACTGTTCTAGGGAGTAAGAAAGAAGAAGAAGGGGGAGGGAGAGAGAGTGCATGTGCTTTGCATATAACTCTCTCACGCTCAACTCTCCTTCTTTATCTCTCTCCGGTTAATTACAAACTCG	2	22
otu.1558	0	0	0	1	0	0	0	0	0	0	0	0	0	0	0	0	0	0	0	k__Fungi	p__Ascomycota	c__Saccharomycetes	o__Saccharomycetales	f__Incertae sedis	g__Candida	s__Candida sp VVT_2012	CTGATTTGCTTAATTGCACCCCATTTGTATTTCTTTTAAACAAACTTTCTTTGGCGGTGTGCCCAGCCTGCCGCCAGAGGTCTAAACTTACAACCAATTTTTTATCAACTTTTCACACCGGATTATTACTAATAGTCAAAACTTTCAACAACGGATCTCTAGGTTCTCGCATCGATGAAGAACGCAGCGCAATGCGTTACGTAATATAAATTGCATAT	1	1
otu.1559	0	0	0	0	1	0	0	0	0	0	0	0	0	0	0	0	0	0	0	k__Fungi	p__Basidiomycota	c__Incertae sedis	o__Malasseziales	f__Incertae sedis	g__Malassezia		TAGTGAAGATGTGGGCAGGCCCTACGGACGCCAAAAAGTGTCCCTGGCCGCCTACACCCACTATACATCCACAAACACCTGTGCACTGTCTTGGAGAAGGGCTTCAGAGAAGTTTTTTTTAGCATCTCTTGGGGTCTTTCTTCGCTAAAAACTCGAATGGT	1	1
otu.156	0	0	0	0	0	0	0	0	1	8	0	2	0	19	0	0	6	0	7	k__Fungi	p__Ascomycota	c__Dothideomycetes	o__Capnodiales	f__Mycosphaerellaceae	g__Sphaerulina		CTGAGTTCGGGGGCAATCCCAGTCCCGACCTCCAACCCTTTGTGAACATATCTTGTTGCTTCGGGGGCGACCCTGCCGTTCCGACGGCGAGCGCCCCGGAGGCCTTCAAACACTGCATCTTTGCGTCGGAGTTTAAGTAAATTTAAACAAAACTTTCAACAACGGATCTCTTGGTTCTGGCATCGATGAAGAACGCAGCGAAATGCGATAAGTAATGTGAATTGCAGAA	6	43
otu.1560	0	0	0	0	6	0	0	0	0	0	0	0	0	0	0	0	0	0	0	k__Fungi							TACCTTTCAATGCAGCAGAATGGGGATGGTTGAGTTTCTCGCCTCTCTGTTCTGCCTGTATTCTACCCATGTTTGTCATATACTATTATTTCCTCGACAGGCTTGCTTGCCGAGTGAAACCAATTATAACCTATTTAATTTTCAATCAGCGTCTAAACAAAATTAATAATTAAAAATTTCAACAAAGGATCTCTTGGT	1	6
otu.1561	0	0	0	0	1	0	0	0	0	0	0	0	0	0	0	0	0	0	0	k__Fungi	p__Basidiomycota	c__Incertae sedis	o__Malasseziales				TAGTGAAGATCTGGGCAGGCCATACGGACGCCAAAAAGTGTCCCTGCCCGCCTACGCCCACTATACATCCACAAACCCGTGTGCACTGTCTTGGAGAAAGGCTTCAGAGAAGTTTTTTGTGGCCTCTCTTGTGGTCTTTCTCCGCTACAAACTCGAATGGTTAGTATGAACGTTGAA	1	1
otu.1562	0	0	0	0	1	0	0	2	0	0	0	0	0	0	0	0	0	0	0	k__Fungi	p__Basidiomycota	c__Incertae sedis	o__Malasseziales				TAGTGAAGATTTGGGCAGGCCATACGGACGCCAAAAAGTGTCCCTGGCCGCCTACACCCACTATACATCCACAGACCCGTGTGCACTGTCTTGGAGAAAGGCTCCAGAGAAGTTTTTTGTGGCCTCTCTTGGGGTCCTTCTTCGCTACAAACTCGACTGGTTAGTCTGAATGTGGA	2	3
otu.1563	0	0	0	0	1	0	0	0	0	0	0	0	0	0	0	0	0	0	0	k__Fungi							TACCTTTCAATGCAGCAGAATGGGGATGGTTGAGTTTCTCGCCTCTCTGTTTTGCCTGTATTGTACCCTTGTTTGGCATATACTATAATTACCTCGGCAGGCTTACTTTCCGAGTGAAAACAATTATAACCTATTTAATTTTCAATCAGCGTCTGAACAAAATTAATACTTACAACTTTCAACAACGGATCTCTTGGTTCTGGCATCCATGAAGAACGCAGC	1	1
otu.1564	0	0	0	0	1	0	0	0	0	0	0	0	0	0	0	0	0	0	0	k__Fungi							TACCTTTCAATGCAGCAGAATAGGGATGGTTGAGTTTCTCGCCTCTCTGTTCTTCCTGTATTCTACCCTTGTTTGTCATATACTATTATTTCCTCGGCAGGCTTGCTTGCCGAGTTAAACCAATTATAACCTATTTAATTTTCAATCAGCTTCTGCACAAAGTTAATAATTACAACCTTCAACAACGGATCTCTTGGTTCTGGCATCGATGAAGAACGCAGCGA	1	1
otu.1565	0	0	0	0	1	0	0	3	0	0	0	0	0	0	0	0	0	0	0	k__Fungi	p__Basidiomycota	c__Incertae sedis	o__Malasseziales				TAGTGAAGATTTGGGCAGGCCCTACGTACGCCAAAAAGTGTCCCTGGCCGCCTACACCCACTATACATCCACAAACCCGTGTGCACTGTATTGGAGAAAGGCTTCAGAGAAGTTTTTTGAGGACTCTCTTGGGGTCTATCTTCGCTACAAACTCGAATGGTTAGTATGAACGTGGAACTTGGAT	2	4
otu.1566	0	0	0	0	6	0	0	1	0	0	0	1	0	0	0	0	0	0	0	k__Fungi							TACCTTTCAATGCAGCAGAATGGGGATGGTTGAGTTTCTCGCCTCTCTGTTCTTCCTGTATTCTACCCTTGTTTGTCATATACTATTATTTCCTCGGCAGGCTTGTTTGCCGAGTGAAACCAATTATAACCTCTTTAATTTTCAATCATCGTCTGAACAAAATTAATAATTACAACTTTCAACAACGTATCTCTTGTTTCTGTCATCGAT	3	8
otu.1567	0	0	0	0	1	0	0	0	0	0	0	0	0	0	0	0	0	0	0	k__Fungi							TACCATTCATTGCAGCAGAATGGGGATGGTTGAGTTTCTCGCCTCTCTGTTCTGCCTGTATTCTACCCTTGTTTGTCATATTCTATTATTTCCTCGGCAGGCTTGCTTGCCGAGTGAAACCAATTATAAACTATTTAATTTTCAATCAGCGTCTGAACAAAATTAATAATTCAAACTTTCAACAACGGA	1	1
otu.1568	0	0	0	0	1	0	0	0	0	0	0	0	0	0	0	0	0	0	0	k__Fungi	p__Basidiomycota	c__Incertae sedis	o__Malasseziales	f__Incertae sedis	g__Malassezia		TAGTGAAGATTTGGGCAGGCCATACGGGCGCCAAAAAGTGTCCCTGGCCGCCTACACCCACTATACATACACAAACCCGTGTGCACTGTCTTGGAAAAAGGCTTCAGAGAAGTTTTTTGTGGACTCTCTTGGGGTCTTTCCTCGCTACAAACTAGAATGGTTAGTATGAACGTGGAA	1	1
otu.1569	0	0	0	0	2	0	0	0	0	0	0	0	0	0	0	0	0	0	0	k__Fungi							TACCTTTCAATGCAGCAGAATGGGGATGGTTGAGTTTCTCGCCTCTCTGTTCTGCCTGTATTCTACCCTTGTTTGTCATATACTATTATTTCCTCGGCAGGCTTGCCTGCCGAGTGAAACCAAATATAACCTATTTAGTTTTCAATCGGCGTCTGAACAAAATTAATAATTACAACTTTAAACAAAGGATCTCTTGGTTCTGGCATCGATGAAGAAAGCAGAGAAATG	1	2
otu.157	0	0	0	4	0	0	0	0	1	0	3	0	0	0	2	0	0	0	0	k__Fungi	p__Basidiomycota	c__Agaricomycetes	o__Sebacinales	f__Sebacinales Group B	g__unidentified	s__Sebacinales Group B sp	GTGAATCTTAAAAGTCGGCCCGTCGGATTGTGCTGGTGGAGACACAAGTGCACGTCTGGCGAGTCGCAAATCCACACACCTGTGCATCTATGACTCTGAGTGTCGCTTTGCATGGCCTTTTGATTGGGCCTGGCGCTCGAGTACTTTTACACACTCTCGAATGTAATGGAATGTCTTGTTGTGCGTAATGTACAAATTTGAAACAACTTTCAACAACGGATCTCTTGG	4	10
otu.1570	0	0	0	0	1	0	0	2	0	0	0	0	0	0	0	0	0	0	0	k__Fungi	p__Basidiomycota	c__Incertae sedis	o__Malasseziales				TAGTGAAGATTTGGGCAGGCCATACGGACGCCAAAAAGTTTCCCTGGCCGCCTACACCCACTATACATCCACAAACCCGTTTGCACAGTCTTGGAGAAAGGCTTCAGAGAAGTTTTTTGTTGCCTCTCTTTGGGTCTTTCTTCGCTACAAACTCGAATGGTTAGTCTGAACGTGGAACTTGGTTGGACCGTCACT	2	3
otu.1571	0	1	0	0	1	0	0	0	0	0	0	0	0	0	0	0	0	0	0	k__Fungi	p__Basidiomycota	c__Incertae sedis	o__Malasseziales				TGGTGAAGATTTGGGCAGGCCACGCGGACGCCAATAAGTGTCCCTGGCCGCCTACACCCACTATACATCCACAAACCCGTGTGCACAGTCTTGGAGAAAGGCTTCAGAGAAGTTTTTCGTGGCCTCTCTTGGGGTCTTTCTTCGCTACAAACTCGAATGGTTAGTATGAGCGTGGAACTTGGTTGGAC	2	2
otu.1572	0	0	0	5	0	0	0	0	0	0	0	0	0	0	0	0	0	0	0	k__Fungi	p__Ascomycota	c__Saccharomycetes	o__Saccharomycetales	f__Incertae sedis	g__Candida	s__Candida sp VVT_2012	CTGATTTGCTTAATTGCACCACATGTGTTTTTCTTTGAAACAAACTTGCTTTGGCGGTGGGCCCAGCCTGCCGCCAGAGGACTAAACTTACAACCAATTTTTAATCAACTTGTCACACCAGCTTATTACTAATAGTCGAAACTTTCAACAACGGATCTCTTGGTTCTAGCGTCGATGAAGAACGAAGCGGAACGCGATAGGTAATGTGAATTGCAGAATTCCGTGAATA	1	5
otu.1573	0	0	0	1	0	0	0	0	0	0	0	0	0	0	0	0	0	0	0	k__Fungi	p__Basidiomycota	c__Incertae sedis	o__Malasseziales				GTGAAGATTTGGGCAGGCCATACGGACGCCAAAAAGTGTCCCTGGCCGCCTACACCCACTATACATCCACAAACCCGTGTGCACTGAAATGGAGAAAGGCTTCAGAGAAGTTTTTCGTGGCCTCTCATGGGGTCTTTCTTCGCTACAAACTCGGATGGTTAGTATGAGCGTGGAA	1	1
otu.1574	0	0	0	2	0	0	0	0	0	0	0	0	0	0	0	0	0	0	0	Unassigned							GTGAAGATTCAAGGGCCAGCCATACAGGCGTACAATAAGTGTGTCTCTGGCGGCTCGCATCCACTATACATCCATAAACCCGTGTGCACGGTTCTAAGGAGTAAGAAAGAAGCAGAAGGGGGAGGGAGAGAGAGTGCATGTGCGCTGCATATAACTCTCTCACACTCCACTCT	1	2
otu.1575	0	0	0	11	0	0	0	0	0	0	0	0	0	0	0	0	0	0	0	k__Fungi	p__Ascomycota	c__Saccharomycetes	o__Saccharomycetales	f__Incertae sedis	g__Candida	s__Candida sp VVT_2012	CTGATTTGCTTAATTGCACCACATGTGTTTTTCTTCGAAACAAACTTGCTTTGGCGGTGGGCCCAGCCTGCCGCCAGAGGTCTAAACTTAAAACCAATTTTTAATCAACTTGTCACACCAAATTATTACTAATAGTCAAAACTTTCAACAACGGATCTCTTGGTTCTCGCATCGATGAAGAACGCTGCGACATGCGATCCGTA	1	11
otu.1576	0	0	0	1	0	0	0	0	0	0	0	0	0	0	0	0	0	0	0	k__Fungi	p__Ascomycota	c__Saccharomycetes	o__Saccharomycetales	f__Incertae sedis	g__Candida	s__Candida sp VVT_2012	CTGATTTGCCTAATTGCACCACATGTGTTTTTATTTGAAACAAACTTGCTTTGGCGGTGGGCCCAGCCTGCCGCCAGAGGACTAAACTTAAAACAAATTTTTTATAAACTTGTCACACCAGATTATTACTAATAGCAAAAAATTTCAACAAAGGATCTCTTGGGTC	1	1
otu.1577	0	0	0	2	0	0	0	0	0	0	0	0	0	0	0	0	0	0	0	k__Fungi	p__Basidiomycota	c__Incertae sedis	o__Malasseziales	f__unidentified	g__unidentified	s__uncultured Malasseziales	GTGAAGATTCAAGGGCCAGCCATACAGACGTACAATAAGTGTGTCTCTGGCGGCTCGCATCCACTATACATCCATAAACCCGTGTGCACTGTTCCAAGGAGTAAGAAAGAAGAAGAAGGGAGAGGAAGAGAGAGTGCATGTGATTTGCATATAACACTCTCAATCTCCA	1	2
otu.1578	0	54	0	44	0	0	0	0	0	0	0	0	0	0	0	0	0	0	0	k__Fungi	p__Ascomycota	c__Dothideomycetes	o__Pleosporales	f__Pleosporaceae			CACAATAACAAGGCGGGCTGACACCCCCCGCTGGCACTGCTTCACGGCGTGCGCGGCGGGGCCGGCCCTGCTGAATTATTCACCCGTGTCTTTTGCGTACTTCTTGTTTCCTGGGTGGGCTCGCCCGCCCTCAGGACCAACCACAAACCTTTTGCAATAGCAATCAGCGTCAGTAACAACGTAATTAATTACAACTTTCAACAACGGATCTCTTGGTTCTGGCATCGA	2	98
otu.1579	0	0	0	1	0	0	0	0	0	0	0	0	0	0	0	0	0	0	0	Unassigned							TGATTTGCTTAATTGCGCCACATGTGTTTTTCTTTGAAACAAACTTGCTTTGGCGGTGGGCCCAGCCTGCCGCCAGAGGTCTAAACTTACAACCAATTTTTTATCAACTTTTTAACATCTGACCTCAAATCAGGTAGGACTACCCGCTGAACTTAAGCATATCAATAAGCGGAGGACTGGTCAAGATCGGAAGAGCACACGTCTGAACT	1	1
otu.158	0	0	0	0	0	0	0	0	0	0	0	0	5	0	0	0	0	0	0	k__Fungi	p__Ascomycota	c__Incertae sedis	o__Incertae sedis	f__Incertae sedis	g__Acrodontium	s__Acrodontium crateriforme	CTGAGTGAGGGCCCTCGTGGTCCGACCTCCAACCCATTGTTGTCCGACTCTGTTGCCTCGGGGGCGACCCGGCGCTTCGGCGCCAGGGGGTCCCCGCTGGTCCACACAACTCTGCATCTTTGCGTCTGAGTAAACATTAAATGAAACAAAACTTTCAACAACGGATCTCTTGGTTCTGGCATCGATGAAGAACGCAGCGAAATGCGATAAGTAATGTGAATTGCAGAAA	1	5
otu.1580	0	0	0	1	0	0	0	0	0	0	0	0	0	0	0	0	0	0	0	Unassigned							AAGAGATAGGGTTCTCACGAGCCCGACCTCCAACCCTTTGTCTACCAAACCTCTGTTGCCTCGGCGGGCCGCCGGCCCCTTTAACCAGGGGCCGCCGTCGGCTCTCGCGCTCTCGAGTGCTCGCCGCAGGACTATTTCAAACTCTTTTTAAACAAGTACAA	1	1
otu.1581	0	0	0	1	0	0	0	0	0	0	0	0	0	0	0	0	0	0	0	k__Fungi	p__Ascomycota	c__Dothideomycetes	o__Pleosporales	f__Pleosporaceae			CGCAATAACAAGGCGGGCTGGACACCCCCCGCTGGGCTCTGCTTCACGGCTTGCGCGGCGGGGCCGGCCCTGCTGACTTATTCACCCGTGTCTTTTGCGTACTTCTTGATTCCTGGGTGGGCTCGCCCGCCCTCAGGACCAACCACACACCTTTTGCAATTGCACTCAGCGTCAGTAACAACGTAATTAATTACAACT	1	1
otu.1582	0	0	0	1	0	4	0	0	0	0	0	0	0	0	0	0	0	0	0	k__Fungi	p__Ascomycota	c__Dothideomycetes	o__Capnodiales	f__unidentified	g__unidentified	s__Capnodiales sp	CTGAGTGAGGGCCGAAAGGCCCGACCTCCAACCCTCTGTCATCCGACTCTGTTGCCTCGGGGGCGACCCGGCCTTCGGGCGTCTTGGGGCCCCCGGTGGAATATAACACTGCATCTTTGCGTCCGAGTAAACCTTTGAATTAATCAAAACTTTTAACAACGGATCTCTTGGTTCTGGCATCGATGAAGAACGCAGCGAAATGCGATAAGTAATGTGAATTGCAGAATT	2	5
otu.1583	0	0	0	1	0	0	0	0	0	0	0	0	0	0	0	0	0	0	0	k__Fungi	p__Ascomycota	c__unidentified	o__unidentified	f__unidentified	g__unidentified	s__uncultured Capnocheirides	CTGAGTGAGGGCAGCAAGGACCGACCTCCAACCCTCTGTCATCCGACTCTGTTGCCTCGGGGGCGACCAGGCCTTCGGGCGTCTTGGGGCCCCCGGTGGAATATAACACTGCATCTTTGCGTCCGAATAAACCTTTGAATTAATCAAAACTTTTAACAACGGATC	1	1
otu.1584	0	0	0	1	0	0	0	0	0	0	0	0	0	0	0	0	0	0	0	k__Fungi	p__Ascomycota	c__Dothideomycetes	o__Pleosporales	f__Pleosporaceae			CACAATAACAAGGCGGGCTGGACACCCCCCGCTGGGCACTGCTTCACGTCGTGCGCGGCGGGGCCAGCCCTGCTGAATTATTCACCCGTGACTTTTGCGTACTTCTTGTTTCCTGGTTGGGCTCGCCCGCCCTCAGTACCACCCACAAACCTTTTGCAA	1	1
otu.1585	0	0	0	1	0	0	0	0	0	0	0	0	0	0	0	0	0	0	0	k__Fungi	p__Basidiomycota	c__Incertae sedis	o__Malasseziales	f__unidentified	g__unidentified	s__uncultured Malasseziales	GTGACGATTCAAGGGCCAGCCATACAGACGTACAATAAGTGTGTCTCTGGCGGCTCGCATACACTATAAATCCATAAACCCGTGTGCACTGTTCTAAGGAGTAAGAAAGAAGAAGAAGGGGGAGGAAGAGAGAGTGCATGTGCTTTGCATATAACCCTCTCA	1	1
otu.1586	0	0	0	1	0	0	0	0	0	0	0	0	0	0	0	0	0	0	0	k__Fungi	p__Basidiomycota	c__Incertae sedis	o__Malasseziales				GTGAAGATTCAAGGGCCAGCCATACAGACGCCAAAAAGTGTCCCTGGCTGCCTACACCCACTATACATCCACAAACCCGTGTGCACTGTCTTGGGGAAAGGCTTCAGAGAAGTTTTTTGTGGCCTCTCTTGGGGTCTTTCTTCGCTACAAACTCTAATGGTTAGTATGAACGT	1	1
otu.1587	0	0	0	1	0	0	0	0	0	0	0	0	0	0	0	0	0	0	0	k__Fungi	p__Ascomycota	c__Dothideomycetes	o__Pleosporales	f__Pleosporaceae			CACCATAACAAGGCGGGCTGGACACCCCCCGCTGGGCACTGCCTCACGGAGTGCGCGGCGGGGCCGGCCTGCTGAATTATTCACCCGTATCTTTTGCGTACTTCTTGTTTCCTGGGTGGGCTCGCCCGCCCTCAGGACCAACCACAAACATTTTGCAATAGCAATCAGCGTCAGTAAAAACGTAATTAATTAAAACTTTAAACA	1	1
otu.1588	0	0	0	0	1	0	4	0	0	0	0	1	0	0	0	0	0	0	0	Unassigned							TACGAATCAACGGCCTCACGGCCAATGCTGGAAGGCGGCCGCGGGATCTCCCCGCGGCCCCTGACGGTTTAACCCCCTGTGAAAAACCCTTGTTGCTTCGGCAGCGCTTTCCCGTCCGCGGGGAGGATCAGTCTGCCGGTGGCACCCATCAGAAACTCTTTTTTGAACTTGTATAACAAACGTCTGAGAGCGCAGTCGAATGACACATAAAACTTTCAACAAC	3	6
otu.1589	0	0	0	0	1	0	0	0	0	0	0	0	0	0	0	0	0	0	0	k__Fungi							TACCTTTCAATGCAGCAGAATGGGGATGGTTGAGTTTCTCGCCTCTCTGTTCTGCCTGTATTCTACCCTTGTTTGTCATATACTATTAATTCCTCAGAAGGCTTGCTTGCCGAGTGAAACCAATTAAAACCTATTTAATTTTCAATCAGCGTCTGAACAAAATTAATAATTAAAACTTACA	1	1
otu.159	0	0	0	0	0	0	0	0	0	0	0	0	0	0	0	0	0	0	1	Unassigned							GTGGAAGCCTATGCAACCTTAACAGGGTCCGCGACTATAAATATAGGATGCAAGTCGCTGTGGCGGCAACATAATCGAATTGCGGGGATCTCCTAAAGCCTAGCAGTACCAACACCCTCTAGAAATGCAGGGTGGGCCAGTGTTAATCACGCTGGAGGTCAGAATCTGCTAGGATGCGACAATGGATAATCCGCAGCGAAGCCCCTACCGGCCTAGGCCTACGGGGAA	1	1
otu.1590	0	0	0	149	0	0	0	0	0	0	0	0	0	0	0	0	0	0	0	k__Fungi	p__Ascomycota	c__Saccharomycetes	o__Saccharomycetales	f__Incertae sedis	g__Candida	s__Candida sp VVT_2012	CTGATTTGCTTAATTGCACCACATGTGTTTTTCTTTGAATCAAACTTGCTTTGGCGGTGGGCCCAGCCTGCCGCCAAAGGTCTAAACTTACAACCAATTTTTTATCAACTTGTCACACCAGATTATTACTAATAGTCAAAACTTTCAACAACGGATCTCTTGGTTCTCGCATCGATGAAGAACGCAGCGAAATGCGTTACGTGGTATGAATTGCAGATACCCGTGAAT	1	149
otu.1591	0	0	0	1	0	0	0	0	0	0	0	0	0	0	0	0	0	0	0	k__Fungi	p__Basidiomycota	c__Agaricomycetes	o__Polyporales	f__Polyporaceae	g__Trametes	s__Trametes versicolor	CGAGTTTTGAAACGAGTTGTAGCTGGCCTTCCGAGGCATGTGCACGCTCTGCTCCTCCACTCTACCCCTGTGCACTTACTGTAGGTTGGCGTGGGCTCCTTAACGGGAGCATTCTGCCGGCCTATGTATACTAAAAACACTTTAAAGTATCAGACCGTACACGCGTCTAACCCATCTATAATACAACTTTT	1	1
otu.1592	0	0	0	1	0	0	0	0	0	0	0	0	0	0	0	0	0	0	0	k__Fungi	p__Ascomycota	c__Saccharomycetes	o__Saccharomycetales	f__Incertae sedis	g__Candida	s__Candida sp VVT_2012	TGATTTGCTTAATTGCCCCACATGTGTTTTTCTTTGAAACAAACTTGCTTTGGCGGTGAGCCCAACCTGCCGCCAGAGGTCTAAACTTACAACCAATCTTTTATCAACTTGTCACACCAGATTATTACTAATAGTCAACACTTTCAACAACTGATCTCTTGGTTCTCGCATCGATGAAGAACGCAG	1	1
otu.1593	0	0	0	2	0	0	0	0	0	0	0	0	0	0	0	0	0	0	0	k__Fungi	p__Ascomycota	c__Saccharomycetes	o__Saccharomycetales	f__Incertae sedis	g__Candida	s__Candida sp VVT_2012	CTGATTTGCTTAATTGCACCACATGTGTTTTTCTTTGAAACAAACTTGCTTTGGCGGTGGGCCCAGCCTGCCGCCAGAGGTCTAAACTTACAACCAATTTTTTATCAACTTGTCACACCAGATTATTATTAATTACAACTTTCAACAACGGATCTCTTGGTCCTGGCATCGATGAAGAACGCAGCGAAATGCGATACG	1	2
otu.1594	0	0	0	0	0	0	1	0	0	0	0	0	0	0	0	0	0	0	0	Unassigned							TACGGAGTTCATGCCCTCCCTTTTCTCCCTCCCACCCTTTTTTATTATTACTTTTTTTCTTTTTCTATCTTCCTTCTTTCCTTTTATTCTCTCCATATAATACCAAAACTCCTTTTATTAATGTCGTCTGAGTACTATATAATAGTTAAAACTTTCAACAACGGATCTCTTGGTTCTGGCATCGATGAAGAACGCAGCGAAATGCGATAAGTAATGTGAATTGCAGAAA	1	1
otu.1595	0	0	0	0	0	0	3	0	0	0	0	0	0	0	0	0	0	0	0	k__Fungi	p__Ascomycota	c__Leotiomycetes	o__Helotiales	f__Sclerotiniaceae			TACGGAGTTCATGCCCGAAAGGGTAGACATCCCACCCTTGTGTATTATTACTTTGTTGCTTTGGCGAGCTGCCTTCGGGCCTTGTATGATCGCAAAAGAATACCAAAACTCTTTTTATTAATATCATCTGAGTACTATATAATAGTTAAAACTTTCAACAACGGATCTCTTGGTTCTGGCATCGATGAAGAACGCAGCGAAATGCGATAAGTAATGTGAAT	1	3
otu.1596	0	0	0	0	0	0	34	0	0	0	0	0	0	0	0	0	0	0	0	k__Fungi	p__Ascomycota	c__Leotiomycetes	o__Helotiales	f__Sclerotiniaceae			TACAGAGTTCATGCCCGAAAGGGTAGACCTCCCACCCTTGTGTATTATTACTTTGTTGCTTTGGCGAGCTGCCTTCGGGCCTAGTATGCTCGCCAGAGAATACCAAAACTCATTTTATTAATGTCGACTGAGTACTATATAATAGTTAAAACTTTCAACAACGGATCCCTTGGTTATGGCATCGATGAACAAAGC	1	34
otu.1597	1	0	0	2	0	0	2	0	0	0	0	0	0	0	0	0	0	0	0	k__Fungi	p__Basidiomycota	c__Incertae sedis	o__Malasseziales				TAGTGAAGATTCAAGGGCCAGCCATACAGACGTACAATAAGTGTGTCTCTGGCGGCTCGCATCCACTATACATCCATAAACCCGTGTGCACTGTTCTAAGGAGTAAGAAAGAAGAAGGGGATGGGAGAGAGAGTGCATGTGCTTTGCATATAACTCTCTCTCACTCTCCACTCTCTTTCTCTCTCCGGTTAATTACAAACTCGTATGGATTTGTATGAACGTGAGATAA	3	5
otu.1598	0	0	0	0	0	0	1	0	0	0	0	0	0	0	0	0	0	0	0	k__Fungi	p__Ascomycota	c__Leotiomycetes	o__Helotiales	f__Sclerotiniaceae	g__Botryotinia		TACAGAGCTCATGCCCGAAAGGGTAGACCTCCCACCCTTGTGTATTATTACTTTGTTGCTTTGGCGAGCTGCCTTCGGGCCTTGTATACTCGCAAGAGAATACCAAACCTCTTTTTATTAATTTCGTCTGAGTACTATCTAATAGTTAAAACTTTCAAC	1	1
otu.1599	0	0	0	0	0	0	2	0	3	89	272	365	58	0	0	0	0	0	0	k__Fungi	p__Ascomycota	c__Dothideomycetes	o__Capnodiales	f__Mycosphaerellaceae	g__Sphaerulina		TACCGAGTGAGGGCCTTCGGGCTCGACCTCCAACCCTTTGTGAACACATCTTGTTGCTTCGGGGGCGACCCTGCCGTTCCGACGGCGAGCGCCCCCGGAGGCCTTCAAACACTGCATCTTTGCGTCGGAGTTTAAGTAAATTTAAACAAAACTTTCAACAACGGATCTCTTGGTTCTGGCATCGATGAAGAACGCAGCTTCAGCAGATAGGAAGAGCACACGTCTGCA	6	789
otu.16	6193	3	2	5	0	0	0	0	10	0	1	0	0	0	0	0	0	0	5	k__Fungi	p__Ascomycota	c__Dothideomycetes	o__Pleosporales	f__Pleosporaceae	g__Stemphylium		CACAATATGAAAGCGGGTTGGGACCTCACCTCGGTGAGGGCTCCAGCTTGTCTGAATTATTCACCCATGTCTTTTGCGCACTTCTTGTTTCCTGGGCGGGTTCGCCCGCCACCAGGACCAAACCATAAACCTTTTTGTAATTGCAATCAGCGTCAGTAAACAATGTAATTATTACAACTTTCAACAACGGATCTCTTGGTTCTGGCATCGATGAAGAACGCAGCGAAAA	7	6219
otu.160	0	1	0	0	0	0	0	0	0	3	33	0	0	0	0	0	0	0	6	k__Fungi	p__Ascomycota	c__Leotiomycetes	o__Helotiales				CAGAGCCCATGCCCTCACGGGTAGATCTCCCACCCTTGAATACTATACCTTAGTTGCTTTGGTAGGCCGGGGCAACCCCCGGGGCTTCGGCCTCGGTGCGCCTGCCAGAGGAAACAAACTCTATTTTTAGTGATGTCTGAATACTATATAATAGTTAAAACTTTCAACAACGGATCTCTTGGTTCTGGCATCGATGAAGAACGCAGCGAAATGCGATAAGTAATGTGAA	4	43
otu.1600	0	0	0	0	0	0	1	0	0	0	0	0	0	0	0	0	0	0	0	k__Fungi	p__Basidiomycota	c__Agaricomycetes	o__Polyporales	f__Polyporaceae	g__Trametes	s__Trametes versicolor	TAACGAGTCTTTAAACGAGTTGTAGCTGGCCTTCCGAGGCATGTGCACGCTCTGCTCATCCACTCTAACCCAGTGCACTTACTGTAGGATGGCGTAGGCTCCTTAACGGGGGCATTCTGCCGGCCTATGTATACTACGAAAACTTTAAAGTATCAGAATGTAAACGCGTCTAAC	1	1
otu.1601	0	2	0	0	0	7	4	0	0	0	0	0	0	0	0	0	0	0	0	k__Fungi	p__Basidiomycota	c__Agaricomycetes	o__Polyporales	f__Polyporaceae	g__Trametes	s__Trametes versicolor	TAACGAGTCTTGAAACGAGTTGTAGCTGGCCTTCCGAGGCATGTGCACGCTCTGCTCATCCACTCTACCCCTGTGCACTTACTGTAGGTTGGCGTGGGCTACTTAACGGGAGCATTCTGCCGGCATATGTATACTACAAACACTTTAAGGTAACAGAATGTAAACGCGTCTAACGCAACTATAATACAA	3	13
otu.1602	0	0	0	0	0	1	1	0	0	0	0	0	0	0	0	0	0	0	0	k__Fungi	p__Basidiomycota	c__Agaricomycetes	o__Polyporales	f__Polyporaceae	g__Trametes	s__Trametes versicolor	TAACGAGTCTTGAAACGAGTTGTAGCTGGCCTTCCGAGGCATGTGCACGCTCTGCTCATCCACTCTACCCCTGTGCACTTACTGTAGGTTGGCGTGGGCTCCTTAACGGGAGAATTCTGCCGGCCTATGTATACTAAAAAAACTTTAAAGTATCAGAATGTAAACGCGTCTACAGCATCTATAATACAAATTTTAGCACAGGATCTCTTGGCTCTCGCATCGA	2	2
otu.1603	0	0	0	0	0	0	2	0	0	0	0	0	0	0	0	0	0	0	0	k__Fungi	p__Ascomycota	c__Leotiomycetes	o__Helotiales	f__Sclerotiniaceae			TACAGAGTTCATGCCCGAAAGGGTAGACCTCCCACCCTTGTGTATTATTACTTTGTTGCTTTGGCGAGCTGCCCTCGGGCCTTGTATGCTCGCCAGAGAATACCAAAACTCTTTTTATTAATGTCGTATGAGTACTAAATAATAGTTAAAACTTTCAAAAACAGA	1	2
otu.1604	0	0	0	0	0	0	1	0	0	0	0	0	0	0	0	0	0	0	0	k__Fungi	p__Ascomycota	c__Leotiomycetes	o__Helotiales	f__Sclerotiniaceae			TACAGAGTTCATGCCCGAAAGGGTAGACCTCCCACCCTTGTGTATTATTACTTTGTTGATTTAGCGAGCTGCCTTCGGGCCTTGTATGCTCGCCAAAGAATACCAAAACTGTTTTTATTAATGTCGTCTGAGTAATATATAATAGTTAAAACTTTCAACAACGGA	1	1
otu.1605	0	0	0	0	0	0	4	0	0	0	0	0	0	0	0	0	0	0	0	k__Fungi	p__Ascomycota	c__Leotiomycetes	o__Helotiales	f__Sclerotiniaceae			TACAGAGTTCATGCCCGAAAGGGTAGACCTCCCACCCTTGTGTATTATTACTTTGTTGCTTTGGCGAGCTGCCTTCGGGCCTTGTATGCTCGCCAGAGAATACCAAAACTCTTTTTATTAATATCGTCTGAGTACTCTATACTAATTAAAACTTTCAACAAAAGATCTCTTGGTTCTGGCAT	1	4
otu.1606	0	0	0	0	0	0	1	0	0	0	0	0	0	0	0	0	0	0	0	k__Fungi	p__Ascomycota	c__Leotiomycetes	o__Helotiales	f__Sclerotiniaceae			TACAGAGTTCATGCCCGAAAGGGTAGACCTCCCACCATTGTGTATAATTACTTTGTTGCTTTGGCGAGCTGCCTTCGGGCCTTGTATGCTCGCCAGAGAATACCAAAACTCTTTTTATTAATGTAGTCTGAGTACTATATAATAGTAGAAACTTTAAACAACGGATCCCTTGGTTCTGGCATCAATGAAGAACGCAGCGAAATGCGATAAGTAATGT	1	1
otu.1607	0	92	0	41	0	221	112	2	46	3	1	0	7	0	0	0	0	0	0	k__Fungi	p__Basidiomycota	c__Agaricomycetes	o__Polyporales	f__Polyporaceae	g__Trametes	s__Trametes versicolor	TAACGAGTTTTGAAACGAGTTGTAGCTGGCCTTCCGAGGCATGTGCACGCTCTGCTCATCCACTCTACCCCTGTGCACTTACTGTAGGTTGGCGTGGGCTCCTTAACGGGAGCATTCTGCCGGCCTATGTATACTACAAACACTTTAGAGTATCAGAATGTAAACGCGTCTAACGCATATATAATAGTTAAAACTTTCAACAACGGATCTCTTGGTTCTGGCATCGATG	9	525
otu.1608	0	0	0	0	0	0	12	0	0	0	0	0	0	0	0	0	0	0	0	k__Fungi	p__Ascomycota	c__Leotiomycetes	o__Helotiales	f__Sclerotiniaceae	g__Botrytis		TACAGAGTTTATGCCCGAAAGGGTAGACCTCCCACCCTTGTGTATTATTACTTTGTTGCTTTGGCGAGCTGCCTTCGGGCCTTGTATGCTCGCCAAAAAATACAAAAACTCTTTTTATTAATGTCGTCTGAGTACTAAATAATAGTTAAAACTTTCAACAACGGATCTCTTGGTTCTGGCATCGATGAACAACGCGGCGAAATGCGATAAGTAATGTGAATT	1	12
otu.1609	0	0	0	0	0	1	2	0	1	0	0	0	0	0	0	0	0	0	0	k__Fungi	p__Basidiomycota	c__Agaricomycetes	o__Polyporales	f__Polyporaceae	g__Trametes	s__Trametes versicolor	TAACGAGTTCTGAAACGAGTTGTAGCTGGAATTCCGAGGCATGTGCACGCTCTGCTCATCCACTCTACCCCTGTGCACTTACTGTAGGTTGGCGTGGGCTCCTTGACGGGAGCATTCTGCCGGCCTATGTATACTACAAACACTTTAAAGTATCCGAATGTAAAC	3	4
otu.161	0	0	0	0	0	0	0	0	0	3	2	0	1	6	0	0	0	0	0	Unassigned							TACTGAGTTAGGGTCTTCATGGCCCGACCTCCAACCCTTGTGTTAACTAAACCACGTTGCTTCGGCGGGCCCGTTTCCCCCCTGGGGGAGACCGCCGGGGAGTCTTACCGACTTCCTGGCCCGTTGCCCGCCGGTGGCCAACCTTCAAAACTCTCAATCAATATTTGTCTGAAATAAACACCTTTTGATTTAATCAAAAAAATTAAAACTTTCAACAACGGATCTCTTG	4	12
otu.1610	0	0	0	0	0	0	1	0	0	0	0	0	0	0	0	0	0	0	0	Unassigned							TAACGAGTTTTGAAACGAGTTGTAGCTGGCCTTCCGAGGCATGTGCACGCTCTGCTCATCCACTCTACCCCTGTGCACTTACTGTAGGTTGGCGTGGGCTCCTTAACGTAGTAATTATCTCTCGTTACAGGTTCTCGGTGTGCTTCTGCCAAAACCCAAATTTTTCTATGGTTGACCTCGGATCAGGTAGGGATACCCGCTGAACTTAAGCATATCAATAAGCGGAGGA	1	1
otu.1611	0	6	0	3	0	15	5	0	2	0	0	0	0	0	0	0	0	0	0	k__Fungi	p__Basidiomycota	c__Agaricomycetes	o__Polyporales	f__Polyporaceae	g__Trametes	s__Trametes versicolor	TAACGAGTTTTGAAACGAGTTGTAGCTGGCCTTCCGAGGCATGTGCACGCTCTGCTCATCCACTCTACCCCTGTGCACTTACTGTAGGTTGGCGAGGGCTCCTTAACGGGAGCATTCTGCCGGCCTGTGTACACTACAAACACTTTAAAGTATCAGAATGTAAACGCGTCTAAAGCAACAATAATACAACTTTTAGAAACGGA	5	31
otu.1612	0	0	0	0	0	0	5	0	0	0	0	0	0	0	0	0	0	0	0	k__Fungi	p__Ascomycota	c__Leotiomycetes	o__Helotiales	f__Sclerotiniaceae			TACAGAGTTCATGCCCGAAAGGGTAGACCTCCCACCCTTGTGTATTATTACTTTGTTGCTTTGGCGAGCTGCCTTCGGGCCTTGTAAGCTCGCCAGAGAATACCAAAACTCTTTTTATTTATGTCGTCTGAGTACTACATAATAGTTAAAACTCTAAACAACGGATCTCTTGGTTCTGGCATCGAAGAAGA	1	5
otu.1613	0	1	0	3	0	17	8	0	1	0	0	0	0	0	0	0	0	0	0	k__Fungi	p__Basidiomycota	c__Agaricomycetes	o__Polyporales	f__Polyporaceae	g__Trametes	s__Trametes versicolor	TAACGAGTTTTGAAACGAGTTGTAGCTGGCCTTCCGAGGCATGTGCACGCTCTGCTCATCCACTCTACCCCTGTGCACTTACTGTAGGTTGGCATGGACTCCTTAACGGGAGCATTCTGCCGGCCTATGTATACTACAAACACTTTAAGGTATCAGAATGTAAACGCGGCTAACGCATCTATAATAAAACTTTTAGCAAGCGA	5	30
otu.1614	0	0	0	0	0	0	1	0	0	0	0	0	0	0	0	0	0	0	0	k__Fungi	p__Ascomycota	c__Leotiomycetes	o__Helotiales	f__Sclerotiniaceae			TACAGAGTTCATGCCCGAAAGGGTAGACCTCCCACCCTTGTGTATTATTACTTTGTTTCTTTGGCGAGCTGCCTTCGGGCCTTGTATGCTCGCCAGAGAATACCAAAACTCTTTTTATTAGTGTCGTCTGAGTACTATCTAATAGTTAAAACTTTTAACAACAGATCTCTTGGTTCTGGCATCGAGGAAGAACGC	1	1
otu.1615	0	0	0	0	0	0	2	0	0	0	0	0	0	0	0	0	0	0	0	k__Fungi	p__Ascomycota	c__Leotiomycetes	o__Helotiales	f__Sclerotiniaceae	g__Botrytis		TACAGAGTTCATGCCCGAAAGGGTCGACCTCCCACCCTTGTGTATTATTACTTTGTTGCTTTGGCGAGCTGCCTTCGGGCCTTGTATGCTCGACAGAAAATACCAAAACTATTTTTATTAATGTCGACTGAGTACTATATAATAGTTAAAACTTTCAACAACGGATCTCTTGGTTCTGGAAT	1	2
otu.1616	0	0	0	0	0	0	22	0	0	0	0	1	0	0	0	0	0	0	0	k__Fungi	p__Ascomycota	c__Leotiomycetes	o__Helotiales	f__Sclerotiniaceae	g__Botrytis		TACAGAGTTCATGCCCGAAAGGGTAGACCTCCCACCCTTGTGTATTATTACTTTGTTGCTTTGGCGAGCTGCCTTCGGGCCTTGTATGCTCGCCAGAGAATACCAAAACTCCTTTTATTAATGCCGTCTGAGTACTATATAATAGTTAAAACTCTCAGCAACGGATCTCTTGGTTCTGGCATCGATGGAGAACGCAGCGAAATGCGATAAGTAATGTGAATCGCAGAAT	2	23
otu.1617	0	1	0	0	0	10	4	0	1	0	0	0	0	0	0	0	0	0	0	k__Fungi	p__Basidiomycota	c__Agaricomycetes	o__Polyporales	f__Polyporaceae	g__Trametes	s__Trametes versicolor	TAACGAGTTTTGAAACGAGTTGTAGCTGGCCTTCCGAGGAATGTGCACGCCCTGCTCATCCACTCTACCCCTGTGCACTTACTGTAGGTTGGCGTGGGCTCCTTAACGGGAGCATTCTGCCGACCTATGTATACTACAAACACTTTAGAGTATCAGAATGTAAACGCGTCTAACGCAACTATACTACAACTTTT	4	16
otu.1618	0	0	0	0	0	0	0	1	0	0	0	0	0	0	0	0	0	0	0	k__Fungi	p__Basidiomycota	c__Incertae sedis	o__Malasseziales	f__Incertae sedis	g__Malassezia		TAGTGAAGATTTGGGCAGGCCATACGGACGCCAAAAAGTGTCCCTGGCCGCCTACACCCACTATACATCCACAAACCCGTGTGCACTGTCTTGGAGAAGGACTTCAGAGAAGTTATTTGAGGACTCTATTGGGGTCTATCTTCGCTACAAACTCAAATGGTTAGTATGAAC	1	1
otu.1619	0	1	2	1	0	0	0	4	0	0	0	0	0	0	0	0	0	0	0	k__Fungi	p__Basidiomycota	c__Incertae sedis	o__Malasseziales	f__Incertae sedis	g__Malassezia		TAGTGAAGATTTGGGCAGGCCATACGGACGACAAAAAGTGTCCCTGGCCGCCTACACCCACTATACATCCACAAACCCGTATGCACAGTCTTGGAGAAAGGCTTCAGAGAAGTTTTTTGTGGACTCTCTTGGGGTCTTTCTTCGCTACAAACTCGAATGGTTAGTATGAACGTGGAACTTGGTTGGAACGTCACCG	4	8
otu.162	0	0	0	0	0	0	0	0	0	0	0	1	0	2	0	0	0	0	0	k__Fungi	p__Ascomycota	c__Dothideomycetes	o__Capnodiales	f__Mycosphaerellaceae	g__Mycosphaerella		TACTGAGTGAGGGAGCAATCCCGACCTCCAACCCTTTGTGAACATATCTTGTTGCTTCGGGGGCGACCCTGCCGTTCGCGGCATTCCCCCCGGAGGTCGTCAAAACACTGCATTATTACGTCGGAGTAAAGAGTTAATTTAATAGAACTTACAACAACGGATCTCTTGGTTCTGGCATCGATGAAGAACGCAGTGAAATGCGATAAGTAATGTGAATTGCAGAATTCAG	2	3
otu.1620	0	0	1	0	0	0	0	1	0	0	0	0	0	0	0	0	0	0	0	k__Fungi	p__Basidiomycota	c__Incertae sedis	o__Malasseziales				TAGTGAAGATTTGGGCAGGCCATACGGACGCCAAAAAGTGTCCCTGGCCGCCTACACCCACTATACATCCACAAACCCGTGTGCACTGTATTGGAAAAAGACTTCAGAGAAGTTTTTTGTGGCCTCTCTTGGGGTCTTTCTTCGATAAAAACTCGAATGGTT	2	2
otu.1621	0	0	0	0	0	0	0	1	0	0	0	0	0	0	0	0	0	0	0	k__Fungi	p__Basidiomycota	c__Incertae sedis	o__Malasseziales	f__Incertae sedis	g__Malassezia		TAGTGAAGATTTGGGCAGGCCATACGGACGCCACAAAGTGTCCCTGTCCGCCTACACCCACTATACATCCACAAACCCTTTTGCACTGTCTTGGAGAAAGGCTTCAGAGAGGGTTTTTGTGGCCTCGGTTGGCGTCTTTCTTCGCTACACACTCGAATGGTTAGTATGAACG	1	1
otu.1622	0	0	0	0	0	0	0	1	0	0	0	0	0	0	0	0	0	0	0	k__Fungi	p__Basidiomycota	c__Incertae sedis	o__Malasseziales				TCGTGAAGATTTGGGCAGGCCATACGGACGCCAAAACGTGTCCCTGGCCGCCTACACCCACTATACATCCACAAACCCGTGTGCAATGTCCTGGAGAAAGGATTCAGAGAAGTTTTTTGAGGCCTCTCTTGGGGTCTTTCTTCGCTACAAACTCGAATGG	1	1
otu.1623	0	0	0	0	0	0	0	1	0	0	0	0	0	0	0	0	0	0	0	k__Fungi	p__Basidiomycota	c__Incertae sedis	o__Malasseziales				TAGTGAATCTTTGGGCAGGCTATACGGACGCCAAAAAGTGTCCCTGGCCGCCTACACCCACTATACATCCACAAACCCGTGTGCACTGTCTAGGAGAAAGGCTTCAGAGAAGTTTTTTGTGGCCTCTATTGGGGTCTTTATTCGCTACAAACTCGAATGGTTAGTATGAACGTGGAACTTGGTTGGA	1	1
otu.1624	0	0	0	0	0	0	0	2	0	0	0	0	0	0	0	0	0	0	0	k__Fungi	p__Basidiomycota	c__Incertae sedis	o__Malasseziales				TAGTGAAGTTTTGGGCAGGCCATACGGACGCCGAAAAGTGTCCCTGTCCGCCTACACCCACTATACATCCACAAACCCGTGTCCACTGTCTTGGAGAAAGGCTTCAGAGAAGTTTTTTGTGGCCTCTCTTGGGGTCTTTCTTCGCTACAAACTTGAATTGTTAGTATGAACGTGGAACTTGGT	1	2
otu.1625	0	0	0	0	0	0	0	1	0	0	0	0	0	0	0	0	0	0	0	k__Fungi	p__Basidiomycota	c__Incertae sedis	o__Malasseziales				TAGTGAAGATTTGGGCAGGCCATACGGACGCCAAAAAGTGTCACTGGCCGCCTACACCAACTATACATCCACAAAACCGTGTGCACTGACTTGGAGAAAGGCTTCAGAGAAGTTTTTTGTGGCCTCTCTTGGGGTCTTTCTTCGCTACAAACTAGAATGGGTAGTATGAACGTAGAACTTG	1	1
otu.1626	0	0	0	0	0	0	0	2	0	0	0	0	0	0	0	0	0	0	0	k__Fungi	p__Basidiomycota	c__Incertae sedis	o__Malasseziales				TAGTGAAGTTTTGGGCAGGCCATACGAACGCAAAAAAGTGTCCCTGGCCGCCTACACCCACTATACATCCACAAACCCGTGTGCACTGTCTTGGAGCAAGGCTTCAGAGAAGTTTTTTGTGGCCTCTCTTGGGGTCTTTCTTCGCTACAAACTCGAACGGTTAGTATGAACGTAGCACTTGGTTGGACCGTCATTG	1	2
otu.1627	1	417	192	196	0	0	0	716	54	2	2	5	0	0	0	0	0	0	0	k__Fungi	p__Basidiomycota	c__Incertae sedis	o__Malasseziales				TAGTGAAGATTTGGGCAGGCCATACGGGCGCCAAAAAGTGTCCCTGGCCGCCTACACCCACTATACATCCACAAACCCGTGTGCACTGTCTTGGAGAAAGGCTTCAGAGAAGTTTTTTGTGGCCTCTCTTGGGGTCTTTCTTCGCTACAAACTCGAATGGTTAGTATGAACGTGGAACTTGGTTGGACCGTCACTGGCCCACCAACTCTCCACCACTTTCTA	9	1585
otu.1628	0	0	0	0	0	0	0	3	0	0	0	0	0	0	0	0	0	0	0	k__Fungi	p__Basidiomycota	c__Incertae sedis	o__Malasseziales				TAGTGAAGATTTGGGCAGGCCATACGGACGCCAAAAAGTGTCCCTGGCCGCCTACACCCACTATACATCCACAAACCCGTGTGCACTGACTTGGAGACAGGCTTCAGAGAAGTTTTTTGTGGCATCCCTTGGGGTCTTTCTTCGCTACAAACTCGCATG	1	3
otu.1629	0	0	1	0	0	0	0	3	0	0	0	0	0	0	0	0	0	0	0	k__Fungi	p__Basidiomycota	c__Incertae sedis	o__Malasseziales				TAGTGAAGATTTGGGCAGGCCATACGGACGCCAAAAAGTGCCCCTGGCCGCCTACACCCACTATACATCCACAAACCCGTGTGCACAGACTTGGAGAAAGGCTTCAGAGAAGTTTTTTGTGGCCTCTCTTGGGGTCTTTCTTCGCTAGAAACTCGAATGGTTAGTATAAACGTTGAACTTGGTTGGAC	2	4
otu.163	0	0	0	0	0	0	0	0	0	0	4	0	0	0	0	0	0	0	0	k__Fungi	p__Basidiomycota	c__Tremellomycetes	o__Tremellales	f__Incertae sedis	g__Bullera	s__Bullera sp TY_248	GTGAATGGCCGAAAGGCTTTAAACTATTTCAAAACAAACTGTGCACGCCTTCGGGCCTTTCAAATCAATTAGTTATTGAATGTAATACAAACAAGTTATAATACAACTTTCAACAACGGATCTCTTGGCTCTCGCATCGATGAAGAACGCAGCGAATTGCGAAAAGTAATGTGAATTGCAGAATTCAGTGAATCATCGAATCTTTGAACGCACCTTGCACCCTTTGGTA	1	4
otu.1630	0	0	0	0	0	0	0	1	0	0	0	0	0	0	0	0	0	0	0	k__Fungi	p__Basidiomycota	c__Incertae sedis	o__Malasseziales	f__Incertae sedis	g__Malassezia		TAGTGAAGATTTGGGCAGGCCATACGGACTCCAAACAGTGTCCCTTGCCGCCTACACCCACTATACATCCACAAACCCGTGTGCACTGTCTTTGAGAAAGGCTTCAGAGACGTTTTTTGTGGCCTCTCTTGCTGTCTTTCTTCGCTACAAACTCGAATTGTTAGTATG	1	1
otu.1631	0	0	0	0	0	0	0	3	0	0	0	0	0	0	0	0	0	0	0	k__Fungi	p__Basidiomycota	c__Incertae sedis	o__Malasseziales				TAGTGAAGATTTGGGCAGGCCATACGGACGCCGAAAAGTGTTCCTGGCAGCCTACACCCACTATACATCCACAAACCCGTGTGCACTGTCTTGGAGAAAGGATTCAGAGAAGTTTTTTGTGGCCTCTCTTGGGGTCTTTCTTCGCTACAAACTCGAATGGATAG	1	3
otu.1632	0	0	0	0	0	0	0	1	0	0	0	0	0	0	0	0	0	0	0	k__Fungi	p__Basidiomycota	c__Incertae sedis	o__Malasseziales				TAGTGAAGATTTGGGCAGGCCATACGGACGCCAAAAAGTGTCACTGGCCGCCTACACCCACTATACATCCACAAACCCGTGTGCACTATATAAAAGAAAGGCTTCAGAGAAGTTATTTGTGGCCTCTCTAGGGGTCTTTCTTCGCTAGAAACTCGAATGGTTAGTATGAACGTGGAACTTGGTTGGACCGTCACTGGCCAACAAACTATACACAACT	1	1
otu.1633	0	0	0	0	0	0	0	1	0	0	0	0	0	0	0	0	0	0	0	k__Fungi	p__Ascomycota	c__unidentified	o__unidentified	f__unidentified	g__unidentified	s__uncultured Ascomycota	TGAAGAGAAAAGGGCTTCGGTCCTGACCTCCAACCCTTTGTTTACCTTACCACTATTGCCTCGGCGGGTCGTTTACGCCCTTTACGGGGCGCCGCCGTCGGCCTTCAAACGCTTTCGAGTGCCCGCCGCCAGGCGCAATCTAAAATTCTTTGTAAACCTAGTC	1	1
otu.1634	0	0	0	0	0	0	0	1	0	2	2	1	0	0	0	0	0	0	0	k__Fungi	p__Ascomycota	c__Dothideomycetes	o__Capnodiales	f__Mycosphaerellaceae	g__unidentified	s__Mycosphaerellaceae sp	TACCGAGTTCCGAAGGACACGCGGTGGTCTAAATATTCCACTTCGTGCCCCGGCCTCCAACCCTTTGTGAACACAACTTGTTGCTACAGGGGCGAACCTGCCGTTCGCGGCGAGCGCCCCAGGAGACCTTCCAACACTGCATCTCTGCGTCGGAGTTTAAGTAAATTAAACAAAACTTTCAACAACGGATCGCTTGGTTCTGGCAT	4	6
otu.1635	0	0	0	0	0	0	0	3	0	0	0	0	0	0	0	0	0	0	0	k__Fungi	p__Basidiomycota	c__Incertae sedis	o__Malasseziales				TAGTGAAGATTTGGGCAGGCCATACGGACGCCAAAAAGTGTCCCTGGCCGCCTACACCCACTATACAACCACAAACCCGTGTGCACTGTCTTGGAGAAAGGCTTCAGAGAAGTTTTTTGTGGCCTCTCTTGGGGTCCTTCGCTACACACTCGAATGGTTAGTATGAACGTGGAACTTGG	1	3
otu.1636	0	1	0	0	0	0	0	3	0	0	0	0	0	0	0	0	0	0	0	k__Fungi	p__Basidiomycota	c__Incertae sedis	o__Malasseziales				TAGTGAAGATTTGGGCAGGCCATACGGACGCCAAAAAGTGTCCCTGGCCGCCTACACCCACTATACATCCACAAACCCGTGTGCACTGTCTTGGAGAAAGGCTTCAGAGAAGTTTTTTGTGGCCTCCCTTTGCGTCTTTCTTCGCTCCAACCTCGAATGGTTA	2	4
otu.1637	0	0	1	0	0	0	0	2	0	0	0	0	0	0	0	0	0	0	0	k__Fungi	p__Basidiomycota	c__Incertae sedis	o__Malasseziales				TAGTGAAGATTTGGGCAGGCCATACGGACGCCAAAAAGTGTCCCTGGCCGCCTACACCCACTATACATCCACAAACCCGTGTGCACTGTCTTAGAGAGAGGCTTCAGAGAAGTTTTTTGTGGCCTCACTTGGGTTCTTTCTTCGCCACAAACTCGAATGTTTAGTATGAACGTGGAACTTGGTTGGA	2	3
otu.1638	0	0	0	0	0	0	0	1	0	0	0	0	0	0	0	0	0	0	0	Unassigned							TACTGAGATAGGGTCCTTCGGGGCCCGACCTCCAACCCTTTGTCTACTTACCACTGTTGCCTCGGCGGGTCGTCGGCGCCCTTTACGGGGTGCCGCCGTCGGCGTCTGCGCTCTCGAGTGCCCGTCATGAGGCCCCAATAAACCCTTTTAAACATAGTAATCTGAGAGTATATTTCATACTTTAAAAATTTCAACA	1	1
otu.1639	0	9	1	2	0	0	0	10	1	0	0	0	0	0	0	0	0	0	0	k__Fungi	p__Basidiomycota	c__Incertae sedis	o__Malasseziales	f__Incertae sedis	g__Malassezia		TAGTGAAGATTTTGGCAGGCCATACGGACGCCAAAAAGTGTCACTGGCCGCCTACACCCACTATACATCCACAAACCCGTGTGCACTGTCTTGGAGAAAGGCTTCAGAGAGGTTTTTTGTGGCCTCTCCTGGGGTCTTTCTTCGCTACAAACTCGAATGGTTAGTATGAAAGTGGAACTTGGTTTGAC	5	23
otu.164	0	0	0	0	0	0	0	0	0	0	0	0	0	0	2	0	3	0	0	k__Fungi	p__Ascomycota						TACCGAGTTAGGGTGCTTCTGAAGCGCCCGACCTCCCAACCCTTTGTCTATGATACCACACAGTTGCTTCGGCGTGCCGAGGGGTCGTACCCTCGCCGGACTTCCGGTCGGGAGCGCGCACGTCGATGGCCTCATCAAACTATTGAACCCAAAACCTGTCGTCTGAAAACATTTATGATTACTATAATCAAAAACAAAACTTTCAACAACGGATCTCTTGGTTCTGGC	2	5
otu.1640	0	0	1	0	0	0	0	1	0	0	0	0	0	0	0	0	0	0	0	k__Fungi	p__Basidiomycota	c__Incertae sedis	o__Malasseziales	f__Incertae sedis	g__Malassezia		TAGTGAAGATTTGGGCAGGCCATACGGACACCAAAAAGTGTCCCTGGCCGCCTACACTCACTATACATCCACAAACCCGTGTGCACTGTCTTGGAGAAAGGCTTCAGAGAAGTTTTTTGTGGCCTCTCTTGGGGTATTTCTCCGTTACAGACTCGAATGGTTAGTATGAACGTGGAACTTGG	2	2
otu.1641	0	0	1	0	0	0	0	1	0	0	0	0	0	0	0	0	0	0	0	k__Fungi	p__Basidiomycota	c__Incertae sedis	o__Malasseziales	f__Incertae sedis	g__Malassezia		TAGTGAAGATTTGGGCAGGCCATACGGACGCCAAAAAGTGTCCCTGGCCGCCTACACCCACTATACGTCCACAAACCCGTGTGCACTGTCTAGGAGAAAGGCTTCAGAGAAGGTTTTTGTGGACTCTCTTGGGGTCTTTCTTCGCTAAAAACTCGAATGGTTAGTATTAAC	2	2
otu.1642	0	0	0	0	0	0	0	1	0	0	0	0	0	0	0	0	0	0	0	Unassigned							TACTGAGTTGCAAGACTCCAAACCCATTGTGTTCTTGAATTACCTGTTGCCTCGGCAGGCCGCCCCAGGGCGGGGCGCCTACAAGGCCTGCCGAAAGCACCCCCCAAAACTCTTTCTGAACCGCGTCTTCTGAAGCACTAAGAAATAATCAAAACTTTCAACAACGGATCTCTTGGTTCTGGCATCGATGAAGAACGCAGCGAAATGCGATAAGTAATGTGAATTGCAA	1	1
otu.1643	0	0	0	0	0	0	0	1	0	0	0	0	0	0	0	0	0	0	0	k__Fungi	p__Glomeromycota	c__Glomeromycetes	o__Glomerales	f__Claroideoglomeraceae	g__Claroideoglomus	s__Claroideoglomus sp	TATAAAATTTTCGTATATTTATTTTTTAAATATATAAAAATCATACATGTATTCAAAACCCACACTCTTGTAACCAATCTTAACAAAACATTATATCTCGCGTAACAACGTAATTAATTACAACTTTCAACAACGGATCTCTTGGTTCTGGCATCGATGAAGAACGCAGCGAAATGCGATACGTAGTGTGAATTGCAGAATTCAGTGAATCATCGAATCTTTGAACGCA	1	1
otu.1644	0	2	1	1	0	0	0	7	0	0	0	0	0	0	0	0	0	0	0	k__Fungi	p__Basidiomycota	c__Incertae sedis	o__Malasseziales				TAGTGAAGATTTGGGCAGGCTATACGGACGCCAAAAAGTGTCCCTGGCCGCCTACACCCACTATAAATCCACAAACCCGTGTGCACTGTCTTGGAGAAAGGCTTCAGAGAAGTTTTTTGTGGCCTCTCTTGGGGTCTTTCTTCGCTACAAACTCGAATGGTTAGTATGACCGGGGAACTTGGTTGGACAGTCACTGGCCACAAACCTATACACAACTT	4	11
otu.1645	0	0	0	0	0	0	0	1	0	0	0	0	0	0	0	0	0	0	0	k__Fungi	p__Basidiomycota	c__Incertae sedis	o__Malasseziales				TAGTGAAGATTTGGGCAAGCCATACGGACGCCAAAAAGTGTCCCTGGCCGCCTACACCCACTGTACATCCAAAAACCCGTGTGCACTGTCTTGGAGAAAGGCTTCAGAGAAGTTTTTTGTGGCCACTCTTGGGATCTTTCTTCGCTACAAACTCGAATGGTTA	1	1
otu.1646	0	0	0	0	0	0	0	1	0	0	0	0	0	0	0	0	0	0	0	k__Fungi	p__Basidiomycota	c__Incertae sedis	o__Malasseziales				TAGTGAAGCTTTTGGCAGGCCATACGGACGCCAAAAAGTGTCCCTGGCCGCCTACACCAACTATACATCAACAAACCCGTGTGCACTGTCTTGGAGAAAGGCTTCAGAGAAGTTTTTTGTGGCCTCTCTTGGGGTCTTTCATAGCTACAAACTCGAATGGTTAGTATGACCGTGGACCTTG	1	1
otu.1647	0	1	0	0	0	0	0	1	0	0	0	0	0	0	0	0	0	0	0	k__Fungi	p__Basidiomycota	c__Incertae sedis	o__Malasseziales	f__Incertae sedis	g__Malassezia		TAGTGAAGATTTGGGCAGGCCATACGGACGCCAAAAAGTGTCCCTGGCCGCCTAAAACCACTATACACCCACAAACCCGTGTGCACTGTCTTGGAGAAAGGCTTCAGAGAAGTTTTTTGTGGCATCTCTTGGGGTCTTTCTTCGCTACACACTCGACTGGTTAGTATGAACGTGGAACTTGGTTGGACCG	2	2
otu.1648	0	10	4	3	0	0	0	3	0	0	0	0	0	0	0	0	0	0	0	k__Fungi	p__Basidiomycota	c__Incertae sedis	o__Malasseziales				TAGTGAAGATTTGGTCAGGCCATACGGACGCCAAAAAGTTTCCCTGGCCGCCTACACCCACTATACATCCACAAACCCGTGTGCACTGTCTTGGAGAAAGGCTTCAGAGAAGCTTTTTGTGGCCTCTCTTGGGGTCTTTCTTCGCTACAAACTCGAATGGTTAGTATGAACGTGTAACTTGGTTGACCGTCACTGTCCCAC	4	20
otu.1649	0	0	0	0	0	0	0	1	0	0	0	0	0	0	0	0	0	0	0	k__Fungi	p__Basidiomycota	c__Incertae sedis	o__Malasseziales				TAGTGAAGATTTGGGCAGGCCATACGGACGCCAAAAAGTGTCCCTGGCCGCCTACACCCACTATACATCCACAAAACCGTGTGCACTGTCTAGGAGAAAAGCTTCAGAGAAGTTTTCTGTGGCATCACTTGGGGTCTTTCTTCGCTACAAACTCGAATGGTTAGTATGAACG	1	1
otu.165	0	0	0	0	0	0	0	0	0	129	14	12	2	0	0	0	0	0	15	k__Fungi	p__Ascomycota	c__unidentified	o__unidentified	f__unidentified	g__unidentified	s__Ascomycota sp	CTGTGGGGATTTGTCCCTATTGAGATAGCACCCTTTGTTCATAAGTACCCTCGTTTCCTCGGCGGGCTTGCCCGCCAGTAGGACAATACAAGAACCCTTTTGCAGTAGCAGTAACTTCAGTTAATAAACAAATATTAAAACTTTCAACAACGGATCTCTTGGTTCTGGCATCGATGAAGAACGCAGCGAAATGCGATAAGTAATGTGAATTGCAGAATTCAGTGAATCA	5	172
otu.1650	0	0	0	0	0	0	0	1	0	0	0	0	0	0	0	0	0	0	0	k__Fungi	p__Basidiomycota	c__Incertae sedis	o__Malasseziales				TAGTGAAGATTTGGGCAGGCCACACGGACGCCAAAAATTGTCCCTGGCCGCCTACACCCACTATACATCCACAAACACGTGTGCACTTTCTTGGAGAAAGGCTTCAGAGAAGTTTTTTGTGGCCTCACTTGGGGCGTTTCTTGGCTACAAACTCGAATGGTTAGTATGAAC	1	1
otu.1651	0	2	1	3	0	1	0	8	1	0	0	0	0	0	0	0	0	0	0	k__Fungi	p__Basidiomycota	c__Incertae sedis	o__Malasseziales	f__Incertae sedis	g__Malassezia		TAGTGAAGATTTGGGCAGGCCATACGGACGCCAAAAAGTGTCCCTGGCCGCCTACACCCACTATACATCCACAAACCCGTGTGCACTGACTTGGAGAAAGACTTCAGAGAAGTTTTATGTGACCTATCTTGGGGTCTTTCTTCGCTACAAAATCGAATGGTTAGTATGAACGTGGAACTTGGTTGGACCGTCACTGGCC	6	16
otu.1652	0	2	1	2	0	1	0	7	0	0	0	1	0	0	0	0	0	0	0	k__Fungi	p__Basidiomycota	c__Incertae sedis	o__Malasseziales				TAGTGAAGATTTGGGCAGGCCATACGGACGCCAAAAAGTGTCCCTGGCCGCCTACACCCACTATACATCCACAAACCCGTGTGCGCTGTATTGGAGAAAGGCTTCAGAGAAGTTTTTTGCGGCCTCTCTTGGGGTCTTTCTTTGCTACAAACTCGAATGGTTAGTATGAACGTGGAACTTGGATGGACCATCACT	6	14
otu.1653	0	0	0	0	0	0	0	1	0	0	0	0	0	0	0	0	0	0	0	k__Fungi	p__Basidiomycota	c__Incertae sedis	o__Malasseziales				TAGTGAAGATTTGGGCAGGCCACACGGACGCAAAAAAGTGTACCTGGCCGCCTACACCAACTATACATCCACAAACCAGTGTGAACTGTCTTGGAGAAGGGCTTCAGAGAAGTTTTTTGTGGCCTCTCTTGGGGTCTTTCTTCGCTACAAATTCGAATGGTTAGTATGAACGTG	1	1
otu.1654	0	0	0	0	0	0	0	1	0	0	0	0	0	0	0	0	0	0	0	k__Fungi	p__Basidiomycota	c__Incertae sedis	o__Malasseziales				TAGTGAAGATTTGGGCAGGCCATACGGACGCCAAAAAGCGTCCCTGGCCGCCTACACCCACTATACATCCACAAACCCGTGTGCACTGACTTGAAGAAAAGCTTCAGAGAAGTTTTTTGTGGACTAACTTGGGGTCTTTCTTCGCTACAAACTCGACTGGTTAGTATGAACGTGGA	1	1
otu.1655	0	0	1	0	0	0	0	1	0	0	4	0	0	0	0	0	0	0	0	k__Fungi	p__Ascomycota	c__Leotiomycetes	o__Helotiales	f__Helotiaceae	g__Hymenoscyphus	s__Hymenoscyphus tetracladius	TACAGAGTTCATGCCCTCACGGGTAGATCTCCACCCTTGAATATTATACCTTAGTTGCTTTGGCAGGCCGGGGCAACCCCCGGGGCTTCGGCCTCGGTGCGCCTGCCAGAGGAAACAAACTCTGTTTTTAGTGATGTCTGAGCACTATATAATAGTTAAACCTTTCAACAACTGCTCTCTTGGTTCTGGCATCGATGAAGAACGCAGCGAAATGCGATAAGTAATGTGA	3	6
otu.1656	0	0	0	0	0	0	0	1	0	0	0	0	0	0	0	0	0	0	0	k__Fungi	p__Ascomycota	c__Eurotiomycetes	o__Chaetothyriales	f__Herpotrichiellaceae	g__Cladophialophora		TAACGAGTTAGGGTCTTCCAGGCCCGACCTCCCAACCCTATGTTTATTGAACCTCTGTTGCTTCGGCGGACCCGCCTCACGGCCGCCGGAGGACCGCTGCAAGGCGTCCTCTGGCCAGCGTCCGCCGATGGCCAACCACTTAAACTCTGAATGAATCGTGTCATATGTCTAAGTCTATGATTAAATTAAAGCAAAACTTTCAACAACGGATCTCTTGGTTCTGGCATC	1	1
otu.1657	0	0	0	0	0	0	0	1	0	0	0	0	0	0	0	0	0	0	0	k__Fungi	p__Basidiomycota	c__Incertae sedis	o__Malasseziales				TAGTGAAGATTTGGGCAGGCTATACGGACGCCAAAAAGTGTCCCTGGCCGCCTACACCCACTATACATCCACAAACCCGTGTGCACTGTCTTGGAGAAAGGATTAAGAGAAGTTTTTTGTGGCCTCACTTGGGGTCTTTCTTCGCTACAAGCTTGAATGGTTAGTATGAACGTGGAACTTG	1	1
otu.1658	0	0	0	0	0	0	0	2	0	0	0	0	0	0	0	0	0	0	0	k__Fungi	p__Basidiomycota	c__Incertae sedis	o__Malasseziales				TAGTGAAGATTTGGGCAGGCCATACGGACGCCACAAAGTGTCCCTGGCCGCCTACACCCACTATACATCCACAAACCCGTGTGCGCTGTCTTGGGGAAAGGCTCCAGAGAAGTTTTTTGTGGCCTCTCTTGGGGTCTTTCTTCGCTACAAACTCGGA	1	2
otu.1659	0	0	0	0	0	0	0	2	0	0	0	0	0	0	0	0	0	0	0	k__Fungi	p__Basidiomycota	c__Incertae sedis	o__Malasseziales	f__Incertae sedis	g__Malassezia		TAGTGAAGATTTGGGCAGGCCATACGGACGCCAAAAAGTGTCCCTGGCCGCCTACACTCACTATACATCCACAAACCCGTGTGCACTGTCTAGGAGAAAGACTACAGAGAAGTTTTTTGTGGACTCTATTGGGGTCTTTCTTCGCTACAAACTCGAATGGTTAGTATGAAC	1	2
otu.166	0	0	0	0	0	0	0	0	0	0	0	0	0	0	0	0	0	0	3	k__Fungi	p__Ascomycota	c__Sordariomycetes	o__Sordariales	f__Cephalothecaceae	g__unidentified	s__Cephalothecaceae sp	CAGAGTGAAAACTCCCTAAACCATCTGTTTATCTACCTGTTTGTTGCTTCGGCAGGCGGTCCCCCAGGGGGCTGTACCTGCAAAGGCGTCTGCCGAAGGCACCCAGAATTATTGCTGTCAGTTGTCATCTGAGCTATAACAAAAATGAATCAAAACTTTCAACAACGGATCTCTTGGTTTGGGCATCGATGAAGAACGCAGCGAAATGCGATAAGTAATGTGAATTGCA	1	3
otu.1660	0	1	0	0	0	0	0	2	0	0	0	0	0	0	0	0	0	0	0	k__Fungi	p__Basidiomycota	c__Incertae sedis	o__Malasseziales	f__Incertae sedis	g__Malassezia		TAGTGAAGATTTGGGCAGGCCATACGGACGCCAAAAAGTGTCCCTGGCCGCCTACACCCACTATACATCCACAAACCCGTGTGAACTGTCTTGAAGAAAGGATTCAGAGAAGTTTTTTGAGGCCACACTTGGGGTCTTTCTTCGCTACAAACTCGAATGGTTAGTATGAACGTGGAAATTGGTTGGACCGTCACT	2	3
otu.1661	0	0	0	0	0	0	0	1	0	0	0	0	0	0	0	0	0	0	0	k__Fungi	p__Basidiomycota	c__Incertae sedis	o__Malasseziales				TAGTGAAGACTTGGGCAGGCCATACGGACGCTAAAAAGTGTCCCTGGCCGCCTACACCCACTATACATCCACAAACCCGTGTACACTGTCATGGAGAAAGGCTTCAGAGAAGTTTTTTGTGGCCTACCTTGGGGTCTTTCTTCGCTACAAACTCGAATGGTTAGTATGAACGTGGAACTTGGTTGGA	1	1
otu.1662	0	2	1	4	0	0	0	2	0	0	0	0	0	0	0	0	0	0	0	k__Fungi	p__Basidiomycota	c__Incertae sedis	o__Malasseziales	f__Incertae sedis	g__Malassezia		AGTGAAGATCTGGGCAGGCCATACGGACGCCAAAAAGTGTCCCTGGCCGCCTACACCCACTATACATCCACAAACCCGTTTGCACTGTCTTGGGGAAAGGCTTCAGAGCAGTTTTTTGTGCCTCTCTTGGGGTCTTTCTTCGCTACAAACTCGAATGGTTAGTATGAACGTGGAACTTGGTTGGA	4	9
otu.1663	0	0	0	0	0	0	0	2	0	0	0	0	0	0	0	0	0	0	0	k__Fungi	p__Basidiomycota	c__Incertae sedis	o__Malasseziales				TAATGAAGACTTGGGCAGGCCATACGGACGCCGAAAAGTGTCCCTGGCCGCCTACACCCACTATACATCCACAAACCCGTGTGCACTGACTCGGAGAAAGGCTTCAGAGAAGTTTTTTGTGGCCTCTCTTGGGGTCTTCCTTCGCTACAAACTCGACTGGTTAGTATGAAC	1	2
otu.1664	0	0	0	0	0	0	0	1	0	0	0	0	0	0	0	0	0	0	0	k__Fungi	p__Basidiomycota	c__Incertae sedis	o__Malasseziales				TAGTGAAGACTTGGGCAGGCCATACGGACGCCAAAAAGTGTCCCTGGCCGCCTACACCCACTATACATCCACAAACCCGTGTGCACTGTCTAAGAGAAAGACTTCAGAGAAGTTTTTAGTGGCCTCTCTTGGGGTCTTTCTTCGCTACAAACTCGAATGGATAGTATGACCGTGGAACTTGGTTGGACCGTCACTAGCCAACAAACTATACACAACTTT	1	1
otu.1665	0	0	0	0	0	0	0	1	0	0	0	0	0	0	0	0	0	0	0	k__Fungi	p__Basidiomycota	c__Incertae sedis	o__Malasseziales	f__Incertae sedis	g__Malassezia		TAGTGAGGATTTGGGCAGGCCATCCGGACGTCAAAAAGTGTCTCTGGTCGCCTACACCCACTATACATCCACAAACCCGTGTGCACTGTCTTGGAGAAAGGCTTCAGAGAAGTTTTTTGTGGCCTCTCTCGCGGTCTTTCTTCGCTACAAAATCGAATGGTTAGTATGAACGTGGAACTTGGTTGGACCGTCACTG	1	1
otu.1666	0	1	0	0	0	0	0	1	0	0	0	0	0	0	0	0	0	0	0	Unassigned							TAAAGAGAATAGGGCTTCGGTCCTGACCTCCAACCCTTTGTTTACCTTACCACTGTTGCCTCGGCGGTTGGCCTAATCCGCCTGGTGCTTTAATGCTCACCCGCCGCTTGGCCCCAAACTAAACTCTTTGTAAACCCAGTCATCTGAGAGTAAATTTAATACTTCAAAACTTTCAACAACGGATCTATTGGTTCTTGCATCGA	2	2
otu.1667	0	2	0	0	0	0	0	1	0	0	0	0	0	0	0	0	0	0	0	k__Fungi	p__Basidiomycota	c__Incertae sedis	o__Malasseziales	f__Incertae sedis	g__Malassezia		AGTGAAGATTTGGGCAGGCCATACGGACGCCAAAAAGTGTCCCTGGCCGCCTACACCCACTATACATCCACAAACCCGTGTGCACTGTCTTGGAGAAAAGCTTCAGAGAAGTTTTTTGTGGCACCTCTTGGGGTCTTTCTTCGCTACAAAATCTAATGGTTAG	2	3
otu.1668	0	1	1	2	0	0	0	1	1	0	0	0	0	0	0	0	0	0	0	k__Fungi	p__Basidiomycota	c__Incertae sedis	o__Malasseziales	f__Incertae sedis	g__Malassezia		TAGTGAAGATTTGGGCAGGCCATACGGACGCCAAAAAGTGTCCCTGGCCGCCTACACCCACTATACATCCACAAACCCGTGTGCACTGTCTTGGAGAAAGGCTTCAGAGAAGTTTGTTGTGGACTCTCTGGGGGTCTTTCTTCGCTACAAACTCGAATGGTTAGAAGGAACGTGCAA	5	6
otu.1669	0	0	0	0	0	0	0	1	0	0	0	0	0	0	0	0	0	0	0	k__Fungi	p__Basidiomycota	c__Incertae sedis	o__Malasseziales				TAGTGAAGATTTGGGCAGGCCATACGGACGCCAAAAAGTGTCCCTGGCCGCCTACACCCACTATACATCCACAAACCCTTGTTCACTGTCTTGGATAAAGGCTTCAGAGAATTTTTTTGTGGCCTCTCTTGGGGCCTTTCTTCGCTACAAACTCGAATGGTTAGTATGAACGTGGAACTTTTTTTTCCCTT	1	1
otu.167	0	5	0	0	0	0	0	0	0	0	0	0	0	0	0	0	0	0	0	k__Fungi	p__Ascomycota	c__Leotiomycetes	o__Helotiales	f__Hyaloscyphaceae	g__Lachnellula		CAGAGTTCATGCCCTCACGGGTAGATCTCCCACCCTTGAATATTATACCTTAGTTGCTTTGGCGGGCCGCGAGTTCGCTCGCTCTAGCGTCCGCCAGAGGACCATCAAACTCTGAATGTTAGTGTCGTCTGAGTACTATATAATAGTTAAAACTTTCAACAACGGATCTCTTGGTTCTGGCATCGATGAAGAACGCAGCGAAATGCGATAAGTAATGTGAATTGCAGAA	1	5
otu.1670	0	0	0	0	0	0	0	2	0	0	0	0	0	0	0	0	0	0	0	k__Fungi	p__Glomeromycota	c__Glomeromycetes	o__Glomerales	f__Glomeraceae	g__unidentified		TACCAATTTTAGCGAGCCTGGCATTAAGTCCATGGTCTCGTGAAATTATTGTATTTAAAACCCACACTTCTATAATAAAATAACATGTATCATGATAAAAAATTAAAGATCACTTTCAACAACGGATCTCTTGGCTCTCGCATCGATGAAGAACGTAGCGAAGTGCGATAAGTAGTGTGAATTGCAGAATTCCGTGAATCATCGAATCTTTGAACGCAAATTGCACTC	1	2
otu.1671	0	0	0	0	0	0	4	1	0	0	0	0	0	0	0	0	0	0	0	Unassigned							TACAGAGTTCATGCCCGAAAGGGTAGACCTCCCACCCTTGTGTATTATTACTTTGTTGCTTTGGCGAGCTTCTAACCGTCCATTAGGACAACTTTTTAACATCTGACCTCAAATCAGGTAGGACTACCCGCTGAACTTAAGCATATCAATAAGCGGAGGACTGGTCAAGATCGGAAGAGCACACGTCTGAACTCCAGTCACCTAGTACGATCTCGTATGCCGTCTT	2	5
otu.1672	0	0	0	0	0	0	0	1	0	0	0	0	0	0	0	0	0	0	0	k__Fungi	p__Basidiomycota	c__Incertae sedis	o__Malasseziales				TAGTGAAGATTTGGGCAGGCCATACGGACGCCAAAAAGTGTCCCTGGCCGCCTACACCCACTATACATCCACGAACCCGTGTGCACTGTATTGGAGAAAGACATCAGAGAAGTTTTTTGTAGCCTCTCTTGGGGTCTTTCTTCGCTACAAACTCGAATGGTTAAT	1	1
otu.1673	0	0	0	1	0	1	0	0	0	0	0	0	0	0	0	0	0	0	0	Unassigned							TACCGAGATAGGGCCTCCGGGCTCGACCTCCAACCCTTTATCTACCTTCCTACGTTGCCTCGGCGGGACGCCCGGTCTTTTCCGGCCGCGCAGCAGACTCGCCTCTGCCCGCGAGCGCCCGCCAGAGGATCGCAACAAACCCTGCTCGTCGTAGACATTCTGAGTGAGAAACACAATAACTTCAAAACTTTCAACAACGGATCTCTTGGTTCTGGCATCGATGAAGAA	2	2
otu.1674	0	0	0	0	0	1	0	0	0	0	0	0	0	0	0	0	0	0	0	k__Fungi	p__Ascomycota	c__Dothideomycetes	o__Capnodiales	f__Mycosphaerellaceae	g__unidentified	s__Mycosphaerellaceae sp	TACTGAGTGAGGGAGCAATCACGACCTCCAACCCTTTGTGAACGCATCATGTCGCTTCGGGGGCGACCCTGCCGTTCGCGGCATTCCCCCCGGAGGTAATCAAAACACTGCATTCTTACGTCGGAGTAAAAAGTTAATTTAATAAAAGTTTCAAAACAGG	1	1
otu.1675	0	1	0	1	0	25	3	0	3	0	0	0	0	0	0	0	0	0	0	k__Fungi	p__Basidiomycota	c__Agaricomycetes	o__Polyporales	f__Polyporaceae	g__Trametes	s__Trametes versicolor	TAACGAGTCTTGAAACGAGTTGTAGCTGGCCTTCCGAGGCATGTGCACGCTCTGCTCATCCACTCTACCCCTGTGCACTTACTGTAGGTTAGCGTGGGCTACTTAACGGGAGCATTCTGCCGGCCTATGTATACTACAAACACCTTAAAGTATCAGAATGTAAACGCGTCTAACGCAACTACAATAAAACTTTTAGCAACGGATCTCTTGGCTCTCGC	5	33
otu.1676	0	0	0	0	0	1	0	0	0	0	0	0	0	0	0	0	0	0	0	k__Fungi	p__Basidiomycota	c__Agaricomycetes	o__Polyporales	f__Polyporaceae	g__Trametes	s__Trametes versicolor	TAACGAGTTTTGAAACGAGTTGTAGCTGGCCTTCCGAGGCATGTGCACACTCTGCCCATCCACTCTAACCCTGTGCACTTACTGTAGGTTGGCGTGGGCTCCTTAACGGGAGCATTCTGCCGGCCTATGTATACTACAAACAATTTAACGCATCAGAATGTAAAC	1	1
otu.1677	0	0	0	0	0	1	0	0	0	0	0	0	0	0	0	0	0	0	0	k__Fungi	p__Basidiomycota	c__Agaricomycetes	o__Polyporales	f__Polyporaceae	g__Trametes	s__Trametes versicolor	TAACGAGTTTTGAAACGAGTTGTAGCTGGCCTTCCGCGGCATGTTCACGCTCTGCTCATCCACTCTACCCCTGTGCACTTGCTGTAGGTTGGCGTGGGCTCCTTAACGGTAGCATCCTGCCGGCCTATGTTTACTATAAACACTTTAAAGTATCAGAATGTAAACGCGTCTAACGCATCTATAATACAACTTTTAGCACC	1	1
otu.1678	0	1	0	0	0	2	0	0	1	0	0	0	0	0	0	0	0	0	0	k__Fungi	p__Basidiomycota	c__Agaricomycetes	o__Polyporales	f__Polyporaceae	g__Trametes	s__Trametes versicolor	TAACGAGTTTTGAAACGAGTTGTAGCTGGCCTTCCGGGGCATGTGCACGCTCTGCTCATCCACTCTACCCATGTGCACTTACTGTAGGTTGGCGTGGCTCCTTAACGGGAGCCTTCTGCCGGCCTATGTATACTACCAACACTTTCAAGTATCAGAATGTAAACGCGTCTAACGCATCTATAATACAACTTT	3	4
otu.1679	0	0	0	0	0	1	0	0	0	0	0	0	0	0	0	0	0	0	0	k__Fungi	p__Basidiomycota	c__Agaricomycetes	o__Polyporales	f__Polyporaceae	g__Trametes	s__Trametes versicolor	TAACGAGTTTTGAAACGAGTTGTAGCTGGCCTTCCGAGGCATGTGCACGCTCTGCTCATACACTCTACCAATGTGCACTTACTGTAGGTTAGCGTGGGCACCTTAACGGGCGCATTCTGCCGGCCTATGTATACTACCAACACTTTAAAGTATCAGAATGTAAACGCGTATAACGCATCTATA	1	1
otu.168	0	0	0	0	0	0	0	0	0	0	0	0	0	0	2	0	0	2	0	k__Fungi	p__Ascomycota	c__Dothideomycetes	o__Capnodiales	f__Mycosphaerellaceae	g__Mycosphaerella		TACTGAGTGAGGGCCTCCGGTCCGACCTCCAACCCTCTGTGAACCAACACTGTTGCTTCGGGGGCTCCCCTGCCCTTTGGGCTCGGGGCCCCCGGAGGAAATCAAAATCTGCATCTCTGCGTCGGAGTATCAATCAAATTGAACAAAACTTTCAACAACGGATCTCTTGGTTCTGGCATCGATGAAGAACGCAGCGAAATGCGATAAGTAATGTGAATTGCAGAATTCA	2	4
otu.1680	0	5	0	2	0	6	2	0	5	0	0	0	0	0	0	0	0	0	0	k__Fungi	p__Basidiomycota	c__Agaricomycetes	o__Polyporales	f__Polyporaceae	g__Trametes	s__Trametes versicolor	TAACGAGTTTTGAAACGAGTTGTAGCTGGCCTTCCGAGGCATGTGCACGATCTGCTCATCCACTCTACCCCTGTGCACTTACTGTAGGTTGGCGTGGGCTCCTTAACGGGAGCATTCTGCTGGCCTATGTATACTACAAACACTTTAACGTATAAGAATGTAAACGCGTCTAACGCATCTATAATAAAACTTTTATCA	5	20
otu.1681	0	0	0	0	0	1	0	0	4	1	1	2	0	0	0	0	0	0	0	k__Fungi	p__Ascomycota	c__Leotiomycetes	o__Helotiales				TACAGAGTTCATGCCCTTCGGGGTAGATCTCCCACCCTTGAATATTATACCTTAGTTGCTTTGGCAGGCCGGGGCAACCCCCCGGGCTCAGGCCTGGGAGTGCCTGCCAGAGGAAACAAACTCTGTTTTTAGTGATGTCTGAGTACTATATAATAGTTAAAACTTTCAACAACGGATCTCTTGGTTCTGGCATCGATGAAGAACGCAGCGAAATGCGATAAGTAATGTG	5	9
otu.1682	0	1	0	0	0	1	1	0	0	0	0	0	0	0	0	0	0	0	0	k__Fungi	p__Basidiomycota	c__Agaricomycetes	o__Polyporales	f__Polyporaceae	g__Trametes	s__Trametes versicolor	TAACGAGTTTTGAAACGAGTTGTAGCTGGCCTTCCGAGGCATGTGCACGCTCTGCTCATCCACTCTACCCCTGTGCACTTACTGAAGGTTGGAGAGGCCTCCTTAACGGGAGCATTCTGCCGGCCTATGTATACTACGAACACTTTAAAGTATCAGAATGTAAACGAGTCTAACGCA	3	3
otu.1683	0	1	0	2	0	3	0	0	1	0	0	0	0	0	0	0	0	0	0	k__Fungi	p__Basidiomycota	c__Agaricomycetes	o__Polyporales	f__Polyporaceae	g__Trametes	s__Trametes versicolor	TAACGAGTTTTGAAACGAGTTGTAGCTGGCCTTCCGAGGCATGTGCACGCTCTGCTCATCCACTCTACACCTGTGCACTTACTGTAGGTTGGCGTGGGCTCATTAACGGGAGCATTCTGCCGGCCTATGTATACTACAAACACTTTAAAGTATCAGAGTGTATACGCGTCTCACGCATCTATAATACACCTTTTAG	4	7
otu.1684	0	7	0	7	0	58	26	0	8	0	0	0	0	0	0	0	0	0	0	k__Fungi	p__Basidiomycota	c__Agaricomycetes	o__Polyporales	f__Polyporaceae	g__Trametes	s__Trametes versicolor	TAACGAGTTCTGAAACGAGTTGTAGCTGGCCTTCCGAGGCATGTGCACGCTCTACTCATCCACTCTACCCCTGTGCACTTACTGTAGGTTGGCGTGGGCTCATTAACGGGAGCATTCTGCCGGCCTATGTATACTACAAACACTTTAAAGTATCAGAATGTGAGCGCGTCTAACGCATCTATAATACAACTTTTAGCAACGGATCTCTTGGCTCCCACATCGATGAAGA	5	106
otu.1685	0	0	0	0	0	10	3	0	0	0	0	0	0	0	0	0	0	0	0	k__Fungi	p__Basidiomycota	c__Agaricomycetes	o__Polyporales	f__Polyporaceae	g__Trametes	s__Trametes versicolor	TAACGAGTTCTGAAACGAGTTGTAGCTGGCCTTCCGAGGCGTGTGCACGCTCTGCTCATCCACTCTACCCCTGTGCACTTACTGTAGGTTGGCGTGGGCTCATTAACGGGAGCATTCTGCCGGCCTGTGTATACTACAGGCACTTTAAAGTATCAGAATGTAAACGCGTCTAAC	2	13
otu.1686	0	0	0	0	0	1	0	0	0	0	0	0	0	0	0	0	0	0	0	k__Fungi	p__Basidiomycota	c__Agaricomycetes	o__Polyporales	f__Polyporaceae	g__Trametes	s__Trametes versicolor	TAACGGGTTTTGAAACGAGTTGTAGCTGGCCTTCCGAGGCATGTTCACGCTCTGCTCATCCACTCTACCCCTGTGCACTTACTGTAGGTTGGCGTGGTCTCCTTAACGGGAGCATTCTGCCGGCCTATGTATACTACAAACACTTTAAAGTATCAGAAATTAAA	1	1
otu.1687	0	1	0	0	0	1	0	0	0	0	0	0	0	0	0	0	0	0	0	k__Fungi	p__Basidiomycota	c__Incertae sedis	o__Malasseziales				TAGTGAAGTTTTGGGCATGCCATACGGACGCCAAAAAGTGTCCCTGGCCGCCTACACCCACTATACATCCACAAACCCGTGTGCACTAACTTGGAGAAAGGCTTCAGAGAAGTTTTTTGTGGCCTCACTTGGGGTCTTTCTTCGCTACAAACTCGAATGGTTAGTATGAACGTGGAACTTGGTTGGACCGTCACCGG	2	2
otu.1688	0	0	0	0	0	1	0	0	0	0	0	0	0	0	0	0	0	0	0	k__Fungi	p__Basidiomycota	c__Tremellomycetes	o__Tremellales	f__unidentified	g__unidentified	s__Tremellales sp	TATTGATTTCGGAGCGTCGATGCTTGTTCCACTTCGGTGGGACGGTGTCGTACCTCTACCACACACCTGTGCACCGTGGCGTTCGCGCCTTTACAAACAATAGTGTAACGAACGTGTCTTATTTTAACAAATAAAACTTTCAACAACGGATCTCTTGGCTCGCACATCGATGAAGAACGCAGCGAAA	1	1
otu.1689	0	0	0	0	0	1	0	0	0	0	0	0	0	0	0	0	0	0	0	k__Fungi	p__Ascomycota	c__Dothideomycetes	o__Pleosporales	f__Sporormiaceae			TATCGTAGGGCTTCGGCCCTGTCGAGATAGAACCCTTGCCTTTTTGAGTACCTTTCGTTTCCTCGGCAGGCTCGCCTGCCAATGGGGACCACAAAAAACACTTTGCAGTACCTGTAACAGTCTGAACAAACAAACAAAAAAATTAAAACTTTCAACAACGGATCTCTTGGTTCTGGCATCGATGAAGAACGCAGCGAAATGCGATAAGTAGTGTGAATTGCA	1	1
otu.169	0	2	0	0	0	0	0	0	0	0	0	0	0	0	0	0	0	8	0	k__Fungi	p__Ascomycota	c__Leotiomycetes	o__Helotiales	f__Helotiaceae	g__Hymenoscyphus	s__Hymenoscyphus tetracladius	TACAGAGTTCATGCCCTCACGGGTAGATCTCCCACCCTTGAATATTATACCTTAGTTGCTTTGGCAGGCCGGGGCAACCCCCGGGGCTTCGGCCTTGGTGTGCCTGCCAGAGGAAACAAACTCTGTTTTTAGTGATGTCTGGGTACTATATAATAGTACTATATAATAGTTAAAACTTTCAACAACGGATCTCTTGGTTCTGGCATCGATGAAGAACGCAGCGAAATG	2	10
otu.1690	0	0	0	0	0	1	0	0	0	0	0	0	0	0	0	0	0	0	0	k__Fungi	p__Basidiomycota	c__Agaricomycetes	o__Polyporales	f__Polyporaceae	g__Trametes	s__Trametes versicolor	TAACGAGTTTTGAAACGAGTTGTAGCTGGCCTTCCGAGGCATGTGCACGCTCTGCTCATCCACTATACCCCTGTGCACTTACTGTAGGTTGGAGTGAGCTCCTTAACGGGAGCATTCTGTCGGCATATGTATACTACAAACACTTTAAAGTATAAGAATGTAAACGCGTCTAACGCATATAAAATACAACTTTT	1	1
otu.1691	0	0	0	0	0	1	0	0	1	0	0	0	0	0	0	0	0	0	0	k__Fungi	p__Basidiomycota	c__Agaricomycetes	o__Polyporales	f__Polyporaceae	g__Trametes	s__Trametes versicolor	TAACGAGTTTTGAAACGAGTTGTAGCTGGCCTTCCGAGGCATGTGCACGCACTGCTCATCCACTCTACCCCAGTGAACTTACTGAAGGTTGGCGTGGGCTCCTTAACGGGAGCATTCTGCCGGCCTATGTCTACTACAAACACTTTAAAGTATCAGGATGTAAACGCGTCTAAC	2	2
otu.1692	0	2	0	0	0	4	0	0	0	0	0	0	0	0	0	0	0	0	0	k__Fungi	p__Basidiomycota	c__Agaricomycetes	o__Polyporales	f__Polyporaceae	g__Trametes	s__Trametes versicolor	TAACGAGTTTTGAAACGAGTTGTAGCTGGCCTTCCGAGGCATGTGCACGCTCTGCCCATCAACTCTACCCCTGTGCACTTACTGTAGGTTGGCGTGGGCTCCTTAACGGGAGCATTCTGCCGGCCTATATATACTACAAACACTTTACAGTAACAGAATGTAAACGCGTCTAAAGCATCTATAATACAACTTTTAGCAACGGATATCTTGGCTCTCGCATCGATGAAGA	2	6
otu.1693	0	0	0	0	0	1	0	0	0	0	0	0	0	0	0	0	0	0	0	k__Fungi	p__Basidiomycota	c__Agaricomycetes	o__Polyporales	f__Polyporaceae	g__Trametes	s__Trametes versicolor	TAACGAGTTTTGAAACGAGTTGTAGCTGGCCTTCCGAGGCATGTGCACGCTCTGCTCATCCACTCTACCCCTGTGCCCTTACTGTAGGTTGGCGTGTGCTCCTTAACGGGAGCATTCTGCCTGCCTATGTATACTACTAACACTTTAATGTAACAGAATGTAAACGCCTCCAA	1	1
otu.1694	0	1	0	2	0	2	1	0	0	1	0	0	0	0	0	0	0	0	0	k__Fungi	p__Basidiomycota	c__Agaricomycetes	o__Polyporales	f__Polyporaceae	g__Trametes	s__Trametes versicolor	TAACGAGTTTTGAAACGAGTTGTAGCTGGCCTTCCGATGCATGTGCCCGCTCTGCTCATCCACTCTACCCCTGTGCACTTACTGTAGGTTGGCGTGGGCTCCTTAACGGGAGCATTCTGCCGGCCTATGTATACTACAAACACTTTACAGTATCCAAATGTAAACGCGTCTAACGCATCTATAATACAACATT	5	7
otu.1695	0	0	0	0	0	2	0	0	0	0	0	0	0	0	0	0	0	0	0	k__Fungi	p__Basidiomycota	c__Agaricomycetes	o__Polyporales	f__Polyporaceae	g__Trametes	s__Trametes versicolor	TAACGAGTTTTGAAACGAGTTGTAGCTGGCCTTCCGAGGCATGTGCATGCTCTGCTCTTCCACTCTACCCCTGTGCACTTACTGTAGGTTGGCGTGGGCTCCTTAACGGGAGCATTCTGCCGGCCTATGTATACTATAAACACTTTAAAGTATCAGAATTTAAACTCTTCTCAC	1	2
otu.1696	0	0	0	0	0	1	0	0	0	0	0	0	0	0	0	0	0	0	0	k__Fungi	p__Basidiomycota	c__Agaricomycetes	o__Polyporales	f__Polyporaceae	g__Trametes	s__Trametes versicolor	TAACGAGTTTTGAAACGAGTTGTAGCTGGCCTTCCGAGGTATGTGCACGCTCTGCTCATCCACTCTACCCCTGTGCACTTACTGTAGGTTGGCGTGGGCTCCTTAACGGGAGCACTCTGCCGGCCTATGTATACCACAAAACCTTTAAAGTATCAGAATGTAA	1	1
otu.1697	0	1	0	0	0	1	0	0	0	0	0	0	0	0	0	0	0	0	0	k__Fungi	p__Basidiomycota	c__Agaricomycetes	o__Polyporales	f__Polyporaceae	g__Trametes	s__Trametes versicolor	TAACGAGTTTTGAAACGAGTTGTAGCTGCCCTTCCGAGGCATGTGCACGCCCTGCTCATCCACTCTACCCCTGTGCACTTACTGTAGGTTGGCGTGGGATCCTTAACGGGAGCATTCTGCCGGCCTATGTAAACTACAAACACTTTAAAGTACCAGAATGTAAACG	2	2
otu.1698	0	0	0	0	0	8	0	0	0	0	0	0	0	0	0	0	0	0	0	k__Fungi	p__Basidiomycota	c__Agaricomycetes	o__Polyporales	f__Polyporaceae	g__Trametes	s__Trametes versicolor	TAACGAGTTTTGAAACGAGTTGTAGCTGGCCTTCCGAGGCATGTGCACGCTCTGCTCATCCACTCTACCACTGTGCAATTACTGTAGGTTGGCGTGGGCTCCTTAACGGGAGCATTCTGCCGGCCTATGTATACTACAAACACTTTAAAGTATCAGAACGTAAACGAGTATAACGAATATATAATACAACTTTTAGAAACGGATCTCTTGACTATC	1	8
otu.1699	0	0	0	0	0	1	0	0	0	0	0	0	0	0	0	0	0	0	0	k__Fungi	p__Basidiomycota	c__Agaricomycetes	o__Polyporales	f__Polyporaceae	g__Trametes	s__Trametes versicolor	TAACGAGTTTTGAAACGAGTTGTAGCTGGCCTTCCGAGGCATGTGCACGCTCTGCTCACCCACTCTACCCCTGTGCACTTACTGTAGGTTGGCGTTGGCTCCTTAACGGGAGCATTCTGCCGGCCTATGTCTACTACACACACTTTAACGTATCAGAATGTAACCCCGTCTAACGCATCTATAATACAACTTTTAGCTAC	1	1
otu.17	1	2597	0	0	0	0	0	0	0	0	0	0	0	0	0	0	0	0	0	k__Fungi	p__Ascomycota	c__Leotiomycetes	o__Helotiales	f__unidentified	g__unidentified	s__Helotiales sp	ATGAGAACTAAGGGTGGTAGCCTTGGCTACTACTCTGAACACTCCACCCTTTGTTTACATTACCTTTGTTGCTTTAGCAGGCCCGCCTTTGGGCCGCCGGCACCTGCTGGTCAGCGCCTGCTAGAGAACCTAAAACTCTTGTTAATAATATTGTCTGAGTACTATATAATAGTTAAAACTTTCAACAACGGATCTCTTGGTTCTGGCATCGATGAAGAACGCAGCGAAA	2	2598
otu.170	1	132	0	120	0	13	3	0	65	1	0	0	11	4	0	0	2	0	0	k__Fungi	p__Basidiomycota	c__Agaricomycetes	o__Polyporales	f__Polyporaceae	g__Trametes	s__Trametes versicolor	ACGAGTTTTGAAACGAGTTGTAGCTGGCCTTCCGAGGCATGTGCACGCTCTGCTCATCCACTCTACCCCTGTGCACTTACTGTAGGTTGGCGTGGGCTCCTTAACGGGAGCATTCTGCCGGCCTATGTATACTACAAACACTTTAAAGTATCAGAATGTAAACGCGTCTAACGCATCTATAATACAACTTTTTAACATCTGACCTCAAATCAGGTAGGACTACCCG	10	352
otu.1700	0	0	0	0	0	1	0	0	0	0	0	0	0	0	0	0	0	0	0	k__Fungi	p__Basidiomycota	c__Agaricomycetes	o__Polyporales	f__Polyporaceae	g__Trametes	s__Trametes versicolor	TAACGAGTTTTGAAACTATTTTTATCTTTCCTTCCTATGCATGTGCACGCTCTGCTCATCCACTCTACCCCTGTGCACTTACTGTAGGTTGGCGTGGGCTCCTTAACGGGAGCATTCTGCCGGCCTATGTATACTACAAACACTTTAAAGTATCAGAATGTAAACGCGTCTAACGCACCTATAATACAACTTTTAGCAACGGATCTCTTGGCTCTC	1	1
otu.1701	0	0	0	1	0	1	0	0	0	0	0	0	0	0	0	0	0	0	0	k__Fungi	p__Basidiomycota	c__Agaricomycetes	o__Polyporales	f__Polyporaceae	g__Trametes	s__Trametes versicolor	TAACGAGTTTTGAAACGAGTTGTAGCTGGCCTTCCGAGGCATGTGCACGATCTGCTCATCCACTCTACCCCTGCGCACTCACTGTAGGTTGGCGTGGGCTCCTTAACGAGAGCATTCTGCCGGCCTATGTATACTACAAACACATTAAAGTAGCAGAATGTAAAC	2	2
otu.1702	0	0	0	0	0	1	0	0	0	0	0	0	0	0	0	0	0	0	0	k__Fungi	p__Basidiomycota	c__Agaricomycetes	o__Polyporales	f__Polyporaceae	g__Trametes	s__Trametes versicolor	TAACGAGTTTTGAAACGAGTTGTAGCTGGCCTTCCGAGGCATGTGCACGCTCTGCTCATCCACTCTACCCCTGTGCACTTACGGTAGGATGGCGTGGGCTCCATAACGGGAGAATTCTGCAGGCCGATGTGTACTACAAACACTTTAAAGTATCCGAATGTACACGCGTCTAACGCAT	1	1
otu.1703	0	4	0	2	0	8	8	0	1	0	0	0	0	0	0	0	0	0	0	k__Fungi	p__Basidiomycota	c__Agaricomycetes	o__Polyporales	f__Polyporaceae	g__Trametes	s__Trametes versicolor	TAACGAGTTTTGAAGCGAGTTGTAGCTGGCCTTCTGAGGCATGTGCACGCTCTGCTCATCCACTCTACCCCTGTGCACTTACTGTAGGTTGGCGAGGGCTCCTTAACGGGAGCATTCTGCAGGCCTATGTATACTACAAACACTTTAAAGTATCAGAATGTAAACGCGTCTAACGCATCTAAAATACAACATTTAGCA	5	23
otu.1704	0	7	0	8	0	14	2	0	3	0	0	0	1	0	0	0	0	0	0	k__Fungi	p__Basidiomycota	c__Agaricomycetes	o__Polyporales	f__Polyporaceae	g__Trametes	s__Trametes versicolor	TAACGAGTTTTGAAACGAGTTGTAGCTGGCCTTCCGAGGCATGTGCACGCTCTGCTCATCCACTCTACCCCTGTGCACTTACTGTAGGTTGACGTGGGCTCCTTATCGGGAGCATTCTGCCGGCCTATGTATACTACAAACACTTTAAAGTATCAGAACGTAAACGCGTCTAAAGCAACAATAATACAACTTT	6	35
otu.1705	0	0	0	0	0	1	0	0	0	0	0	0	0	0	0	0	0	0	0	k__Fungi	p__Basidiomycota	c__Agaricomycetes	o__Polyporales	f__Polyporaceae	g__Trametes	s__Trametes versicolor	TAACGAGTTTTGAAACGAGTTGTAGCTGGCCTTCCGAGGCATGTGCACGCTCTGCTCATCCACTCTACACCTGTGCACTTACCGTAGGTTGGCGTGGGATCCTTAACGGGAGCATTATGACGGCCTATGTATACTACAAACACTTTAAAGTATCAGAATGTAAACGCGTCTAACGCAAATATAATACAACTTTTAGCAACCGA	1	1
otu.1706	0	0	0	0	0	1	0	0	3	0	0	0	0	0	0	0	0	0	0	k__Fungi	p__Basidiomycota	c__Agaricomycetes	o__Polyporales	f__Polyporaceae	g__Trametes	s__Trametes versicolor	TAACGAGTTTTGAAACGAGCTGTAGCTGGCCTTCCGAGGCATGTGCACGCTCTGCTCATCCACTCTACCCCTGTGCACTCACTGTAGGTTGGCGTGGGCTCCTTAACGGGAGCAATCTGCCGGCCTATGTATACTACAAACACTTTAAAGCATCGGAATGTAAACGCGTCTAACGCAACTATAATACAACTTTTA	2	4
otu.1707	0	0	0	0	0	1	0	0	0	0	0	0	0	0	0	0	0	0	0	Unassigned							TAACAAATCCAATAATTGTGGGCTTCTGCCTGCGAATATTAAACCGCCGGCTCGAGTAACCTTGAGTTGGCTGGTGGTATATATATGCGTGTTGTGTTGACAGTGTGTGAGATACTTAATTATTGACAACTTTTAACAATGGATCTCTAGGCTCTTGCAGCGATGAAGAACGCAGCAAAATGCGAAACGTGATGCGATTTGCATGAATCTG	1	1
otu.1708	0	2	0	2	0	6	2	0	1	0	0	0	0	0	0	0	0	0	0	k__Fungi	p__Basidiomycota	c__Agaricomycetes	o__Polyporales	f__Polyporaceae	g__Trametes	s__Trametes versicolor	TAACGAGTTTTGAAACGAGTTGTAGCTGGCCTTCCGAGGCATGTGCACGCTCTGCTCATCCACTCTACCCCTGTGCACTTACTGTAGGATGGAGTGGGCTCATTAACGGGAGAATTCTGCCGGCCTATGTATACTACAAACCCTTTAAAGTATCAGAATGTAAACGCGTCTAACGCAACTATAATACAACTTTTAGCAA	5	13
otu.1709	0	0	0	0	0	1	0	0	1	0	0	0	0	0	0	0	0	0	0	k__Fungi	p__Basidiomycota	c__Agaricomycetes	o__Polyporales	f__Polyporaceae	g__Trametes	s__Trametes versicolor	TAACGAGTTTTGAAACGAGTTGTAGCTGGCCTTCCGAGGCATGTGCACGCGCTGCTCATCCACTCTACCACTGTGCACTTACTGTAGGTAGGCGTGGGCTCCTTAACGGGAACATCCTGCCGGCCTATGTATACTACAAACACTTTAAAGTATCAGAATGTAGAC	2	2
otu.171	0	0	3	0	0	0	0	0	0	0	0	0	0	0	0	0	0	0	0	k__Fungi							ATGAGAACGTGCCCTCACGGGTAGATCTCCCACCCTTTGTTAACCAAACATTGTTGCTTTGTCTGGCCCGACCCTCGGGTCCGCCGGCCTTCGGGCTGGTCAGCGCCGGACAGAGGGAGCTAAAACCTTTATCACTGTCGTCAGAGTACTATATAATAGTTAAAACTTTCAACAACGGATCTCTTGGTTCTGGCATCGATGAAGAACGCAGCGAAATGCGATAAGTAAA	1	3
otu.1710	0	1	0	1	0	2	1	0	0	0	0	0	0	0	0	0	0	0	0	k__Fungi	p__Basidiomycota	c__Agaricomycetes	o__Polyporales	f__Polyporaceae	g__Trametes	s__Trametes versicolor	TAACGAGTTTTGAAACGAGTTGTAGCTGGCCTTCCGAGGCATGTGCACGCTCTGCTCATCCACTCTACCCCTGTGCACTTACTGTAGGTAGACATGGACTACTAAACGGGAGCAATCTGCCGGCCTATGTATACTACAAACACTTTAAAGTATCAGAATGTAAACGCGTCTAACGCATCTATAATACAACTTTTAGCAACGGAACTCTTGG	4	5
otu.1711	0	8	0	1	0	7	4	0	2	0	0	0	0	0	0	0	0	0	0	k__Fungi	p__Basidiomycota	c__Agaricomycetes	o__Polyporales	f__Polyporaceae	g__Trametes	s__Trametes versicolor	TAACGAGTTTTGAAACGAGTTGTAGCTGGCCTTCCGAGGCATGTGCACGCTCTGCTCATCCACTCTACCCCTGTGCACTTACTGTAGGTTGGCGTGAGCTCCTTAACGGGAGCATTCTGCCGGCCTATGTATACTACAAACCCTTTAAAGTATAAAAATGTAAACGCGTCTAACGCATATAAAATACAACTTTTA	5	22
otu.1712	0	0	0	0	0	2	0	0	0	0	0	0	0	0	0	0	0	0	0	k__Fungi	p__Basidiomycota	c__Agaricomycetes	o__Polyporales	f__Polyporaceae	g__Trametes	s__Trametes versicolor	TAACGAGTTTTGAAACGAGTTGTAGCTGGCCTTCCGCGGCGTGTGCACGCTCTGCTCATCCACTCTACCCCTGTGCACTTACTGTAGGTTAGCGTTGGCTCCTTAACGGGAGCATTCTGCCGGCCTATGTATACTACAAACACTTTAAAGTCTCAGAATGTAAACGCGTCTAACGCATCTATAATATAACTATTAGCA	1	2
otu.1713	0	0	0	0	0	1	0	0	0	0	0	0	0	0	0	0	0	0	0	k__Fungi	p__Basidiomycota	c__Agaricomycetes	o__Polyporales	f__Polyporaceae	g__Trametes	s__Trametes versicolor	TAAAGAGTTTTGAAACGAGTTGTAGCTGGCCTTCCGAGGCATGTGTACGCTCTGCTCATCCACTATACCCCTGTGCACTTACAGTAGGTTGGCGTGGGATCCTTAACGGGAGCATTCTGCCGGCCTATGTATACTACAAACACTTTAAAGTATCAGAATGTAAACGCGTCTAACGCCTCTATAATACAAATTTTAGCAACGGATCTCTTG	1	1
otu.1714	0	0	0	0	0	1	0	0	0	0	0	0	0	0	0	0	0	0	0	Unassigned							TAATAATTTGCCGAACCTAGCGTTAGCGAGGTTCTGCGATCACTTTATATTTAAAACCCAACTCTTAAATGTTATAATTATGTATTTTTTTTAAATGGTAAAAAATTAAAAGATCACTTTCAACAACGGATCTCTTGGCTCTCGCATCGATGAAGAACGCAGCAGTGAGGATCGGAAGAGCACACGCTGCATATCAATAAGCGGAGGATGAGCGGATCGGAAGAGCACA	1	1
otu.1715	0	1	0	0	0	1	0	0	0	0	0	0	0	0	0	0	0	0	0	k__Fungi	p__Ascomycota						TACCGTGGGGATTCGTCCCCATTGAGATAACACCCTTTGTTTATGAGTACCTGTTTCCCTGGCGGGTTCGCCCGCCAGTGGCCACATTTAAACCCTTTTGTAGTAGCAGTATCTTCAGTAAAAAACAAATATTAAAACTTTCAACAACGGACCTCTTGGTTCTGGCGTCGATGAAGAACGCAGCGAAATGCGATAAGTAGTGTGAATTGCAGAATTCAGTGAATCATC	2	2
otu.1716	0	0	0	0	0	1	0	0	0	0	0	0	0	0	0	0	0	0	0	k__Fungi	p__Basidiomycota	c__Agaricomycetes	o__Polyporales	f__Polyporaceae	g__Trametes	s__Trametes versicolor	TAACGAGTTTTGAAACGAGTCGTCGCTGGCCTTCCGAGGCATGTGCGCGCTCTGCTCATCACTCTACCCCTGTGCACTTACTGTAGGTTGGCGTGGGCTCCTTAACGGGAGCATTCTGCCGGCCTATGTATACTACAAGCACTTTAAAGTATCAGAATGTAAACGCGTCTAACGCAACTATAATAAAACTTTTAGCAACGGA	1	1
otu.1717	0	0	0	0	0	1	0	0	0	0	0	0	0	0	0	0	0	0	0	Unassigned							CGGATCGGAAGAGCACACGTCTGCATATCAATAAGCGGAGGATGAGCGGATCGGAAGAGCACACGTCTGGCATATCAATAAGCGGAGGATGAGCGGATCGGAAGAGCACACGTCTGAACTCCAGTCACCTAGTACGATCTCGTATGCCGTCTTCTGCTTGAAAAAAAAAAACA	1	1
otu.1718	0	0	0	0	0	1	0	0	0	0	0	0	0	0	0	0	0	0	0	k__Fungi	p__Basidiomycota	c__Agaricomycetes	o__Polyporales	f__Polyporaceae	g__Trametes	s__Trametes versicolor	TAACGAGTTTTGAAACGAGTTGTCGCTGGCCTTCCGAGGCATGTGCAAGCTCTGCTCATCCACTCTACCCCTGTGCCCTTACTGTAGGTTGGCGTGGGCTCCTTAACGGGCGCATTCTGCCGGCCTCTGTATACTACAAACACTTTAAAGTATCAGCATGTAAACGCG	1	1
otu.1719	0	2	0	1	0	1	0	0	0	0	0	0	0	0	0	0	0	0	0	Unassigned							TACCGAGTTAGGGTCTCCTCTGTGAGGCCCGACCTCCCAACCCTGTGTCTAATAAACCTGTATGTGTTGCTTCGGCGGACCGGCGTCTCTCTCTCGCGGGAGGGATCGCCGCCGGGGGAATCCACGGCTGTCACGGCCGTCCCCTGGAGAGCGTTCGCCGATGGCCCCAACCAAAC	3	4
otu.172	0	0	0	0	0	0	0	0	0	1	0	0	0	1	1	0	3	104	2	Unassigned							CTCTAAACAATGGGGCAAGTGGCATCAGCCGCTACATATTCGAATTGCGGGGAAATCCTAAAGCCCAGGCTACTATTCAGAGTTGAAAGACTCAGATACAGTAAAAACGCCTGTGATGTAACAATGGATAATCCGCAGCCAAACCTCTACAGCGCAAAGCCACGAGGAAGGTTCACAGACTAAGTGAATATGGGTCAGATACTTCTCTGACTTAAGATATAGTCGGTCG	6	112
otu.1720	0	0	0	0	0	1	0	0	0	0	0	0	0	0	0	0	0	0	0	k__Fungi	p__Basidiomycota	c__Agaricomycetes	o__Polyporales	f__Polyporaceae	g__Trametes	s__Trametes versicolor	TAACGAGTTTTGGAACGAGTTGCAGCTGGCCTTCCGAGGCATGTGCACGCTCTGCTCATCCACTCTACCCCTGTGCACTTACTGTAGGTTGGCGTGGGCTCCATAACGGGAGCAATCTGCCGGCCTATGAATACTACAAACACTTTAAAGTATCAGAACGTAAACGCTTCTAACGCATCTATAATACAACTTTTAGCAACGGAACTCTTGG	1	1
otu.1721	0	0	0	0	0	1	0	0	0	0	0	0	0	0	0	0	0	0	0	k__Fungi	p__Basidiomycota	c__Agaricomycetes	o__Polyporales	f__Polyporaceae	g__Trametes	s__Trametes versicolor	TAACGAGTTTTGAAACGAGTTGTAGCTGGCCTTCCAAGGCATGTGCACGCTCTGCTCATCCACTCTACCCCTGTGCACTTACTGTAGGTTGGCGTGGGCAACTTAACGGGAGCATTCTGCCGACCTGTGTATACTACAAACACTTTAAAGTACCAGAACGTAAACGCGTCTAA	1	1
otu.1722	0	0	0	0	0	1	0	0	0	0	0	0	0	0	0	0	0	0	0	k__Fungi	p__Basidiomycota	c__Agaricomycetes	o__Polyporales	f__Polyporaceae	g__Trametes	s__Trametes versicolor	TAACGAGTTTTGAAACGAGTTGTAGCTGGCCTTCCGAGGCATGTGCACGCTCTGCTCATCCACTCTACCCCTGTGCACTTACTGTAGGTCGGCATGGGATCATTAACGGGAGCATTCTGCCGGCCTAAGTATACTACAAACACTTTACAGTATCAGAATGTAAACGCGTCTAACGCATCTGTAATAAAACTTTTAACAACGGAT	1	1
otu.1723	0	0	0	0	0	0	1	0	0	0	0	0	0	0	0	0	0	0	0	Unassigned							TACTGATTATGGCGAACCTCGCGTTCGCAAATCCGTATTTAAAACACCCACTCTTGCAAAAAAAACAATCATATATATATAATATATAAATAAAAGATCACTTTCAACAACGGATCTCTTGGCTCTCGCATCGATGAAGAACGTAGCGAAGTGCGATAAGTAATGTGAATTGCAGAATTCCGTGAATCATCGAATTTTTGA	1	1
otu.1724	0	0	0	0	0	0	1	0	0	0	0	0	0	0	0	0	0	0	0	k__Fungi	p__Basidiomycota	c__Agaricomycetes	o__Polyporales	f__Polyporaceae	g__Trametes	s__Trametes versicolor	TAACGAGTTTTGAAACGAGTTGTAGCTGGCCTTCCGAGGCATGTGCACGCTCTGCTCATCCACTCTACCCCTGTGCACTTACTGTAGGATGGCGTAGGCTCCTTAACGGGAGAATTATGCCGGACTATGTATACTACAAACACTTTACAGTATCAGAATGTA	1	1
otu.1725	0	0	0	0	0	0	1	0	0	0	0	0	0	0	0	0	0	0	0	k__Fungi	p__Ascomycota	c__Leotiomycetes	o__Helotiales	f__Sclerotiniaceae	g__Botrytis		TACAGAGTTCATGCCCGAAAGGGTAGACCTCCCACCCTTGTGTATTATTACTTTGTTGCTTTGGCGAGCTGCCTTCGGGCCTTGTATGCACGCCAGAAAATACCAAAACTCTTTTATTAATGACGTATGAGTACTATATAATAGTTAAAACTTTCAACAACGGAACTCTTGGTTCTGGCATAGATGAAGAA	1	1
otu.1726	0	4	0	4	0	8	12	0	3	0	0	0	1	0	0	0	0	0	0	k__Fungi	p__Basidiomycota	c__Agaricomycetes	o__Polyporales	f__Polyporaceae	g__Trametes	s__Trametes versicolor	TAACGAGTTTTGAAACGAGTTGTAGCTGGCCTTCCGAGGCATGTGCACGCTCTGCTCATCCATTCTACCCCTGTGCACTTACTGTAGGTTGGCGTGGGCTCCTTAGCGGGAGCATTCTGCCAGCCTATGTATACTACAAACACTTTAAAGTATCAGAATGTAAACGCGTCTAACACATCTAAAATAAAACTTTTA	6	32
otu.1727	0	0	0	4	0	0	1	0	0	0	0	0	0	0	0	0	0	0	0	k__Fungi	p__Basidiomycota	c__Agaricomycetes	o__Polyporales	f__Polyporaceae	g__Trametes	s__Trametes versicolor	AACGAGTTTTGAAACGAGTTGTAGCTGGCCTTCCGGGGCATGTGCACGCTCTGCTCATCCACTCTACCCCTGTGCACTTACTGTAGGTTGGCGTGGACTCCTTAACGGGAGCATTCTGCCAACCTATGTATACTACAAACACTTTAAAGTATCAGAATGTAAACGCGTCTAAAGAATCTATAATACAACTTTTAGCAACGCATCTCTTGG	2	5
otu.1728	0	0	0	0	0	0	1	0	1	0	0	0	0	0	0	0	0	0	0	k__Fungi	p__Basidiomycota	c__Agaricomycetes	o__Polyporales	f__Polyporaceae	g__Trametes	s__Trametes versicolor	TAACGAGTTTTGAAACGAGTTGTAGCTGGCCTTCCGAGGCATGTGCACGCTCTACTCATCCACTCTACCCCTGTGCACTTACTGTAGGTTGGCGTGGACACCTTAACGGGAGCATTCTGCAGGCCTATGTATACTACAAACACTTTAAAGTATCAGACTGTAAAAGCGTCTAACGCA	2	2
otu.1729	0	18	0	0	0	5	9	0	1	0	0	0	0	0	0	0	0	0	0	k__Fungi	p__Basidiomycota	c__Agaricomycetes	o__Polyporales	f__Polyporaceae	g__Trametes	s__Trametes versicolor	TAACGAGTTTTGAAACGAGTTGTAGCTGGCCTTCCGAGGCATGTGCACGCTCTGCTCCTCCACTCTACCCCTGTGCACTTACTGTAGGTTGGCGTGGGATCCTTAACGGGAGCATTCTGCCGGCCTATGTATACTACAAACACTTTAAAGTATCAGAATGTAAACGCGTATAACGCAAAAATAATACAACTTTTAGCAA	4	33
otu.173	0	0	4	0	1	2	0	0	0	0	0	0	0	0	0	0	0	0	0	k__Fungi	p__Ascomycota	c__Dothideomycetes	o__Dothideales	f__Incertae sedis	g__Celosporium	s__Celosporium sp	AAGAGTAAGGGTTATTCGTAGCCCGACCTCCAACCCTTTGTTGTTATAACTACCTCGTTGCTTTGGCGGGACCGCTCGGTCTCGAGCTGCTGGTCTTCGGCCCGGCAAGTGCCCGCCAGAGTCTACTCAAACTCTTGTTTTAACCGGTCGTCTGAGTTAAACTTTTAATTAAATTAAAACTTTCAACAACGGATCTCTTGGTTCTCGCATCGATGAAGAACGCAGCGAA	3	7
otu.1730	0	0	0	0	0	0	1	0	0	0	0	0	0	0	0	0	0	0	0	k__Fungi	p__Ascomycota	c__Leotiomycetes	o__Helotiales	f__Sclerotiniaceae	g__Botryotinia		TACAGAGTTCATGCCCGAAAGGGTAGACCTCCCACCCTTGTGTATTATTACTTTGTTGCTTTGGCGAGCTGCCTTCGGGCCTTGTAAGCTCGACAGAGAAAAACTAAACTCTTTTTATTAATTTCGTCTGAGTACTATATAATAGTTAAAACTTTCAACAACGGATCTCTTGGTTCTGGCATCGATGAAGAACGCAGCG	1	1
otu.1731	0	0	0	0	0	0	1	0	0	0	0	0	0	0	0	0	0	0	0	k__Fungi	p__Ascomycota	c__Leotiomycetes	o__Helotiales	f__Sclerotiniaceae			TACAGAGTTAATGCCCGAAAGGGTAGACATCCCACCCTTGTGTATTATTACTTTGTTGCTTTGGCGAGCAGCCTTCGGGCCTTGTATGCTCGCAAGAGAATACCAAAACTCCTTTAATTAATGTCGTCTGAGTACTATATAATAGTTAAAACTTTCAACAACGGAT	1	1
otu.1732	0	0	0	0	0	0	1	0	0	0	0	0	0	0	0	0	0	0	0	Unassigned							TACATATTAAGCAAAGCCGGGTACAAGAGCCACCGCTTCGGCGCAACTCTGTCCTGGTGGCGCGAATATTCACCCATGTTTTTGCGTACTTCTTGTTTCCTTGGTGGGCTCGCCCGCCATAGGACAACCATTAAACCTTTTGTAATTGCAGTCAGCGTCAGTAAAATGTAATCGTTACAACTTTCAACA	1	1
otu.1733	0	0	0	0	0	0	8	0	0	0	0	0	0	0	0	0	0	0	0	k__Fungi	p__Ascomycota	c__Leotiomycetes	o__Helotiales	f__Sclerotiniaceae	g__Botrytis		TACAGAGTTCATGCCCGAAAGGGTAGACCTCCCACCCTTGTGTATTATTACTTTGTTGCTTTGGCGAGCTGCCTTCGGGCCTTGTATGCACGCCAGAAAATACCAAAACTATTTTTATTAATGTCGTCTGAGTACCATATAATAGTTAAAACTTTCAACAACGGATCTCTTGGTTCTGGCAACGATGAAGGACGGAGCGAAATGCGA	1	8
otu.1734	0	0	0	0	0	0	1	0	0	0	0	0	0	0	0	0	0	0	0	k__Fungi	p__Glomeromycota	c__Glomeromycetes	o__Glomerales	f__Claroideoglomeraceae			TATAAAATTTTCATATATTTATTTTAAATATATGAAATTATACATGTATTCAAAACCCACACTCTTTTGTAACCATTTATAAAATATATTATATCTCGCATATAATAATAAAAAAACAACTTTCAACAACGGATCTCTTGGCTCTCGCATCGATGAAGAACGCAGCGAATTGCGATAAGTAATGTGAATTGCAGAATTACGTGAATCATCGAATCTTTGAACGCATATT	1	1
otu.1735	0	0	0	0	0	0	1	0	0	0	0	0	0	0	0	0	0	0	0	Unassigned							TAACGAGTTTTGAAACGAGTTGTAGCTGGCCTTCCGAGGCATGTGCACGCTCTGCTCATCCACTCTACCCTTGTGTATTATTACTTTGTTGCTTTGGCGAGCTGCCTTCGGGCCTTGTATGCTCGCCAGAGAATACCAAAACTCTTTTTATTAATGTCGTCTGAGTACTATATAATAGTTAAAACTTTCAACAACGGATCTCTTGGTTCTGGCATCGATGAAGAACGCA	1	1
otu.1736	0	1	0	2	0	1	5	0	2	0	0	0	1	0	0	0	0	0	0	k__Fungi	p__Basidiomycota	c__Agaricomycetes	o__Polyporales	f__Polyporaceae	g__Trametes	s__Trametes versicolor	TAACGAGTTTTGAAACGAGTTGTAGCTGGCCTTCCGAGGCATGTGCACGCTCTGCTCATCCACTCTACCCCTGTGCACTTACTGTAGGATGGCGTGGGATCCTTAACGGGAGCATTCTGCCGGCCTACGTATACTACAAACACTTTAAAGTATCAGAATGTAAACGCGTCAAACGCAACTAAAATACAACTTTTAGCAA	6	12
otu.1737	0	0	0	0	0	0	1	0	0	0	0	0	0	0	0	0	0	0	0	k__Fungi	p__Basidiomycota	c__Agaricomycetes	o__Polyporales	f__Polyporaceae	g__Trametes	s__Trametes versicolor	TAACGAGTTTTGAAACGAGTTGTAGCTGGCCTTCCGAGGCATGTGCACGCTCTGCTCATCCACTCTACCCCTGTGCACTTACTGTAGGTTGGCGTGGGCTCCTTAACGGGGGCATTCTGCAGGCCTATGTATACTACAATCAATTTAATGTATCAGAATGTAAACG	1	1
otu.1738	0	0	0	0	0	0	1	0	0	0	0	0	0	0	0	0	0	0	0	k__Fungi	p__Ascomycota	c__Leotiomycetes	o__Helotiales	f__Sclerotiniaceae			TACAGAGTTCATGCCCGAAAGGGTAGACCTCCCACCCTTGTGTATTACTACTTCGTTGCTTTGGCGAGCTGCCTTCGGGCATTGTATGCTCACCAGAGAATACCAAAACTCTTTTTATTAATGTCGTCTGAGTACTATATAATAGTTAAAAATTTCAACAACGGATCACTTGGTACTGGCATCGATGAAGAACGCAGCGAAA	1	1
otu.1739	0	0	0	0	0	0	1	0	0	0	0	0	0	0	0	0	0	0	0	k__Fungi	p__Ascomycota	c__Leotiomycetes	o__Helotiales	f__Sclerotiniaceae			TACAGAGTTCATGCCCGAAAGGGTAGACCTCCCACCCTTGTGTATTATTACTTTGTTGCTTTGGCGAGCTGCCTTCGGGCCTTGTATGCTAGACAGAGAATAACAAAACTCTTTTTATTAATGTCGTCTTAGTACTATATAATAGTTAACACTTTCAAC	1	1
otu.174	0	0	0	0	0	0	0	0	0	0	0	0	0	0	0	0	0	3	0	k__Fungi	p__Ascomycota	c__Dothideomycetes	o__Pleosporales				TCAAAACAGCGGACTTCGGTCCTTGCTGCACCCTTGTCTTTTGCGTACCGTATGTCTCCTCGGCGGGCTTGCCTGCCGGTTGGACATTATCAAACCTTTTTGTAGTTGCAATCAGCGTCAGAAAATAAACAATAATTACAACTTTCAACAACGGATCTCTTGGTTCTGGCATCGATGAAGAACGCAGCGAAATGCGAAAAGTAGTGTGAATTGCAGAATTCAGTGAAT	1	3
otu.1740	0	0	0	0	0	0	5	0	0	0	0	0	0	0	0	0	0	0	0	k__Fungi	p__Ascomycota	c__Leotiomycetes	o__Helotiales	f__Sclerotiniaceae			TACAGAGTTCATGCCCGAAAGGGTAGACCTCCCACCCTTGTGTATTATTACTTTGTTGCTTTGGCGAGCTGCCTTCGGGCCTTGTATGCTAGCCAGAGAAAACCAAAACTCTTTTTATTAATGTCAACTGAGTACTATATAATAGTTAAAACTTTCAACAACGGATCTCTTGGTTCTAGCATCGATGAGGAACACAGCGAAATGCGATAAGTAATGTGAATTGCAGAA	1	5
otu.1741	0	0	0	0	0	1	0	0	0	0	0	0	0	0	0	0	0	0	0	k__Fungi	p__Basidiomycota	c__Agaricomycetes	o__Polyporales	f__Polyporaceae	g__Trametes	s__Trametes versicolor	TAACGAGTTTTGAAACGAGTTGTAGCTGGCCTTCCTAGGCATGTGCACGCTCTGCTCATCCACTCTACCCCTGTGCACTTACTGTGGGTTGTCTTTGGCTCCTTAACGGGAGCATTCTGCCGGCCTATTTATACTACAAACACTTTAAAGTATCAGCATGTAAACG	1	1
otu.1742	0	2	0	3	0	1	1	0	3	0	0	0	0	0	0	0	0	0	0	k__Fungi	p__Basidiomycota	c__Agaricomycetes	o__Polyporales	f__Polyporaceae	g__Trametes	s__Trametes versicolor	AACGAGTTTTGAAACGAGTTGTAGCTGGCCTTCCGAGGCGTGTGCACGCTCTGCTCATCCACTCTACCCCTGTGCACTTACTGTAGGTTGGCGTGGGCTCCTTAGCGGGAGCATTCTGCCGCCCTATGTATACTACAAACACTTTAAAGTATCAGAATGTAAACGCGTATAAACCATCTATAATACA	5	10
otu.1743	0	47	0	22	0	5	1	0	29	0	0	0	0	0	0	0	0	0	0	k__Fungi	p__Basidiomycota	c__Agaricomycetes	o__Polyporales	f__Polyporaceae	g__Trametes	s__Trametes versicolor	TAACGAGTTTTGAAACGAGTTGTAGCTGGCCTTCCGAGGCATGTGCACGCTCTGCTCATCCACTCTACCCCTGTGCACTTACTGTAGGTAGACGTGGGCTCCTTAACGGGAGCATTCTGCAGGCCTATGTATACTACAAACACTTTAAAGTATCAGAATGTAAACGCATCTAACGCATCTATAAACCAACTTT	5	104
otu.1744	0	1	0	2	0	1	1	0	1	0	0	0	1	0	0	0	0	0	0	k__Fungi	p__Basidiomycota	c__Agaricomycetes	o__Polyporales	f__Polyporaceae	g__Trametes	s__Trametes versicolor	TAACGAGTTTTGAAACGAGTTGTAGCTGGCCTTCCGAGGCATGTGCACGCTCTGCTCATCCACTATACCCCTGTGCACTTACTGTAGGTTGGCGAGGACGCCTTAACGGGAGCATTCTGCCGGCCTATGTATACTACAAACACTTTAAAGTATCAGAATGTAAACGCGTCCAACGCATCTATAATGCAACTTTT	6	7
otu.1745	0	0	0	0	0	0	1	0	0	0	0	0	0	0	0	0	0	0	0	k__Fungi	p__Basidiomycota	c__Agaricomycetes	o__Polyporales	f__Polyporaceae	g__Trametes	s__Trametes versicolor	TAACGAGTTTTGAAACGAGTTGTAGCTGGCCTTCCGAGGCATGTGTACGCTCTGCTCATCCACTCCACCCCTGTGCACTTACTGTAGGTCGGCGTTGGCTCCTTAACGGGCGCACTCTGCCGGCCTATGTATACTACACACACTTTAAAGTATCAGAA	1	1
otu.1746	0	0	0	0	0	1	0	0	0	0	0	0	0	0	0	0	0	0	0	k__Fungi	p__Basidiomycota	c__Agaricomycetes	o__Polyporales	f__Polyporaceae	g__Trametes	s__Trametes versicolor	TAACGAGTTTTGAAACGAGTTGTAGCTGGACTTCCGCGGCATGTGCACGCTCTTCTCATCAACTCTACCCCTGTGCACTTACTGTAGGTTGGCGTGTGCTCCTTAACGGGAGCATTCTGCCGGCCTATGTGTACTACAAACACTTTAAAGTATCAGAATGTAAACGCGTCTAACGCATATATAATACAACTTTTAGCAGCGGATCTC	1	1
otu.1747	3	669	5	1	0	1	0	0	3	251	682	279	122	0	0	0	0	0	0	k__Fungi	p__Ascomycota	c__Leotiomycetes	o__Helotiales	f__Helotiaceae	g__Hymenoscyphus	s__Hymenoscyphus tetracladius	TACAGAGTTCATGCCCTCACGGGTAGATCTCCCACCCTTGAATATTATACCTTAGTTGCTTTGGCAGGCCGGGGCAACCCCCGGGGCTTCGGCCTTGGTGTGCCTGCCAGAGGAAACAAACTCTGTTTTTAGTGATGTCTGAGTACTATATAATAGTTAAAACTTTCAACAACGGATCTCTTGGTTCTGGCATCGATGAAGAACGCAGCTTCAGCAGATCGGAAGAGCA	10	2016
otu.1748	0	0	0	1	0	1	1	0	0	0	0	0	0	0	0	0	0	0	0	k__Fungi	p__Basidiomycota	c__Agaricomycetes	o__Polyporales	f__Polyporaceae	g__Trametes	s__Trametes versicolor	TAACGAGTTTTGAAACGAGTTGTAGCTGGCCTTACGAGGCATGTGCACGCCCTGCTCATCCACTCTACCCCTGTGCACTTACTGTAGGTTGGCGTGGGCACCTTAACGGGAGCATTCTGCCGGCCTATGTATACTAAAAACACATTAAAGTATCAGAATGTAAACGCGTCTAAAGCATC	3	3
otu.1749	0	0	0	0	0	1	0	0	1	0	0	0	0	0	0	0	0	0	0	k__Fungi	p__Basidiomycota	c__Agaricomycetes	o__Polyporales	f__Polyporaceae	g__Trametes	s__Trametes versicolor	TAACGAGTTTTGAAACGAGTTGTAGCTGGCCTTCAGAGGCATGTGCACGCTCTGCTCATCCACTCTACCCCTGTGCACATACTGTAGGTTGGAGTGGGCACCTTAACGGGAGCACTCTGCCGGCCTATGTATACTACAAACACTTTAAAGTATCAGAATGTAAACGCGTCTAAAGC	2	2
otu.175	0	0	0	6	0	0	0	0	0	0	3	4	0	0	0	0	0	0	0	k__Fungi	p__Ascomycota						CAACAAGGTTCCCTGGCCCTCGAAGCTTCGGCGGAGGGGTGCCACAGCCTGACTTTATACCCACCCTTTGCCTATGTGTACCCCTATTGCTTCCCTCGGCGGGTTCGCCCGCCGACAGGAACCAACTAAACCCTTTGCATTATACATTTAACACTTCCGATACAAAACTAAATTATTACAACTTTTAACAATGGATCTCTTGGTTCTGGCATCGATGAAGAACGCAGC	3	13
otu.1750	0	0	0	0	0	1	0	0	0	0	0	0	0	0	0	0	0	0	0	k__Fungi	p__Basidiomycota	c__Agaricomycetes	o__Polyporales	f__Polyporaceae	g__Trametes	s__Trametes versicolor	TAACGAGTTTTGAAACGAGTTGTAGCTGGCCTGCCGAGGCATGTGCGAGCCCAGCTCATCCACTCTACCCCTGTGCACTTACTGTAGGTTAGCGAGGGCTCCTTAACGGGAGCATTCTGCCGGCCTATGTAAACTACAAACACTATAAAGTATCAGAATGTAAACG	1	1
otu.1751	0	1	0	0	0	1	1	0	0	0	0	0	0	0	0	0	0	0	0	k__Fungi	p__Basidiomycota	c__Agaricomycetes	o__Polyporales	f__Polyporaceae	g__Trametes	s__Trametes versicolor	TAACGAGTTTTGAAACGAGTTGTAGCTTGCCTTCCGAGGCATGTGCACGCTCTGCTCATCCACTCTACCCCTGTGCACTTACTGTAGGTTGGCGTGGGCTCCTTAACGGAAGCATTCTGCCGACCTATGTATACTACAAACACTTTAACGTATCAGAACGTAAACGCTTCTAAC	3	3
otu.1752	0	0	0	0	0	1	0	0	0	0	0	0	0	0	0	0	0	0	0	k__Fungi	p__Basidiomycota	c__Agaricomycetes	o__Polyporales	f__Polyporaceae	g__Trametes	s__Trametes versicolor	TAACGAGTTTTGAAACGAGTTGTAGCTGGCCTTCCGAGGCATGTGCACGCTCTGCTCATCCACTCTACCCCTGTGCACTTACTGTAGGTCGGCGTGGGCTCCTTAACGGGAGCATTCTGACGGCCTATGTATACTAAAAACACTTTAAAGTAACAAAACGTAAACGCGTCAAACGCATCTATAATACAACTTTTAACAA	1	1
otu.1753	0	0	0	0	0	1	0	0	0	0	0	0	0	0	0	0	0	0	0	k__Fungi	p__Basidiomycota	c__Agaricomycetes	o__Polyporales	f__Polyporaceae	g__Trametes	s__Trametes versicolor	TAACGAGTTTTTAAACGAGTTGTAGCTGGCCTTCCTAGGCATGTGCACGCTCTGCTCATCCACTCTACCCCTGTGCACTTACTGTAGGTTGGCGTGGGCTCCTTAACGGGAGCATTCTGCCGGCCTATGTAGACTACAAAAACTTTAAAGTATCCGAACATAAAAGCTTCTAACACA	1	1
otu.1754	0	0	0	0	0	1	0	0	0	0	0	0	0	0	0	0	0	0	0	Unassigned							TGGCAAGAAAAAGGGACCAAGTAGGCAGGCGTGCGAGCGCGGCTTCTCCCGAAATTCCTGTATTCACACCAATTTCTTTAAAACTGAAACAAAATTGACAAAAGACACCGGCCTCGTTTCGGTGGCGTTAAATAAGCAAAAAACTTTCAACAACGGATCTCTTGGCTCTCGCATCGATGAAGAACGCAGCGAAATGCGATTAGTGTGAATTGCAGAGTAGAGTGAACC	1	1
otu.1755	0	0	0	0	0	1	0	0	0	0	0	0	0	0	0	0	0	0	0	k__Fungi	p__Basidiomycota	c__Tremellomycetes	o__Tremellales	f__Incertae sedis			TATTAAATGCGAAGCCATCACTGGCCTAGCTTTATATTTCCTTATTACATCTGTGCACCTTATTGTTTTTGGACAATTTTAACAAACAACAGTGTAAAGAATGTAAATTATTGTAACAAATACAACTTTCAACAACGGAACTCTTGTCTCTCTCATCGATGAAGAAAGCAGC	1	1
otu.1756	0	0	0	0	0	1	0	0	0	0	0	0	0	0	0	0	0	0	0	k__Fungi	p__unidentified	c__unidentified	o__unidentified	f__unidentified	g__unidentified	s__uncultured fungus	TAAAGAGTAAGGGTGCTCAGCGCCCGACCTCCAACCCTTTGTTGTTAAAACTACCTTGTTGCTTTGGCGGGACCGCTCGGTCTCGAGCCGCTGGGGATTCGTCCCAGGCGAGCGCCCGCCAGAGTTAAACCAAACTCTTGTTATTTAACCGGTCGTCTGAGTTAAAATTTTGAATAAATCAAAACTTTCAACAACGGATCTCTTGGTTCTCGCATCGATGAAGAACGC	1	1
otu.1757	0	0	0	3	0	2	0	0	1	0	0	0	0	0	0	0	0	0	0	k__Fungi	p__Basidiomycota	c__Agaricomycetes	o__Polyporales	f__Polyporaceae	g__Trametes	s__Trametes versicolor	TAACGAGTTTTGAAACGAGTTGTAGCTGGCCTTCCGAGGCATGTGCACGCTCTGCTCATCCACTCTACCCCTGTGCACTTACTGTAGGTTGGCGTGGGCTCCTTAACGGGAGCATTCTGCCGGCCTATGTATACTACAACAACTATAAAGTATCAGACTGTAAACGAGTCTAACGCATCTATAATC	3	6
otu.1758	0	0	0	0	0	0	2	0	0	0	0	0	0	0	0	0	0	0	0	k__Fungi	p__Ascomycota	c__Leotiomycetes	o__Helotiales	f__Sclerotiniaceae	g__Botrytis		TACAGAGTTCATGCCCGAAAGGGTAGACCTCCCACCCTTGTGTATTATTACTTTGTTGCTTTGGCGAGCTGCCTTCGGGCCTTGTATGCTCGCCAGAGAATACCAAAACTCTTTTTATTAATGTCGTCTGGGTACTATATAATACAACTTTTAGCAACGGATCTCTTGGCTCTCGCATCGATGACGAACGCAGCGAAATGCGATAAGTAATGTGAATTGCA	1	2
otu.1759	0	0	0	0	0	0	1	0	0	0	0	0	0	0	0	0	0	0	0	k__Fungi	p__Ascomycota	c__Leotiomycetes	o__Helotiales	f__Sclerotiniaceae	g__Botrytis		TACAGAGTTCATGCCCGAAAGGGTAGACCTCCCACCCTTGTGCATTATTACTTTGTTGCTTTGGTGAGTTGCCTTCGGGCCTTGTATGCTCGCCAGACAATACCAAAACTCTTTTTATTAATGTCGTCTGATTACTATATAATATTTAAAACTTTCAACAACGGATCTCTTGGTTCTGTCATCGATGAAGA	1	1
otu.176	1	0	0	6	0	2	0	0	0	0	8	0	0	0	0	0	0	0	0	k__Fungi	p__Ascomycota	c__Leotiomycetes	o__Helotiales	f__Vibrisseaceae	g__Phialocephala		CAAGTGAGGCTACCGAACGTTGGAAACAGCGGTTAGGAGCTTACACCCACCCGTGTTTACATACTATTGTTGCTTTGGCGGGCCGTGGCCTCCACTGCGGGCTCTGCTCGTGTGTGCCCGCCAGAGAACCAAACTCTGAATGTTAGTGATGTCTGAGTACTATCTAATAGTTAAAACTTTCAACAACGGATCTCTTGGTTCTGGCATCGATGAAGAACGCAGCGAAAT	4	17
otu.1760	0	0	0	0	0	0	1	0	0	0	0	0	0	0	0	0	0	0	0	k__Fungi	p__Ascomycota	c__Leotiomycetes	o__Helotiales	f__Sclerotiniaceae	g__Botrytis		TACAGAGTTCATGCCCGAAAGGGTAGACCCCCCACCCTTGTGTATTATTACTTTGTTGCTTTGGCGAGCTGCCTTCGGGCCTTGTATGCTCGCCAGAGAATACCAAAACTCTTTTTATTAATGTCGTCTGGGTACTATATACTAGTTAAACCTTCAAACAACGGATCACTTGGTTCTG	1	1
otu.1761	0	0	0	0	0	0	1	0	0	0	0	0	0	0	0	0	0	0	0	k__Fungi	p__Ascomycota	c__Dothideomycetes					TACTGAGTGAGGGCCTCTGGCCCGACCTCCAACCCCATGTTATCTGACACTGTTGCCTCCGGGGCGACCCGGCCTGCCTTCGGGCGTTTCGGGGCCCCGGGTGGACCATTCAACTCTGCATCTCTGCGTCTGAGTAAATGATTGAATCAATCAAAACTTTCAACAACGGATCTCTTGGTTCTGGCATCGATGAAGAACGCAGCGAAGTGCGATAAGTAATGTGAATTG	1	1
otu.1762	0	0	0	0	0	0	1	0	0	0	0	0	0	0	0	0	0	0	0	k__Fungi	p__Ascomycota	c__Leotiomycetes	o__Helotiales	f__Sclerotiniaceae			TACAGAGTTCATGCCCGAAAGGGTAGACCTACCACCCTTGTGTATTATTACTTTGTTGCTTTGGCGAGCTGCCTTCGGGCCTTGTATGCTCGCCAGAGAAAACCAACACTCTTTTTATTAATTTCGTCTGAGTACTATATAATAGTTAAAACTTTCAACAATGGA	1	1
otu.1763	0	0	0	0	0	0	1	0	0	0	0	0	0	0	0	0	0	0	0	k__Fungi	p__Ascomycota	c__Leotiomycetes	o__Helotiales	f__Sclerotiniaceae	g__Botrytis		TACAGAGTTCATGCCCGAAGTGTAGACCTCCCACCCTTGTGTATTATTACTTTGTTGCTTTGGCGAGCTGCCTTCGGGCCCTGTATGTTCGCCAGAGAATACCAAATCTCTTTTTATTAATGTCTTCTGATTACTATATAATAGTTAAAACCTTCAACAACGGATCTCTTGGTTCTGGCATCGATGAAGAACGCAGCGAAATGCGATAAGTAAT	1	1
otu.1764	0	147	0	129	0	0	0	0	0	0	0	0	0	0	0	0	0	0	0	Unassigned							CACAATAACAAGGCGGGCTGGACACCCCCCGCTGGGCACTGCTTCACGGCGTGCGCGGCGGGGCCGGCCCTGCTGAATTATTCACCCGTGTCTTTTGCGTACTTCTTGTTTCCTGGGTGGGCTCGCCCGCCCTCAGGACCAACCACAAACCTTTTGCAATAGCAATCAGCGTAGGATGAGCGGATCGGAAGAGCACACGTCTGAACTCCAGTCACCTAGTACGATCTC	2	276
otu.1765	0	2	0	0	0	0	0	0	0	0	0	0	0	0	0	0	0	0	0	Unassigned							GTGAAGATTTGGGCAGGCCATACGGACGCCAAAAAGTGTCCCTGGCCGCCTACACCCACTATACATCCACAAACCCGTGTGCACTTACTGTAGGTTGGCGTGGGCTCCTTAACGGGAGCATTCTGCCGGCCTATGTATACTACAAACACTTTAAAGTATCAGAATGTAAAC	1	2
otu.1766	0	1	0	0	0	0	0	0	0	0	0	0	0	0	0	0	0	0	0	k__Fungi	p__Basidiomycota	c__Incertae sedis	o__Malasseziales	f__Incertae sedis	g__Malassezia		GTGAAGATTTGGGCAGGCCATACGGACGCCAAAAAGTGTCCCTGGTCGCCTACACCCACTATAGATCCACAAACCCGTGTGCACTGTCTTGGAGAAGGGCTTCATAGAAGTTTTTTGTGACTTTTCTTGGGGTCTTTCTTCGCTACAAACTCGAATGGTTAGTATGAACGAGGAACTTGGTTGGACCGTCACTAGCCA	1	1
otu.1767	0	4	0	0	0	0	0	0	0	0	0	0	0	0	0	0	0	0	0	k__Fungi	p__Ascomycota	c__Dothideomycetes					AAGAGTTAGGGTCCTAGTGGCCCAACCTCCAACCCTCTGTTGTTAAAACTACCTTGTTGCTTTGGCGGGACCGTTCGGTCTCCGAGCGCGTTAACCTTCGGGTTGGCGAGCGCCCGCCAGAGTCCAACCAAACTCTTGTATTAAACCAGTCGTCTGAGTATAAAATTTTAATTAAATTAAAGCTTACAACAACGGATCTCTTGGTTCTCGCATCGATGAAGAACGCAG	1	4
otu.1768	1	15	0	0	0	0	0	0	0	11	14	0	0	0	0	0	0	0	0	k__Fungi	p__Ascomycota	c__Leotiomycetes	o__Helotiales	f__Helotiaceae			CAGAGTTCATGCCCTCACGGGTAGATCCCCCACCCTTGAATATTATGCCTTAGTTGCTTTGGCAGGCCGGGGCAACCCCCGGGGCTTCGGCCTTGGTGTGCCTGCCAGAGGAAACAAACTCTGTTTTTAGTGCTGTCTGAGTACCATATAATAGTTAAAACTTTCAACAACGGAACTCTTGGTTCTGGCATCGATGAAGAACGCAGCGAACTGCGAAAAGTAATG	4	41
otu.1769	0	1	0	0	0	0	0	0	0	0	0	0	0	0	0	0	0	0	0	Unassigned							ATGAGATTGAGCCTAACACGCTCTACCTCCAACCCTTTGTTTACCTACCACTGTTGCCTCGGCGGGTCGTTGACTCTCTAATAGGGGTTGCCGTCGGCGCTTAACAACGCTCTCGTGTACCCGCCGCCGGGCCTCACTATAAACTCTTTGTAAACCCAGACTTCTGAGAGTAACTTTAATACTTCAAAACTTTCAACAACGGATCTCTCGGTTCTAACATCGATGAAGA	1	1
otu.177	0	0	0	0	0	0	0	0	0	0	0	0	0	0	0	0	0	20	0	k__Fungi	p__Ascomycota	c__Leotiomycetes	o__Helotiales				TACAGAGTTCATGCCCTCACGGGTAGATCTCCCACCCTTGAATATTATACCTTAGTTGCTTTGGCAGGCCGGGGAAACACCGCGGGCTTCGGCTTGCGAGTGCCTGCCAGAGGAAGCAAACTCTGTTTTTAGTGATGTCTGAGTACTATATAATAGTTAAAACTTTCAACAACGGATCTTTTGGTTCTGGCATCGATGAAGAACGCAGCGAAATGCGATAAGTAATGTG	1	20
otu.1770	0	1	0	0	0	0	0	0	0	0	0	0	0	0	0	0	0	0	0	k__Fungi	p__Ascomycota	c__Leotiomycetes	o__Helotiales	f__Helotiaceae			CAGAGTTCATGCCCTCACGGGTAGATCTCCCACCCTTGAATATTATACCTTAGTTGCTTTGGCAGGCCGGGGCAACCCCCGGGGCTTCGGAATAGGTATGCCTGCCAGAGGAAACAAACTAAGTTTTTAGTGATGTCTGAGTACTATATAATAGTTAAAACTTTCGACAACGGATCTATTGGTTCTGGCATCGATGAAGAACGCAGCGAAATGCGATAAGTAATG	1	1
otu.1771	0	1	0	0	0	0	0	0	0	0	0	0	0	0	0	0	0	0	0	k__Fungi	p__Basidiomycota	c__Agaricomycetes	o__Polyporales	f__Polyporaceae	g__Trametes	s__Trametes versicolor	CCGAGTTTTGAAACGAGTTGTAGCTGGCCTTCCGAGGCATGTGCACGCTCTGCTCATCCACTCTACCCCTGTGCACTTACTGTAGGTTGGCGTGGGCTCCTTAACGGGCGCATTCTGCCGGCCTCTGTATACTACAAACACCTTACAGTATCAGAATGTAAACGCGTATAACGCATCTATAATACAACTTTTAGCAACG	1	1
otu.1772	0	1	0	0	0	0	0	0	0	0	0	0	0	0	0	0	0	0	0	k__Fungi	p__Basidiomycota	c__Incertae sedis	o__Malasseziales	f__Incertae sedis	g__Malassezia		GTGAAGATTTGGGCAGGCCATACGGACGCCAAAAAGTGTCCCTGGCCGCCTACACCCACTATACATCCACAAACCCGTGTTCACTGTCTTGGAGAAAGTCTTCAGAGAAGTTTTTTGTGGCCTCTCTTGGTGTCTTCCTTCTCTACAAACTTGAGTGGTTATTATGAACGTGGAACTT	1	1
otu.1773	0	2	0	1	0	0	0	0	2	0	0	0	0	0	0	0	0	0	0	k__Fungi	p__Basidiomycota	c__Agaricomycetes	o__Polyporales	f__Polyporaceae	g__Trametes	s__Trametes versicolor	ACGAGTTTTGAAACGAGTTGTAGCTGGCCTTCCGAGGCATGTGCACGCTCTGCTCATCTACCCTACTCCTGTGCACTTACTGTAGGTTGGCGTGGGCTCCTCAACGGGCGCATTCTGCCGGCCTATGTATACCACAAACACTTTAAAGTATCAGAATGTAAACGCGTCTAACGCATCTATAATACAACTTTTAGCAAC	3	5
otu.1774	0	1	0	0	0	0	0	0	0	0	0	0	0	0	0	0	0	0	0	k__Fungi	p__Ascomycota	c__Leotiomycetes	o__Helotiales	f__Helotiaceae			CAGAGTTCATGCCCTCACGGGTAGATCTCCCACCCTTGAATATTATACCTTAGTTGCTTTGGCAGGCCGGGGCAACCCCCGGGGCTACGGCCTTAGTATGCCAGCCAGAGGAAACAAACTCAGTTTTTAGTGATGTCTGAGTACTATATAATAGTTAAAACTTTCAGCAACGGATCTCTTGGTTATGGCAT	1	1
otu.1775	0	6	0	0	0	0	0	0	0	0	0	0	0	0	0	0	0	0	0	Unassigned							ATGAGTTAGGGTCTCCGGGCCCGACCTCCAACCCTCTGTCGTTACAAAACCAATCGTTGCTTCGGCGCGGACCGTTTCAAGCCTCCCGCGAGGGGGGCAAGATTCTGCCGGTCCTCGGACCGACAAGCGCCCGCCGGAGGAAAACCAAACTCTTGTCATTAACAGTACGTCTGAGTAAAATGAATAAATCAATCAAAACTTTCAACAACGGATCTCTTGGTTC	1	6
otu.1776	0	1	0	0	0	0	0	0	0	0	0	0	0	0	0	0	0	0	0	k__Fungi	p__Basidiomycota	c__Agaricomycetes	o__Polyporales	f__Polyporaceae	g__Trametes	s__Trametes versicolor	ACGAGTTTTGAAACGAGTTGTAGCTGGCCTTCCGAGGCATGTGCACGCTCTGCTCATCCACTCTACCCCTGTGCACTTACTGTAGGTTGGCGTGGGCTCCTTAACCGGAGCATTCTGCCTGCATATGAATACTACAAACACTTAAAAGTAACAAAATGTAAACGCGTC	1	1
otu.1777	0	1	0	0	0	0	0	0	0	0	0	0	0	0	0	0	0	0	0	k__Fungi	p__Ascomycota	c__Leotiomycetes	o__Helotiales				ATGAGTACTAAGGGTGGTAGCCTTGTCTACTACTCTGAACACTCCACCCTTTGTTTACATTACCTTTGTTGCTTTAGCAGGCCCGCCTTTGGGCCGCCGGCACCTGCTGGTCAGCGCCTGCTAGAGAACCTGAAACCATTGTTAATAATATTGTCTGAGTACTATCTAAT	1	1
otu.1778	0	1	0	0	0	0	0	0	0	0	0	0	0	0	0	0	0	0	0	Unassigned							TCGAAACCTGCCCCAGCAGAACGACCCGAGAACGCGTGATAACCACGCGGGGCGAGGGGCCTCGCGGCCTCTCGTCCCCAAACGGTCGGGGGAACCCCGTGCCGCCCGTCTGGCCACAAAACATTCGAAGCGACCGTGGCAACCTCGTCCGTAAACCGAACCCCGGCGCGGAATGTGCCAAGGAACTGAAACCAAAGA	1	1
otu.1779	0	1	2	2	0	0	0	1	1	0	0	0	0	0	0	0	0	0	0	k__Fungi	p__Basidiomycota	c__Incertae sedis	o__Malasseziales				GTGAAGCTTTGGGCAGGCCATACGGACGCCAAAAAGTGTCCCTGGCCGCCTACACCCACTATACATCCACAAACCCGTGTGCACTGTCTTAGAGAAAAGCTTCAGAGAAGTTTTTTGTGGCCACTCATGGGGTCTTTCTTCGCTACAAACTCGAATGGTTAGTATGAACGTGAAAC	5	7
otu.178	128	1	0	0	0	0	0	0	0	0	0	0	0	0	0	0	0	0	0	k__Fungi	p__Ascomycota	c__Leotiomycetes	o__Erysiphales	f__Erysiphaceae	g__Podosphaera	s__Podosphaera sp	CTGAGCGCGAAGCCGCGCAGGACGCTTGTCCTGCGCGGCTGACCCTCCACCCGTGTGAACTGATTTTGTTGCTTTGGCGGGCCGGGCTCGACCTACCGGCTCCGGCTGGGGAGTGCCCGCCAGAGAAGCCCAACTCGTGCAGTTAGTGCAGTCTGTGAAACATTTAATAAGTAAAACTCTCAACAACGGGTCCCTTGGCTCTGGCATCGATGAAGAACGCAGCGAAATG	2	129
otu.1780	0	3	0	0	0	0	0	0	1	0	0	0	0	0	0	0	0	0	0	k__Fungi	p__Basidiomycota	c__Agaricomycetes	o__Polyporales	f__Polyporaceae	g__Trametes	s__Trametes versicolor	ACGAGTTTTGAAACGAGTTGTAGCTGGCCTTCCGAGGCATGTGCACGCTCTGCTCATCCACTCTACCCCTGTGCACTTACTGTAGGTTGGAATGAGCTCCTTAACGGGAGCATTCTGCCAGCCTATGTATACTACAAACACTTTAAAGTATCAGAATGTAAACGCGTCTGACACAACAAAAATACAACTTTTAGCAACGGA	2	4
otu.1781	0	3	2	1	0	0	0	0	2	0	0	0	0	0	0	0	0	0	0	k__Fungi	p__Basidiomycota	c__Incertae sedis	o__Malasseziales	f__Incertae sedis	g__Malassezia		GTGAAGATTTGGGCAGGCCATACGGACGCCAAAAAGTGTCCCTGGCCGCCTACACCCACTATACATCCACAAACCCGTGTGCACTGTCGTGGAGAAAGGCTTAAGAGAGGTTTTTTGTGGCCTCTCTTGGGTTCTTTCTTCGCTACAAACTCGAATGGTTAGTATGAACGTGGAAATTGGTTGGACTGTCACTGGCCAACAAACTATACACGACTTTC	4	8
otu.1782	0	1	0	0	0	0	0	0	0	0	1	0	1	0	0	0	0	0	0	k__Fungi	p__Ascomycota	c__Leotiomycetes	o__Helotiales	f__Helotiaceae	g__Hymenoscyphus	s__Hymenoscyphus tetracladius	CAGAGTTCGTGCCCTCACGGGTAGATCTCCCACCCTTGAATATTATACCTTAGTTGCTTTGGCAGGCAGGGGCAACCCCCGGGGCTTCGGCATTGGCGTGCCTACCAGAGGAAACAAACTCTGTTTTTAGTGATGTCTGAGTACTATATAATAGTTAAAACTTTCAACAAAGGA	3	3
otu.1783	0	19	0	0	0	0	0	0	0	0	0	0	0	0	0	0	0	0	0	k__Fungi	p__Basidiomycota	c__Incertae sedis	o__Malasseziales				GTGAAGATTTGGGCGGGCCATACGGACGCCAAAAAAGTGTCCCTGGCCGCCTACACCCACTATACATCCACAAACCCGTGTGCACTGTCTTGGAGAAAGGCTTCTTGAGAAGTTTTGTGGCCTCTCTTGGGGTCTTCCTTCGCTCCAAACTCGAATGGTTAGTATGAACGTGGAACTTGGTTGGAACGTCCCTGGCC	1	19
otu.1784	0	1	0	1	0	0	0	0	0	0	0	0	0	0	0	0	0	0	0	k__Fungi	p__Basidiomycota	c__Incertae sedis	o__Malasseziales				GTGAAGATTTGGGCAGGCCATACGGACGCCAAAAAGTGTCCCTGGCCGCCTACACCCACTATACATCCACAAACCCGTGTGCACTGTCTTTGGGAAGGGCTTCAGAGAAGTTTTTTGTGGCCTCTCTTGGGGTCTTTCTTCGCTACAAACTCGAATGGCTAGTATGAAAGC	2	2
otu.1785	0	9	0	0	0	0	0	0	0	0	0	0	0	0	0	0	0	0	0	k__Fungi	p__Basidiomycota	c__Incertae sedis	o__Malasseziales				GTGAAGATTTGGGCAGGCCATACGGACGCCAAAAAAGTGTCCCTGGCCGCCTACACCCACTATACATCCACAAACCCGTGTGCACTGACTTGGAGAAAGGCTTCTTGAGAAGTTTTGTGGCCTCTCTTGGGGTCTATCTTCGCTACAAACTCGAATGATTGGTATGAACGTGGAACTTGGTTGGACCGTCACTGGCCAACCAACTATACACAACTTTCGACAACGGAC	1	9
otu.1786	0	1	0	0	0	0	0	0	0	0	0	0	0	0	0	0	0	0	0	k__Fungi	p__Basidiomycota	c__Agaricomycetes	o__Polyporales	f__Polyporaceae	g__Trametes	s__Trametes versicolor	CGAGTTTTGAAACGAGTTGTAGCTGGCCTTCCGAGGCATGTGTACGCTCTGCTCATCCAAACTAACACTGTGCACTTACTGTAGGTTGGCGTAGGCTCCTTAACGGGAGCATTCTGCCGGCCTATGTATACTACAAACACTTTAAAGTATCAGAATGTAAACGCGTCTAACGC	1	1
otu.1787	0	14	0	0	0	0	0	0	0	0	0	0	0	0	0	0	0	0	0	k__Fungi	p__Basidiomycota	c__Incertae sedis	o__Malasseziales				GTGTAGATTTGGGCAGGCCATACGGACGCCAAAAAAGTGTCCCTGGCCGCCTACACCCACTATACATCCACAAACCCGTGTGCACTGTCTTGGAGAAAGGCATCTTGAGAAGTTTTGTGGCATCTCTTGGGGTCTTCCTTCGCTACAAACTCGAATGGTTAGTATGAACGTGGAACTTGGTTGGACCGTCACTGGCCAACAAAATATACACAACTTTCGACAGCGGAT	1	14
otu.1788	0	17	0	0	0	0	0	0	0	0	0	0	0	0	0	0	0	0	0	k__Fungi	p__Basidiomycota	c__Incertae sedis	o__Malasseziales				GTGAAGATTTGGGCAGGCCATACGGACGCCAAAAAAGTGTCCCTGGCCGCCTACACCCACTATACATCCACAAACCCGTGTGCACTGTCTTGGAGAAAGGCCTTTTGAGAAGTTTTGTGGCCTCTCTTGGGGTCTTTCTTCGCTACAAACTCGAATGGTTAGTATGAACGTGGGACTTGGTTGGAAAGTCACTGGCCA	1	17
otu.1789	0	2	0	0	0	0	0	0	0	0	0	0	0	0	0	0	0	0	0	Unassigned							CACAATAACAAGGCGGGCTGGACACCCGAGAACGCGTGATAACCACACGGGGCGAGGGGCTTCGCGGCCTTTCGTCCCCAAACGGTCGGGGAAACCCAGTGCCGCCCGTCTGGCCACAAACCATTCGAAGCGACCGTGGCAACCTCGTCCGTAAACCGAACCCCGGCGCGGAATGTG	1	2
otu.179	0	0	0	0	0	0	0	0	0	0	1	0	0	0	0	0	0	0	37	k__Fungi	p__Ascomycota	c__unidentified	o__unidentified	f__unidentified	g__unidentified	s__Ascomycota sp	CCGTGGGGATTCGTCCCCATTGAGATAGCACCCTTTGTTCATGAGTACCCTCGTTTCCTCGGCGGGCTTACCCGCTAGTAGGACAATACAAAAACCCTCTTGCAGTAGCAGTAACTTCAGTTAATAAACAAGTATTAAAGCTTTCAACAACGGATCTCTTGGTTCTGGCATCAATGAAGAACGCAGCGAAATGCGATAAGTAGTGTGAATTGCAGAATTCAGTAAATCA	2	38
otu.1790	0	1	0	0	0	0	0	0	0	0	0	0	0	0	0	0	0	0	0	Unassigned							CTGAGATAGGGTCCTTCGGGGCCCGACCTCCAACCCTTTGTCTACATACCTCTGTTGCCTCGGCGGGTCGCCGGTGCCCTTCACGGGGCGCCGCCGTCGGCCTCGTGCTCTCGAGTGCCCGCCAATAGGCCCAATTAAGCCCTTTTAAACGTAGTAATCTGAGAGTATATCAATACTTCAAAACTTTCAACAACGGATC	1	1
otu.1791	0	1	0	0	0	0	0	0	0	0	0	0	0	0	0	0	0	0	0	k__Fungi	p__Basidiomycota	c__Incertae sedis	o__Malasseziales				GTGAAGATTTGGGCAGGCCATACGGCCGCCAAAAAGTGTCCCTGGCCGCCTACACCCCCTATACATCCACAAACCCGTGTGCACTGTCTTTGAGAAAGGATTCAGAGAAGTTTTTTTTGGCCTCTCTTGGGGTCTTTCTTCGCTACAAACTCGAATGGT	1	1
otu.1792	0	1	0	1	0	0	0	0	0	0	0	0	0	0	0	0	0	0	0	k__Fungi	p__Ascomycota	c__Dothideomycetes	o__Pleosporales	f__Pleosporaceae			CACAATAACAAGGCGGGCTGGACACCCCCCGCTGGGCACTGCTTCACGGCGTGCGCGGCGGGGCCGGCCCTGCTGAATTATTCACCCGTGTCTTTTGCGTACTTCTTGTTTCCTGGGTGGGCTCGCACGCCTCCAGGACCAACCAAAACCCTTTTGCA	2	2
otu.1793	0	1	0	0	0	0	0	0	0	0	0	0	0	0	0	0	0	0	0	k__Fungi	p__Ascomycota	c__Leotiomycetes	o__Helotiales				CAGAGTTCATGCCCTCACGGGTAGATCTCTCACCCTTGAATATTATACTTTAGTTGCTTTGGCAGGCCGGGGCAACCCCCGGGGCTTCGGCCTTGGTTTGCCTGCCAGAGAAAACAAACTATGTTTTTAGTGATGGCTGAGTACTATATAATAGTTAAAACTTTCAACAACGG	1	1
otu.1794	0	4	0	2	0	0	0	0	2	0	0	0	0	0	0	0	0	0	0	k__Fungi	p__Basidiomycota	c__Agaricomycetes	o__Polyporales	f__Polyporaceae	g__Trametes	s__Trametes versicolor	ACGAGTTTTGAAACGAGTTGTAGCTGGCCTTCCGAGGCATGTGCACGCTCTGCTCATCCACTCCACCCCTGTGCACTTACTGTAGGTTGAAGTGGGCTCCATAACGGGAGCATCCTGCCGGCCTATGTATACTACAAACACTTTAAAGTATCAGAATGTAAACGCGTCTAACGCACCTATAATACAACTTTTAGCAA	3	8
otu.1795	1	2	0	0	0	0	0	0	1	0	0	0	0	0	0	0	0	0	0	k__Fungi	p__Basidiomycota	c__Agaricomycetes	o__Polyporales	f__Polyporaceae	g__Trametes	s__Trametes versicolor	ACGAGTTTTGAAACGAGTTGTAGCTAGTCTTCCGAGGCATGTGCACGCTCTGCTCATCCACTCTACCCCCGTGCACTTACTGTAGGATGGCGTGGGCTCATTAACGGGAACATTCTGCCGGCCTATGTATACTACAAACACTTTAAAGTATCAGAATGTAAACGCGTCTAACGCATCTATAATACAACTTTTAGCAA	3	4
otu.1796	0	1	0	0	0	0	0	0	0	0	0	0	0	0	0	0	0	0	0	k__Fungi	p__Ascomycota	c__Leotiomycetes	o__Helotiales				CTGAGAACTAAGGGTGGTAGCCTTGGCTACTACTCTGAACACTCCACCCCTTGTTTACATTACCTTTGTTGCTTTAGCAGGCCCGCCTTTGGGCCGCCGGCACCTGCTGGTCAGCGACTGCTAGAGAACCTACAACTCTTGTTAATAATATTGTCTGAGTACTATATACTAGTTAAACCTTTCTACAACGGATCTCTTG	1	1
otu.1797	0	1	0	0	0	0	0	0	1	0	0	0	0	0	0	0	0	0	0	k__Fungi	p__Basidiomycota	c__Agaricomycetes	o__Polyporales	f__Polyporaceae	g__Trametes	s__Trametes versicolor	ACGAGTTTTGAAACGAGTTGTAGCTGGCCTTCCGAGGCATGTGCACGCTCTGCTCATCCACTCTACCCCTGTGCACTTACTGTAGGTTGGCGAGAACTCCATAACGGGAGCATTCTGCCGGCCTATGTAAACTACAAACACTTTAAAGTATCAAAATGTAAA	2	2
otu.1798	0	1	0	1	0	0	0	0	0	0	0	0	0	0	0	0	0	0	0	k__Fungi	p__Basidiomycota	c__Agaricomycetes	o__Polyporales	f__Polyporaceae	g__Trametes	s__Trametes versicolor	ACGAGTTTTGAAACGAGTTGTAGCTGCCCTTCCGAGCCATGTGCACGCTCTACCCATCCACTCTACCCCTGTGCACTTACTGTAGGTTGGCGTGGGCTCCTTAACGGGAGCATCCTGCCAGCCTATGTATACTACAAACACTTTAAAGTATCAGAATGTAAACGCGTCTAACGCA	2	2
otu.1799	0	1	0	0	0	0	0	0	0	0	0	0	0	0	0	0	0	0	0	k__Fungi	p__Basidiomycota	c__Agaricomycetes	o__Polyporales	f__Polyporaceae	g__Trametes	s__Trametes versicolor	ACGAGTTTCGAAACGAGTTGTAGCTGGCCTTCCGAGGCATGTGCACGCTCTGCTCATCCACTCTACCCCTGTGCACTTACTGTAGGTTGGAGAAGGCTCCTTAACGGGAGCATTCTGCCGGCCTATATATAATACAAACACTTTAAAGTATCAGAATGTAAACGCGTCTAACGAATCAATAATACAACTTTTAACAAC	1	1
otu.18	4233	5	3	9	0	0	0	0	4	0	1	0	0	0	0	0	0	0	5	k__Fungi	p__Ascomycota						ATTATCGGTAGTTTACTACCGTTTGAAGGGGGTGGAAAGTTTCCAGGTCTTCCTGGGGGTGAGTACATCCTATTCTTAACCCTTGACTTTTTGCGCACTCATGTTTCCTCGGCGGGCTTGCCTGCCGAATGGACAAACCAATAACCTATTTAATATTTAATCAGCGTCTGAATTATTTTAATAATTACAACTTTCAACAACGGATCTCTTGGTTCTGGCATCGATGAAA	7	4260
otu.180	0	2	0	0	0	0	0	0	0	0	0	0	0	0	0	0	0	18	0	Unassigned							GCACCCCGAGAGGGGCAAGTGCCGCGACTATAAAGAAAGCATTTTTAGCAGGTAGCCCTAGAGGTTGCAACACAATCGAATTGCGGGAACGTCCTAAAGCTTTACAGTACCAACTTGGTGGGGGAAACCTCCCAAGGGCCTGCGTTAATTGCGCGGGGTATGGTTATAACCTGTAGAGATGTGCCAATGGACCATTCGCAGCGAAGCCCCTACCGGCGAAAGCCTATGG	2	20
otu.1800	0	30	0	24	0	0	0	0	23	0	0	0	0	0	0	0	0	0	0	k__Fungi	p__Basidiomycota	c__Agaricomycetes	o__Polyporales	f__Polyporaceae	g__Trametes	s__Trametes versicolor	ACGAGTTTTGAAACGAGTTGTAGCTGGCCTTCCGAGGAATGTGCACGCTCTGCTCATCCACTCTACCCCTGTGCACTTACTGTAGGTTGGCGTGGGCTCCTTAACGGGAGCATTCTGCCGGCCTATGTATACTACAACCACTTTAAAGTATCAGAATGTAAACGCGTCTAACGCATCTATAAAATCACTTTTCGCAACGAATCACTTGGCTCTC	3	77
otu.1801	0	1	0	0	0	0	0	0	0	0	0	0	0	0	0	0	0	0	0	k__Fungi	p__Ascomycota	c__Leotiomycetes	o__Helotiales	f__unidentified	g__unidentified	s__Helotiales sp	ATGAGAACTAAGGGTGGTAGCCTTGGCTTCTACTCTGAACACTCCACCCTTTGTTTACATTACCTTTGTTGCTTTAGCAGGCACGCCTTTGGGCCGCCGGCAACTGCTGGTCAGCGCCTGCTAGAGAACCTAAAACTCTAGTTAATAATATTGTCTAAGTACTATATAATAGTTACACATTTCAACAAC	1	1
otu.1802	0	2	0	0	0	0	0	0	0	0	0	0	0	0	0	0	0	0	0	k__Fungi	p__Ascomycota	c__Leotiomycetes	o__Helotiales	f__unidentified	g__unidentified	s__Helotiales sp	CAGAGTTCATGCCCTTACGGGTAGATCTCCCACCCTTTGAGTACTTACTTTTGTTGCTTTGGCAGGCCGCTTCGGCTACCGGCTTCGGCTGGTAAGTGCCTGCCAGAGGACCCCAAATTCTGAATTATAGTGTCGTCTGAGAACTATATAATAGTTAAAACTTTCAACAAC	1	2
otu.1803	0	1	0	0	0	0	0	0	0	0	0	0	0	0	0	0	0	0	0	k__Fungi	p__Ascomycota						AAGAGCGAGCGCGGAAACGCGCAACCTCCAACCCTTTGTGTGCGAAACCGCGTTGCCTCCGGGGTGCGAGAGCGCCCCGGGTGGACCACTCAAACACTGCATCTTTGCGTCTGAGTACTTTATTAAATTAATCAAAACTTTCAACAACGGATCTCTTGGTTCTGGCATCGATGAAGAACGCAGCGAAATGCGATAAGTAATGTGAATTGCAGAATCCAGTGAATCATCA	1	1
otu.1804	0	1	0	0	0	0	0	0	0	0	0	0	0	0	0	0	0	0	0	k__Fungi	p__Ascomycota	c__Leotiomycetes	o__Helotiales	f__Helotiaceae	g__Hymenoscyphus	s__Hymenoscyphus tetracladius	CAAAGTTCATGCCCTCACGGGCAGATCTCCCACACTTGAATATTATACCTTAGTTGCTTTGGCAGGCCGTGGCAACCCCCGGGGCTTAGGACTAGGTGTGCCTACCAGAGGAAACAAACTCTGTTTATAGTGATGTATGAGTACTATATAATAGTTAAAACTTTCAACAACGGA	1	1
otu.1805	0	3	0	0	0	0	0	0	0	0	0	0	0	0	0	0	0	0	0	k__Fungi	p__Basidiomycota	c__Incertae sedis	o__Malasseziales				GTGAAGATTTGGGCAGGCCATACGGACGCCAAACAAGTGTCCCTGGCCGCCTACACCCACTATACATCAACAAACCCGTGTGCACTGTCTTGGAGAAAGGCTTCTTGAGACGTTTTGTGGCTTCTCTTGGGGTCTTTCTTCGCTACAAACTCGAATGGTTAGTATTAACGTGGAACTTGTTTGGACCGTCACTGGCCAACAA	1	3
otu.1806	0	1	0	0	0	0	0	0	0	0	0	0	0	0	0	0	0	0	0	k__Fungi	p__Ascomycota	c__Taphrinomycetes	o__Taphrinales	f__Taphrinaceae	g__Taphrina		ATGAAAGCTTGGGCTTCGGCCCTCTCTCTTCTACACACTTGTGAACTTACACTGTTGCTTTGGCAGGTTTCCGGAAGGGCTCACGCCCCGAAGGTCAGGTCGAAAGGCGCCTGCCAAGGACATTTATCCACCCTTTTTATATCGTCTGATTCTTGTTTTAAACAAATCAAAATAAAACTTTCAACAATGGATCTCTTGGCTCTGGCATCGATGAAGAACGCAGCGAACA	1	1
otu.1807	0	2	0	0	0	0	0	0	2	0	0	0	0	0	0	0	0	0	0	k__Fungi	p__Basidiomycota	c__Agaricomycetes	o__Polyporales	f__Polyporaceae	g__Trametes	s__Trametes versicolor	ACGAGTTTTGAAACGAGTTGTAGCTGGCCTTCCGAGGCATGTGCACGCTCTGCTCATCCACTATACCCCTGTGCACTTACTGTAGGTTGGCGTGGGCTCCTAAAAGGGAGCATTCTGCCAGCCTATGTATACTACAAACACTTTAAAGTATCAAAATGTAAACGCGTCTGACGCATCTATAATACAACTTTCA	2	4
otu.1808	0	1	0	0	0	0	0	0	0	0	0	0	0	0	0	0	0	0	0	k__Fungi	p__Ascomycota	c__Dothideomycetes	o__Pleosporales	f__Pleosporaceae			ACAATAACAAGGCGGGCTGACACCCCCCGCTGGGCACTGCTTCACGGCTTGCGCGGCGGGGCCGGCCCTGCTGAATTATTCACCCGTGTCTTTTGCGTACTTCTTGTTTCCTGGGTGGGCTCGCCCTCCCTCAGGCCCAACCACAACCCTTTTGCAATAGCCATCAGCGTCAGTAACAACGTACTTAATTACAACTTTCAAC	1	1
otu.1809	0	1	0	0	0	0	0	0	0	0	0	0	0	0	0	0	0	0	0	Unassigned							TTTCGGAAGCCTTTGCGCCGTGGCGACTATAAATACAGGTTGCAAGTAGCCCCTGGCTGCAACATGATCGAATTGCGGGGACGTCCTAAGGCCTACGGTAACAACGCCCCAGGGAAACCTGGAGCGGGCCTGCGCTAACCACGCAGGGGGTCAAATTC	1	1
otu.181	0	0	1	98	0	0	0	0	0	0	0	0	0	0	0	0	0	0	0	k__Fungi	p__Ascomycota	c__Saccharomycetes	o__Saccharomycetales	f__Incertae sedis	g__Candida	s__Candida sp VVT_2012	CTGATTTGCTTAATTGCACCACATGTGTTTTTCTTTGAAACAAACTTGCTTTGGCGGTGGGCCCAGCCTGCCGCCAGAGGTCTAAACTTACAACCAATTTTTTATCAACTTGTCACACCAGATTATTACTAATAGTCAAAACTTTCGACAACGGATCTCTTGGTTCTCCCATCGATGAAGAACGCAGCGAAACGCGATAGGTAATGTGAATTGCAGAATTCCGTGAAT	2	99
otu.1810	0	17	0	13	0	0	0	0	0	0	0	0	0	0	0	0	0	0	0	k__Fungi	p__Ascomycota	c__Dothideomycetes	o__Pleosporales	f__Pleosporaceae			CACAATAACGAGGCGGGCTGGACACCTCCGCTGGCACTGCTTCACGGCGTGCGCGGCGGGGCCGGCCCTGCTGAATTATTCACCCGTGTCTTTTGCGTACTTCTTGTTTCCTGGGTGGGCTCGCCCGCCCTCATGACCAACCACAAACCTTTTGCAATAGCAATCAGCGTCAGTAACAACGTAATTAATTACAACTTTCAACAAC	2	30
otu.1811	0	3	0	2	0	0	0	0	6	0	0	0	0	0	0	0	0	0	0	k__Fungi	p__Basidiomycota	c__Agaricomycetes	o__Polyporales	f__Polyporaceae	g__Trametes	s__Trametes versicolor	ACGAGTTTTGAAACGAGTTGTAGCTGGCCTTCCGAGGCATGTGCTCGCTCTGCTCATCCACTCTACCCCTGTGCACTTACTGTAGGTTGGAGTGAGCTCCTTAACGGGAGCATTCTGCCGGCCTATGTATACTACGAACACTTTAAAGTATCAGAATGTAAACGCGCCTAACGCGTCTAAAATACAACTTTTAGCAACGGATCTCTTGGCTCTCGCATCGATGAAGAA	3	11
otu.1812	0	9	0	0	0	0	0	0	0	1	1	0	0	0	0	0	0	0	0	k__Fungi	p__Ascomycota	c__Leotiomycetes	o__Helotiales	f__Helotiaceae	g__Hymenoscyphus	s__Hymenoscyphus tetracladius	CAGAGTTCATGCCCTCACGGGTAGATCTCCCACCCTTGAATATTATACCTTAGTTGCTTTGGCAGGCCGGGGCAACCCCCGGGGCTTCGACCTTGGTGTACCTGCCAGAGGAAACAAACTCTGTTTTTAGTGATGTCTGAGTACTATATAGTAGTTAAAACTTTCAACAACGAACATCTTGGTTCTG	3	11
otu.1813	0	4	0	0	0	0	0	0	0	0	0	0	0	0	0	0	0	0	0	k__Fungi	p__Ascomycota	c__Leotiomycetes	o__Helotiales	f__Helotiaceae	g__Hymenoscyphus	s__Hymenoscyphus tetracladius	CAGAGTTCATGCCCTCACGGGTAGATCTCCCTCCCTTAAATATTATACCTTAGTTGCTTTGGCGGGCCGGGGCAACCCCCGGGGCTTCGGCCTTGGTGTGCCTGCCAGAGGCAACAAACTCTGTATTTAGTGATGTCTGAGTACTATATAATAGTTAACACTTTCAACAACGGATCTCTTGGTTCTGCCATCGATGAAGAACGCAGCGAAATGCGATAAGTAATGTGAA	1	4
otu.1814	0	1	0	0	0	0	0	0	0	0	0	0	0	0	0	0	0	0	0	k__Fungi	p__Basidiomycota	c__Agaricomycetes	o__Polyporales	f__Polyporaceae	g__Trametes	s__Trametes versicolor	ACGAGTTTTGAAACGAGTTGTAGCTGGCCTTCCGAGGCATGTGCACGCTCTGCTCACTCACCCTGCCCCTGTGCACTTACTGTAGGTTGGCGTGGGCTCATAAACGGGAGCATTCTGCCGGCATATGTATACTACAAACACTTTAAAGTATCAGAATGTAAACGCGTCTAAC	1	1
otu.1815	0	1	0	0	0	0	0	0	0	0	0	0	0	0	0	0	0	0	0	k__Fungi	p__Basidiomycota	c__Tremellomycetes	o__Filobasidiales	f__Filobasidiaceae	g__Cryptococcus	s__Cryptococcus wieringae	ATGAAAATGTGTTGCCGGGGCCCATAATCCCGGCACTAACCTTCTTATCCATAACACCTGTGCACTGTTGGATGCTTGCATCCACTTTTATACTAAACAATTTGTAACAAATGTAGTCTTATTATAATTAATAAAACTTTTAACAACGGATCTCTTGGCTCTCGCATCGATGAAGAACGCAGCGAAATGCGATAAGTAATGTGAATTGCAGAATTCAGTGAATCATCGA	1	1
otu.1816	0	2	0	0	0	0	0	0	0	0	1	0	0	0	0	0	0	0	0	k__Fungi	p__Ascomycota	c__Leotiomycetes	o__Helotiales	f__Helotiaceae			CAGAGTTCATGCCCTCACGGGTAGATCTCCCACCCTTGAATATTATACCTTAGTTGCTTTGGCAGGCCGGGGCAACCCCCGGGGCTTCGGCCTTGGCGTGCCTGCAAGAGGAAACAAACTCTGTTTTTAGTGATGTCTGAGTACTATAAAATAGTTAAAAATTTCAACCACGGATCTCTTGGTTCTGGAATCGATGACGAA	2	3
otu.1817	0	1	0	0	0	0	0	0	0	0	0	0	0	0	0	0	0	0	0	k__Fungi	p__Basidiomycota	c__Incertae sedis	o__Malasseziales				GCGAAGATTTGGGCAGGCCATACGGACGCCAAAAAGTGTCCCTGGCCGCCTACACCCAATATAAATACAAAAACCCGTGTGCACTGTCTTGGAGAAAGGATTCAGAGAAGTTCTTTGTGGCCTCTCTTGGGGTCTTTCTTCGCTACAAACTCGAATGGTTAGTATGAACGTGGAACT	1	1
otu.1818	0	1	0	0	0	0	0	0	0	0	0	0	0	0	0	0	0	0	0	k__Fungi	p__Ascomycota	c__Dothideomycetes	o__Pleosporales	f__Pleosporaceae			CACGATAACAAGGCGGGCTGGACACCCCCCGCTGGGCACTGCTTCACGGCGTGCGCGGCGGGGCCGGCCCTGCTGAATTATTCACCCGAGTCTTTTGCGTACTTCTTGTTTCCTGGGTGGGCTCGCCCGCCCTCAGGACCACCCACAAACCTTTTTCCAT	1	1
otu.1819	0	1	0	0	0	0	0	0	0	0	1	0	0	0	0	0	0	0	0	k__Fungi	p__Ascomycota	c__Leotiomycetes	o__Helotiales				CGGAGTTCATGCCCCCACGGGTAGATCTCCCACCCTTGAATATTATACCTTAGTGGCTTTTGCAGGCCGGGGCAACCCCCGGGGCTTCGGCCCTGGTGTGCCTGCCAGAGGAGACAAACTCTGTTTTTAGTGATGTCTGAGTACTATATAATAGTTAAAACCTTCAACAACGGATCTCTTGGTTCTGGCATCGATGAAGAACGCAGCGAAATGCGATAAGTAATGTGAA	2	2
otu.182	0	0	0	0	0	0	0	0	0	4	0	11	0	17	0	0	0	1	0	Unassigned							ACTTTCGGAAGCCTTTGCAACCTGAACAGGGTCCGCGACTATAAACACCGGATGCAAGTAGCCTAGAGCTGCAACATGATCGAATTGCGGGACGTCCTAAAGCCTACGGTACCAACGCTCCAGGGAAACCTGGGGCGGGCCCGCGCTAATCACGCAGGAGGTAACAGTCCGGAGGATGCTACAATGGATAATCCGCAGCGAAGCCCCTACCGGCGCAAGCC	4	33
otu.1820	0	1	0	0	0	0	0	0	0	0	0	0	0	0	0	0	0	0	0	k__Fungi	p__Ascomycota	c__Dothideomycetes	o__Pleosporales	f__Pleosporaceae	g__Stemphylium		CCCAATATGAAAGCGGGTTGGGAACTCACCTCGGTGAGGGCTCCAGCTTGTCTGAATTATTCCCCCATGTCTTTTGCGCCCTTCTTGTTTCCTGGGCGGGTTCGCCCGCCACCAGGACCAAACCATAAACCTTTTTGTAATTTCAATCGGCGTCGGTAAACAATGTAATTCTTACAACTTTCAACAACGGATCTCTTGGTTCTG	1	1
otu.1821	0	1	0	1	0	0	0	0	0	0	0	0	0	0	0	0	0	0	0	k__Fungi	p__Basidiomycota	c__Agaricomycetes	o__Polyporales	f__Polyporaceae	g__Trametes	s__Trametes versicolor	ACGAGTTCTGAAACGCGTTGTAGCTGGCCTTCCGAGGCATGTGCACGCTCTGCTCATCCACTCTAACCCTGTGCACTTACTGTAGGTTGGCGTGGGCTCCTTAACGGGAGCATTCTGCCGGCCTATGTATCCTACCAACACTTTAAAGTATCAGAATGTAAACGCGTCTAACGCATCTATAATACAACTTTTAGCAGCG	2	2
otu.1822	0	1	0	0	0	0	0	0	0	0	0	0	0	0	0	0	0	0	0	k__Fungi	p__Ascomycota	c__Dothideomycetes	o__Pleosporales	f__Massarinaceae	g__unidentified	s__uncultured Saccharicola	CCACACAATCAATTCGAGCGTGTCCTCCCCCTCGGGGGTGGTGCGCCGTCTCGACACCCTTTGTCTATGTGTACCTTTTGTTGTTTCCTCGGTGGGCTTGCCTGCCGATAGGAATACTTTAAACTCTTGTATCTATAGCATTAAATCTCTGATAATAGACTAAATAATTACAACTTTCAACAATGGATCTCTTGGTTCTGGCATCGATGAAGAGCGCAGCGAAATGCGA	1	1
otu.1823	0	1	0	0	0	0	0	0	0	0	0	0	0	0	0	0	0	0	0	k__Fungi	p__Ascomycota	c__Leotiomycetes	o__Helotiales				CAGAGTTCATGCCCTCACGGGTAGATCTCCCACCCTTGAATATTATACCTTAGTTGCTTTGGCAGGCCGTGGCAACCCCCGGGGCTTCGTCCTTGGTGTTCCTTCCAGAGGAAACAAACTCTGTTTTTAGTGATTTCTGCGTACTATATAATAGTTGAAACTTTCAACAACGGATCTCTTGGTTCTG	1	1
otu.1824	0	2	0	0	0	0	0	0	3	1	1	1	0	0	0	0	0	0	0	k__Fungi	p__Ascomycota						CAAGTGACGCCGGTCTTACCACCGGGATGTTCATAACCCTTCGTTGTCCGACTCTGTTGCCTCCGGGGCGACCCTGCCCTCGGGCGGGGGCTCCGGGTGGACACTTCAAACTCTTGCGTAACTTTGCAGTCTGAGTAAACTTAATTAATAAATTAAAACTTTTAACAACGGATCTCTTGGTTCTGGCATCGATGAAGAACGCAGCGAAATGCGATAAGTAATGTGAATT	5	8
otu.1825	0	4	0	0	0	0	0	0	0	0	0	0	0	0	0	0	0	0	0	k__Fungi	p__Ascomycota	c__Leotiomycetes	o__Helotiales				ATGAGGACTAAGGGTGGTAGCCTTGGCTACTACTCTGAACACTCCACCCTTTGTTTACACTACCTTTGTTGCTTTAGCAGGCCCGCCTTTGGGCCGCCGGCACCTGCTGGTCAGCGCCTGCTAGGGAACCTAAAACTCTTGTTAATAATATTGTCTGAGCACTCTATAGTAGTTAAAACTTTCAACAA	1	4
otu.1826	0	1	0	0	0	0	0	0	0	0	0	0	0	0	0	0	0	0	0	k__Fungi	p__Ascomycota	c__Leotiomycetes	o__Helotiales				TGAGAACTAAGGGTGGTAGCCTTGGCTACTACTCTGAACACTCCACCCTTTGTCTACATTACTTTTGTCGCTTCAGCAGTCCCGCCTTTGTGCCGCCGGCACCTGCTGGTCAGCGCCTGCTAGAGAACCTAAAACTCTTGTTTATAATATTGTCTGAGTACTATATAATAG	1	1
otu.1827	0	2	0	0	0	0	0	0	0	0	0	0	0	0	0	0	0	0	0	k__Fungi	p__Basidiomycota	c__Incertae sedis	o__Malasseziales				GTGAAGATTCGGGCAGGCCATACGGACGCCAAAAAAGTGTCCCTGGCCGCCTACACCCACTATACATCCACAAACCCGTGTGCACTGTCTTGGAGAAAAGCTTCTTGAGAGGTTTTGTGGCATCTCTTGGTGTCTTTCTTCGCTACAAACTCGAATGGTTAGTATGAAAGTGGAACTTGGTTGGACCGTCACTGGCCAACAAACTAT	1	2
otu.1828	0	1	0	0	0	0	0	0	0	0	0	0	0	0	0	0	0	0	0	k__Fungi	p__Ascomycota	c__Leotiomycetes	o__Helotiales	f__Helotiaceae			CAGAGTTCACTCCCTCCCGGGTAGATCTCCCACCCTTGAATATTATACCTTAGTTGCTTTGGCAGGCCGGGGCAACCCCCGGGACTTCGACAATGGTGTGCCTGCCAGAGGAAACAAACTCTGTTTTTAGTGATGTCTGAGTACTATATAATAGTTAAAACTGTCAACAACG	1	1
otu.1829	0	1	0	0	0	0	0	0	0	0	0	0	0	0	0	0	0	0	0	k__Fungi	p__Basidiomycota	c__Agaricomycetes	o__Polyporales	f__Polyporaceae	g__Trametes	s__Trametes versicolor	ACGAGTTTTGAAACGAGTTCTAGCTGGACTTCCGAGGCATGTGCACGCTCTGCTCATCCACTCTACCCCTGTGCACTTACTGTAGGTTGGCGTGTGCTCCTTAACGGGAGCATTCTGCCGGCCTATGTATACTACAACCACTTTAAAGTATCAGATTGTAAA	1	1
otu.183	0	0	0	0	0	0	0	0	0	0	0	0	0	5	0	0	0	0	0	k__Fungi	p__Ascomycota	c__Dothideomycetes	o__Capnodiales	f__Mycosphaerellaceae	g__unidentified	s__Mycosphaerellaceae sp	TACTGAGTGAGGGAGCAATCCCGACCTCCAACCCTTTGTGAACGCATCATGTTGCTTCGGGGGCGACCCTGCCGTTCGCGGCATTCCCACCGGAGGTAATCAAAACACTGCATTCTTACGTCGGAGTAAAAAGTTAATTTACTAAACATTTCAACAACGGATCCC	1	5
otu.1830	0	1	0	0	0	0	0	0	0	0	0	0	0	0	0	0	0	0	0	Unassigned							TCGAAACCTGCCCCAGCAGAACGACCCGAGAACGCGTGATAACCACACGGGGCGAGGGGCTTCGCGGCCTTTCGTCCCCAAACGGTCGGGGAAACCCCGTGCCGCCCGTCTAGCCACAAACCATTCGAAGCGACCGTGGCAACATCGTCCGTAAACCGAACCCCGGAGCGGAATGTGCCGAGGAA	1	1
otu.1831	0	3	0	1	0	0	0	0	1	0	0	0	0	0	0	0	0	0	0	k__Fungi	p__Basidiomycota	c__Agaricomycetes	o__Polyporales	f__Polyporaceae	g__Trametes	s__Trametes versicolor	ACGAGTTTTGAAACGAGTTGTAGCTGGCCTTCCGAGTCATGTGCACGCTCTGCTCATCCACTCTACCCCTGTGCACTTACTGTAGGTTGGCGTTGGCTCCTTAACGGGAGCATTCTTCCGGCCTATGTATACTACAAACACTTTAAATTATCAGAATGTAAACTCGTCTAACGCATCTATAATACAACTTTTAGCAACGTATCTCTTTGCT	3	5
otu.1832	0	1	0	0	0	0	0	0	0	0	0	0	0	0	0	0	0	0	0	k__Fungi	p__Ascomycota	c__Leotiomycetes	o__Helotiales	f__Helotiaceae			CAGAGTTCATGCCCTCACGGGTAGATCTCCCACCCTTGAATATTATACCTTAGTTGCTTTGGCAGGCCGGGTCAACCCCCGGGGCTTCGGCCTTGGCGTGCCTGCCAGAGGAAACAAACTCTGTTTTTAGTACTGTCTGCGTACTATATAATAGTTAAACCTTTCAACAACGGATCTCTTGGTT	1	1
otu.1833	0	1	0	1	0	0	0	0	0	0	0	0	0	0	0	0	0	0	0	k__Fungi	p__Ascomycota	c__Dothideomycetes	o__Pleosporales	f__Pleosporaceae			CACAATAACAAGGCGGGCTGGACACCCCCCGCTGGGCACTGCTTCACGGCGTGCGCGGCGGGGCCGGCCCTGCTGAATTATTCACACGAGACTTTTGCGTACTTATTGTTTCCTGGGTGGGCTCGCACGCCCTCAGGACCAACCACAAACCCTTTGCAATAGCAAACAGCGTCA	2	2
otu.1834	0	1	0	0	0	0	0	0	0	0	0	0	0	0	0	0	0	0	0	k__Fungi	p__Basidiomycota	c__Tremellomycetes	o__Cystofilobasidiales	f__unidentified	g__unidentified	s__Cystofilobasidiales sp	GTGAATTTACTTTTCCTCTTTTAGAGGAGGGTTGGCGAGCCTCCAGGCTTGTCTTCCTGGAAAATACACATCCATAACACCTGTGAAATGTCTTGTCAGGCCCAGTTGCTCTGTGCGCTGGTCTTGTCAAACCTACAAACTTACTCCGTAAAAAATGTCGAATTATTATAATCTAATAAAACTTTTAACAACGGATCTCTTGGCTCTCGCATCGATGAAGAACGCAGCG	1	1
otu.1835	0	1	0	0	0	0	0	0	0	0	0	0	0	0	0	0	0	0	0	k__Fungi	p__Ascomycota	c__Leotiomycetes	o__Helotiales	f__unidentified	g__unidentified	s__Helotiales sp	ATGAGAACTAAGGGTGGTAGCCTTGGCTACTACTCTGAACACTCCACCCTTTGTTTACATTACCTTTGTTGCTTTAGCAGGCCCGCCATTGGGCAGCCGGCAACTGCTGGTCAGCGCCTGCTAGAAAACCTAAAACTCTTGTTAATAATATTGTCTGAGTACTATATAATAGATAAAACTTTCAACAACGGAACTCTTTGTTC	1	1
otu.1836	0	5	0	0	0	0	0	0	0	0	0	0	0	0	0	0	0	0	0	k__Fungi	p__Basidiomycota	c__Incertae sedis	o__Malasseziales				GTGAAGATTTGGGCAGGCCATACGGACGCCAAAAAAGTGTCCCTGGCCGCCTACGCCCACTATACATCCACAAACCCGTGTGCACTGTCTTGGAGAAAGGCATCTTGAGAAGTTTTGTGGCCTCTCTTGGGGTCTGTCTTCGCTACAAACTCGAATGGTTAGGATGAACGTGGAACTTGGTTGGACCGTCAATGGC	1	5
otu.1837	0	1	0	0	0	0	0	0	0	0	0	0	0	0	0	0	0	0	0	k__Fungi	p__Basidiomycota	c__Incertae sedis	o__Malasseziales				GTGAAGATTTGGGCAGGCTATACGGACGCCAAAAAGTGTCCCTGGCCGCCTACACCCACTATACATCCACAAACCCGTGTGCACTGACTTGGAGAAAAGCATCAGAGAAGTTTTTTGTGGCCTCTCTTGGGGTCTTTCTTCGATACAAACTCGAATGGTTAGTATGACCGTGGAA	1	1
otu.1838	0	1	0	0	0	0	0	0	0	0	0	0	0	0	0	0	0	0	0	k__Fungi	p__Basidiomycota	c__Agaricomycetes	o__Polyporales	f__Polyporaceae	g__Trametes	s__Trametes versicolor	ACGAGTTTTGAAACGAGTTGTAGCTGGCCTTCCGAGGCATGTGCACGCTCTGCTCATCCACTCTACCCCTGTGCACTTACTGTAGGTTGGAGTGGGCTCCTTAACGGAAGCATTCTGCCGGCCTATATAAACTACAAAAACTTTAAAGTATCAGAATGTAAACGCGTCCAACGCATCTA	1	1
otu.1839	0	4	1	0	0	0	0	0	0	0	0	0	0	0	0	0	0	0	0	k__Fungi	p__Basidiomycota	c__Incertae sedis	o__Malasseziales				GTGAAGATTTGGGCAGGCCATACGGACGCCAAAAAGCGTCCCTGGCCGCCTACACCCACTATACATCCACAAACCCGTGTGCACTGTCTTGGAGAAAGGCTTCCTGAGAAGTTTTGTGGCCTATCTTGGGGTCTTTCTTCGCTACAAACTCGAACGGTTAGTATGA	2	5
otu.184	0	0	0	0	0	0	0	0	0	0	0	0	0	0	0	0	0	0	1	k__Fungi	p__Ascomycota	c__Leotiomycetes	o__Helotiales	f__Hyaloscyphaceae	g__Lachnum		CAGAGTTCATGCCCTAACGGGTAGATCTCCCACCCTTGTGTAATATAAATATCTGTTGCTTTGGCGGGTCGCGAGCTCACCCTCGCCCTATGTACCCGCCAGAGGATCAATAAACTCTGAATATTAGTGTCGTCTGAGTACTATATAATAGTTAAAACTTTCAAACATGGATCTCTTAATT	1	1
otu.1840	0	1	0	0	0	0	0	0	0	0	0	0	0	0	0	0	0	0	0	k__Fungi	p__Ascomycota	c__Dothideomycetes	o__Pleosporales	f__Pleosporaceae			CACAATAACAAGGCGGGCTGGACACCCCCCGCTGGGCACTGCTTTACGGCGTGCGCAGCGGGGCCGGCCCTGCTGAATTATTCACCCGTGAATTTTGCGTACTTCTTGCTTCCTGGGTGGGCTCGCCCGCCCTCAGGACCAACCACAAACCTTTTGCAATAGCAATCAGCGTCAGTAAAAAAGTAATTAATTACAACTTTCAA	1	1
otu.1841	7	1	0	0	0	0	0	0	0	0	0	0	0	0	0	0	0	0	0	k__Fungi	p__Basidiomycota	c__Incertae sedis	o__Malasseziales	f__unidentified	g__unidentified	s__uncultured Malassezia	GTGAAGATTTGGGCAGGCCATACGGACGCACCAAAGTGTCCCTGGCCGCCTACACCCACCATACATCCACAAACCCGTGTGCACTGTCCTTGGAAGGGGCATTTGGAGAGAAAAAGGAAGAGAAGCGAGAACAGTGCGATCCGTCGCAATAGGCGTTGATCTCTGGCTTGGTCTCTCTGAGGCCCTTTCCTCGCTACACACTCGAATGG	2	8
otu.1842	0	3	0	0	0	0	0	0	0	0	0	0	0	0	0	0	0	0	0	k__Fungi	p__Ascomycota	c__Leotiomycetes					CAGAGTTCATGCCCTCACGGGTAGATCTCCCACCCTTGAATACTATACCTTTGTTGCTTTGGCGGGCCGCCTTGGCTACTGGCTCCGCGGAGCTGGTCAGTGCCCGCCAAAGAACCCCAAAGCTCTGAATATTAGTGTCGTCTGAGTGCTATATAATAGTTAAAACTTTCAACAACGGATCTCTTGGTTCTGGCATCGATGAAGA	1	3
otu.1843	0	1	0	0	0	0	0	0	0	0	0	0	0	0	0	0	0	0	0	k__Fungi	p__Basidiomycota	c__Incertae sedis	o__Malasseziales				GTGAAGATTTGGGCAGGCCATACGGACGCCAAAAAGTGCCCCTGGCCGCCTACACCCCCTATACATCCACAAACCCGTGTGCACTGTATTGAAGAAAGGCTTCAGAGAAGTTTTTTGTGGACTCTCTTGGGGTCTTTCTTCTCTACAAACTCGAATGGTTAGTATGAACGTGGAACTTGGTTGGACCGTCACTG	1	1
otu.1844	0	1	0	0	0	0	0	0	0	0	0	0	0	0	0	0	0	0	0	k__Fungi	p__Basidiomycota	c__Incertae sedis	o__Malasseziales				GTGAAGATTTGGGCAGGCCATACGGACGCCAAAAAAGTGTCCCTGGCCGCCTACACCCACTATACATCCACAAACCCGTGTACACTGTCTTGGGGAAAGGCTTCTTGAGAATTTTTCTGGCCTCTCTTGGGGTCTTCCTTCGCTACAAACTAGAATGGGTAGTATGAACGTGGAACTTTGTT	1	1
otu.1845	0	1	0	0	0	0	0	0	0	0	0	0	0	0	0	0	0	0	0	Unassigned							CCGAGATAGGGTCCTTCGGGGCCCGACCTCCAACCCTTTATCTATCTACCTCTGTTGCCTCGGCAGGCCGTCGACCCCCCCGGGGTGTCGCCATCGGCCCCACCGCTCTTGAGCGCCTGCCGCGGGACCAACCAAAACCCTTTTATTGAAGCCTTCTGATAGTATTATACAATACTTTAAAACTTTTAACAACGGATCTCTTGGTTCTCGCATCGATGAAGAACGCAG	1	1
otu.1846	0	1	0	0	0	0	0	0	0	0	0	0	0	0	0	0	0	0	0	k__Fungi	p__Ascomycota	c__Leotiomycetes	o__Helotiales	f__Helotiaceae			CAGAGTTCATGCCCTCACGGGTAGATCTCCCACCCTTGAATATTATACCTTAGTTGCTTTGGCAGGCCGGGGCAACCCCGGGGCTTCGGCCATGGTGTGCCAGCCAGAGGAAACAAACTCTGTTTTTAGTGATGTCTGAGTACTATATACTAGTTACAACTTTCAACAACGGA	1	1
otu.1847	13	0	0	0	0	0	0	0	0	0	0	0	0	0	0	0	0	0	0	k__Fungi	p__Ascomycota	c__Leotiomycetes	o__Erysiphales	f__Erysiphaceae	g__Podosphaera		CTGAGCGCGAAGCCACGCAGGACGCTTGTCCTGCGCGGCTGACCCTCCACCCGTGTGAACTGATTTTGTTGCTTTGGCGGGCCGGGCTCGAACTACCGGCTCCGGCTGGGGAGTGCCCGCCAGAGAAGACCCAACTCGTGCAGTTAGTGCAGTCTGAGAAACATTTAATAAGAAAAACATTAAACAACGGGTCTCTT	1	13
otu.1848	13	0	0	0	0	0	0	0	0	0	0	0	0	0	0	0	0	0	0	k__Fungi	p__Ascomycota	c__Dothideomycetes	o__Pleosporales	f__Phaeosphaeriaceae	g__Phaeosphaeria	s__Phaeosphaeria sp	ATTATCGGTAGTTTACTACCGTTTGAAGGGGGTGGAAAGTTTCCAGGTCTTCCTGGGGGTGAGTACGTCCTATTCTTAACCCTTGACTTTTTGCGCACTCATGTTTCCTCGGTGGGCTTGCCTGCCGAATGGACGAACCAATAACCTATTTAATATTTAATCAGCGTCTGAATTATTATAATAATAACAACTTTCCACAGC	1	13
otu.1849	1	0	0	0	0	0	0	0	0	0	0	0	0	0	0	0	0	0	0	k__Fungi	p__Ascomycota	c__Dothideomycetes	o__Pleosporales	f__Phaeosphaeriaceae	g__Phaeosphaeria	s__Phaeosphaeria sp	ATTATCGGTAGTTTACTACCGTTTGAAGGGGGTGGAAAGTTTCCAGGTCTTCCTGGGGGTGAGTACGTACTATTCTTAACCCTTGACTTTTTGCGCACTCATGTTTCCTCGGCGAGCTTAACTACCAAATGGACAAACCAATAACCTATTTAATATTTAATCAGCGTCTGAATTATTATAATAATTACAAATTTCAACAACGGATCTC	1	1
otu.185	0	0	0	0	0	0	0	0	0	0	0	0	0	1	0	0	0	0	0	k__Fungi	p__Ascomycota	c__Dothideomycetes	o__Capnodiales	f__Mycosphaerellaceae			TACCGAGTGAGGGCCTTCGGGCTCGACCCCCAACCCTTTGTGAACATATCTTGTTGCTTCGGGGGCGACCCTGCCGTTCCGACGGCGAGCGCCCCCGGAGACCTTCAAACACTGCATCTTTGAGTCGGAGTTTAAGTAAATTTAAACAAAACTTTAAACAACGGATTTCTTGATTCTGGCATCGATGAAGAACGCAGCGAAATGCAATAAGTAATGTGAATTGCAGAAA	1	1
otu.1850	1	0	0	0	0	0	0	0	0	0	0	0	0	0	0	0	0	0	0	k__Fungi	p__Ascomycota	c__Dothideomycetes	o__Capnodiales	f__unidentified	g__unidentified	s__Capnodiales sp	CTGAGTGAGGGGCTCTGCCCCAACCTCCAACCCTTTGTATTCCGACTCTGTTGCCTCGGGGGCGACCCTGCCTTCGGGCGTTGGGGCCCCCGGTGGACCACACAACTCTGCATCTTTGCGTCTGAGTAACATTTTGAATTAAATCAAAACTTTCAACAACGGATCTCTTGGTTCTGGCATCGATGAAGAACGCAGCGAAATGCGATAAGTAATGTGAATTGCAGAATT	1	1
otu.1851	11	0	0	0	0	0	0	0	0	0	0	0	0	0	0	0	0	0	0	k__Fungi	p__Basidiomycota	c__Incertae sedis	o__Malasseziales	f__unidentified	g__unidentified	s__uncultured Malassezia	GTGAAGATTTGGGCAGGCCATACGGACGCCACAAAGTGTCCCTGGCCGCCTACACCCACTATACATCCACAAACCCGTGTGCACTGTCCTTAGAAGGGGCGTTTGGAGAGAAAAAGGAAGAGAAGCGAGAACAGTGCGATCCGTCGCGTTAGGCGTTGATCTCTGGCTTGGCCTCTCTGAGGCTCCTCCCTCGCTACAACCTCGAATGGTTAGTATGAACGT	1	11
otu.1852	26	0	0	0	0	0	0	0	0	0	0	0	0	0	0	0	0	0	0	k__Fungi	p__Ascomycota	c__Leotiomycetes	o__Erysiphales	f__Erysiphaceae	g__Podosphaera		CTGAGCGCGAAGCCACGCAGGACGCTTGTCCTGCGCGGCTGACCCTCCACCCGTGTGAGCTGATTTTGTTGCTTTGGCGGGCCGGGCTCGACCTACCGACTCCGGATGAGGAGTGCCCGCAAGAGAAGCCCCAACTCGTGCAGTTAGTGCAGTCTGAGAAACATTTAATAAGTAAAACTTTCAAAAACGGATCTCT	1	26
otu.1853	2	0	0	0	0	0	0	0	0	0	0	0	0	0	0	0	0	0	0	k__Fungi	p__Basidiomycota	c__Agaricomycetes	o__Agaricales	f__Mycenaceae	g__Mycena		TTGAATACGTTGGTACTGTTGCTGGCTCTTCACTGAGCATGTGCACGTCCATCTATTTATCTTCTCTTGTGCACCTTTTGTAGTCTTTTGAAGAAGAGCGGGGTGGTATCCTCAGGGAGAACGCTTCGCCCTTTTTTCAGAGGCTATGTTTTCATATACACTATAAAGTTACAGAATGTCTTTTAAAGATTGTGCTAGCCGCAGTCATTAAACCTATACAACTTTCAG	1	2
otu.1854	2	0	0	0	0	0	0	0	0	0	0	0	0	0	0	0	0	0	0	k__Fungi	p__Basidiomycota	c__Incertae sedis	o__Malasseziales	f__unidentified	g__unidentified	s__uncultured Malassezia	GTGAAGATTCAAGGGCCAGCCATACAGACGCCACAAAGTGTCCCTGGCCGCCTACACCCACTATACATCCACAGACCCGTGTGCACTGTCCTTGGAAGGGGCATTTGGAGAGAAAAAGGAAGAGAAGCGAGAACAGTGCGATCCGTCGCGTTGGGCGTTGATCTCTGGCTTGGTCTCTCTGAGGCCCTTTCCTCGCTACAAACTCGAATGGTTAGTATGAACGTGGAA	1	2
otu.1855	1	0	0	0	0	0	0	0	0	0	0	0	0	0	0	0	0	0	0	k__Fungi	p__Ascomycota	c__Leotiomycetes	o__Erysiphales	f__Erysiphaceae	g__Podosphaera		CTGAGAGCGAAGCCACGCAGGACGCTTGTCCTGCGCGTCTGACCCTCCACCCGAGTGAACTGATTTTGTTGCTTTGGCGGGCCGGGCTCGACCTACCGGCTCCGGCTGGGGAGTGCCCGCCAGAGAAGCCCCAACTCGTGCAGCTAGCGCAGCCTGAGAAACATTTAATAAGCAAAACTTTAAACA	1	1
otu.1856	1	0	0	0	0	0	0	0	0	0	0	0	0	0	0	0	0	0	0	k__Fungi	p__Ascomycota	c__Leotiomycetes	o__Erysiphales	f__Erysiphaceae	g__Podosphaera		CTGAGCGCGAAGCCACGCAGGACGCTTGTCCTGCGCGGCTGACCCTCCACCCGTGTGAACTGATTTCGTTGCTTTGGCGGGCCGGGCTCGACCTACCGGCACCGGCTGGGGAGTGCCCGCCAGAAAAACCCCAACTCGTGCAGTTAGTGCAGTCGGAGAAA	1	1
otu.1857	2	0	0	0	0	0	0	0	0	0	0	0	0	0	0	0	0	0	0	k__Fungi	p__Ascomycota	c__Leotiomycetes	o__Erysiphales	f__Erysiphaceae	g__Podosphaera		CTGAGCGCGAAGCCACGCAGGACGCTTGTCCTGCGCGGCTGACCCTCCACCCGTGTGAACTGATTTTGTTGCTTTGGCGGGCCAGGCCCAACCTACCGGCTCCGGCTGGGGAGTGCCCGCAAAAGAAGCCCCAACTCGTGCAGTTAGTGCAGTCTGAGAAACATTTAATAAGAAAAACTTTCAACA	1	2
otu.1858	1	0	0	0	0	0	0	0	0	0	0	0	0	0	0	0	0	0	0	k__Fungi	p__Ascomycota	c__Dothideomycetes	o__Pleosporales	f__Pleosporaceae	g__Stemphylium		CACAATATGAAAGCGGGTTGGGACCTCACATCGGTGAGGGCTCCAGCTTGTCTGAATTATTCACCCATGTCTTTTGCGCACTTCTTGTTTCCTGGGTGGGTTAGCAAGCCACCAGGACCAAACCATAAACCTTTTTGTAATTGAAATCAGCTTCAGTAAACAATGTAATTATTACAAATTTCAACAACGGATCTCTTGGTTCT	1	1
otu.1859	1	0	0	0	0	0	0	0	0	0	0	0	0	0	0	0	0	0	0	k__Fungi	p__Basidiomycota	c__Incertae sedis	o__Malasseziales	f__unidentified	g__unidentified	s__uncultured Malassezia	GTGAAGATTTGGGCAGGCCATACGGACGCCACAAAGTGTCCCTGGCCTCCTACACCCACTATACATCCACAAACCCGTGTGCACTGTCATTGAAAGGGGCCTTTGGATAGAAAAAGGAAGGGAAGCGAGAACAGTTCGATCCGTCGCGTTGGGCGTTGATCTATGGCTTGGTCTCTCTGAGGCCCTTTCCTCGCTAC	1	1
otu.186	0	0	0	0	0	0	0	0	0	0	0	0	0	1	1	0	0	0	0	k__Fungi	p__Ascomycota	c__Dothideomycetes	o__Capnodiales	f__Mycosphaerellaceae	g__unidentified	s__Mycosphaerellaceae sp	TACTGAGTTCGGGGGCCATCCCAGTCCCGACCTCTCACCCTTTGTGAACGCATCATGTTGCTTCGGGGGCGACCCTGCCGTTCGCGGCATTCCCCCCGGAGGTAATCAAAACACTGCATTCTTACGTCGGAGTAAAAAGTTAATTTAATAAAACTTTCAACAACGGATCCATTGGTTCTGGCATCGATGAAG	2	2
otu.1860	1	0	0	0	0	0	0	0	0	0	0	0	0	0	0	0	0	0	0	k__Fungi	p__Basidiomycota	c__Incertae sedis	o__Malasseziales	f__unidentified	g__unidentified	s__uncultured Malassezia	GTGAAGATTTGAGCAGGCCATACGGACGCCACAAAGTGTCCCTGGCCGCCTACACCCACTATACATCCGCAAAACCGGGTGCACTGTCCTTGGAAGGGGCATTTGGAGAGAAAAAGGAAGACAAGCGAGAACAGTGCGATCCGTCGCGTTGGGCGTTGATCTCTAGCTTGGTCTCTCTGA	1	1
otu.1861	1	0	0	0	0	0	0	0	0	0	0	0	0	0	0	0	0	0	0	Unassigned							ATTATCGGTAGTTTACTACCGTTCGAAGGGGGTGGAAAGTTCCCAGGTCTTCCTGGGGGTGCGTCCCTCCTCTTCTTCCCCCTTTCCTTGTTGCTCCCTCCTTGTTCCTCTTCGGGCTTTCCTGCCTCCTGGACAAACCAATAACCTATTTAATATTTAATAAGCGTCTGAATTATTTTCCTCCTTA	1	1
otu.1862	3	0	1	0	0	0	0	0	1	10	55	2	0	0	0	0	0	0	0	k__Fungi	p__Ascomycota	c__Dothideomycetes	o__unidentified	f__unidentified	g__unidentified	s__Dothideomycetes sp	CTGAGTTCGGGGGCAATCCCAGTCCCGACCTCCAACCCTTTGTGAACATATCTTGTTGCTTCGGGGGCGACCCTGCCGTTCGCGGCATTCCCCCCGGAGGTCATCAAAACACTGCATTATTACGTAGGAGTAAAAAGTTAATTTAATAAAACTTTCAACAACGGATCTCTTGGTTCTGGCATCGATGAAGAACGCAGCTGCATATCAATAAGCGGAGGACTCCTGATCG	6	72
otu.1863	5	0	0	0	0	0	0	0	0	0	0	0	0	0	0	0	0	0	0	k__Fungi	p__Ascomycota	c__Dothideomycetes	o__Pleosporales	f__Phaeosphaeriaceae	g__Phaeosphaeria	s__Phaeosphaeria sp	ATTATCGGTAGCTTACTACCGTTTGAAGGGGGTGGGAAGTTTCCAGGTCTTCCTGGGGGTGAGTACATCCTATTCTTAACCCTTGACTTTTTGCGCACTCGTGCTTCCTCGGCGGGCTTGCCTGCCGAATGGACAAACCAATAACCTATTTAGTATTTAATTAGCGTCTGAATTATTTTAATAATTACAACTTTCAACAACGGATCTCTTGGTTCTGGCATCGATGAAG	1	5
otu.1864	1	0	0	0	0	0	0	0	0	0	0	0	0	0	0	0	0	0	0	k__Fungi	p__Ascomycota	c__Leotiomycetes	o__Erysiphales	f__Erysiphaceae	g__Podosphaera	s__Podosphaera sp	CTGAGCGCGAAGCCACGCAGGACGCTTGTCCTGCGCGGCTGACCCTCCACCTGTGTGAACTGATTTTGTTGCTTTGGCGGGCCGGGCTCGACCTACCGGCACCGGCTGGGGAGTGCCCGACAGAGAAGCCCCAACTCGTGCAGTTAGTGCAGTCTGAGGAGCGTTTAATAAGTAAAAATTTCAACAACGGATCTCTTGGC	1	1
otu.1865	1	0	0	0	0	0	0	0	0	0	0	0	0	0	0	0	0	0	0	k__Fungi	p__Ascomycota	c__Leotiomycetes	o__Helotiales	f__unidentified	g__unidentified	s__Helotiales sp	AAAATATGAACCGGACGGGTCCGCTGCTTGCAGCGGGCTGCGAAGGGAGATATTATACACCCTGTACTTTGTTTACCTTTGTTGCTTTGGCGGGCCGTCCGTTTAGGCGTTGGCTCCGGCCGATCGTGCCCGCCAGAGGACCCAAACTCTTTTATTAGTGATGTCTGAGTACTATATAATAGTTAAAACTTTCAACAACGGA	1	1
otu.1866	1	0	0	0	0	0	0	0	0	0	0	0	0	0	0	0	0	0	0	k__Fungi	p__Ascomycota	c__Leotiomycetes	o__Helotiales	f__unidentified	g__unidentified	s__Helotiales sp	CTGAGAACATGCCCTTTACGGGGTATATCTCCCACCCTTTGTTTACAATACCTTTGTTGCTTTGGCAGGCCCGTCTCATGACCACCGGCTTTGGCTGGTCTGTGCCTGCCAGAGGACCCCAAAACTCTTTTATTATGTCGTCTGAGTACTATGTAATAGTTAAAACTTTCAACAACGGATCTCTTGGTTCTGGCATCGATGAAGAACGCAGCGAAATGCGATAAGTAAA	1	1
otu.1867	3	0	0	0	0	0	0	0	0	0	0	0	0	0	0	0	0	0	0	k__Fungi	p__Ascomycota	c__Leotiomycetes	o__Erysiphales	f__Erysiphaceae	g__Podosphaera		CCGAGCGCGAAGCCACGCAGGACGCTTGTCCTGCGCGGCTGACCCTCCACCCGTGTGAGCTGATTTTGTTGCCTTGGCGGGCCGGGCTCGACCTACCGGCTCCGGCAGGGGAGTGCCCGCCAGAGAAGCCCCAACTCGTGCAGTTAGTGCAGTCTGAGAAACATTTAATAAGTAAAACTTCCAAAAACGGATC	1	3
otu.1868	3	0	0	0	0	0	0	0	0	0	0	0	0	0	0	0	0	0	0	k__Fungi	p__Ascomycota	c__Dothideomycetes	o__Pleosporales	f__Phaeosphaeriaceae	g__Phaeosphaeria	s__Phaeosphaeria sp	ATTACCGGTAGTTTACTACCGTTTGAAGGGGGTGGAAAGTTTCCAGGTCTTCCTGGGGGTGAGTACATCCTATTCTTAACCCTTGACTTTTTGCAAACTCATGTTTCCTCGGCGGGCTTGCCTGCCGAATGGCCAAACCAATAACCTATTTAATATTTCATCAGCGTCTGAATTATTTTAATAATAACAACTTTAAACAACGGATCTCTT	1	3
otu.1869	1	0	0	0	0	0	0	0	0	0	0	0	0	0	0	0	0	0	0	k__Fungi	p__Ascomycota	c__Dothideomycetes	o__Pleosporales	f__Phaeosphaeriaceae	g__Phaeosphaeria	s__Phaeosphaeria sp	TTATCGGTAGTTTACTACCGCTTGAAGGGGGTGGAAAGTTTCCAGGTCTTCCTGGGGGTGAGTACATCCTATTCTTAACCCTTGACTTTTTGCGCACTCATGTTTCCTCTGCTGGTTTGCCTGCCGACTTGACAACCCAATCACCTATTTAATATTTACTCAGCTTCTGAATTCTTTTAATCATT	1	1
otu.187	0	0	0	0	0	0	0	0	0	0	0	0	0	1	0	0	0	0	0	k__Fungi	p__Ascomycota	c__Dothideomycetes	o__Capnodiales	f__Mycosphaerellaceae			TACCGAGTGCGGGCCTTCGGGCTCGACCTCCAACCCTTTGTGAATACATCTTTTCGCTTCGGGGGCGACCCTGCCGTTCCGACGGCGAGCGCCCCCGGAGGCCTTCAAACACTGCATCTTTGCGTCGGAGTTTAAGTAAATTGAAACAAAACTTTCAACAA	1	1
otu.1870	8	0	0	0	0	0	0	0	0	0	0	0	0	0	0	0	0	0	0	k__Fungi	p__Ascomycota	c__Leotiomycetes	o__Erysiphales	f__Erysiphaceae	g__Podosphaera		CTGAGCGCGAAGCCACGCAGGACGCTTGTCCTGCGCGGCTGACCCTCCACCCGTGTGAACTGATTTTGTTGCTTTGGCGGGCCGGGCTCGACCTACCAGCTCCGGCTGGGGAGTGCACGCCAGAGAAGCCACAACTCGTGCAGTTAGTGCAGTTTGAGAAACATTTAATAGGTAAAACTTTCAACAACGGGT	1	8
otu.1871	1	0	0	0	0	0	0	0	0	0	0	0	0	0	0	0	0	0	0	k__Fungi	p__Ascomycota	c__Dothideomycetes	o__Pleosporales	f__Pleosporaceae	g__Stemphylium		CACAACATGAAAGCGGGTTTTGACCTCACCTCGGTGAGGGCTCCAGCTTTTCTGAATTATTCACCCATGTCTTTTGCGCACTTCTTGTTTCCTTGGCGTGTTCGCCCGCCACCAGGACCGAACCATAAACCTTTTTGTAATTGCAATCAGCGTCAGTA	1	1
otu.1872	10	0	0	13	0	0	0	0	0	0	0	0	0	0	0	0	0	0	0	k__Fungi	p__Basidiomycota	c__Incertae sedis	o__Malasseziales	f__unidentified	g__unidentified	s__uncultured Malasseziales	GTGAAGATTCAAGGGCCAGCCATACAGACGTATAATAGGTGTGTCTCTGGCGGCTCGCATCCACTATACATCCATAAACCCGTGTGCACTGTTCCAAGGAGTAAGAAAGAAGAAGAAGGGGGAGGGAGAGAGAGTGCATGTGCTTTGCATATAACTCTCTCACTCTCCACTCTCTTTCTCTCTCTCTCAGGTTAATTACAAACCC	2	23
otu.1873	1	0	0	0	0	0	0	0	0	0	0	0	0	0	0	0	0	0	0	k__Fungi	p__Ascomycota	c__Dothideomycetes	o__Pleosporales	f__Pleosporaceae	g__Stemphylium		CACAATATGCAAGCGGGTTGGGACCTCACTTCGGTGAGGGCTCCGGCTTGTCTGAATTCTTCACCCATGTCTTTTGCGCACTTCTTGTTTCCTGGGCGGGTTCGCCCGCCACCAGGACCGAACCATAAACCTTTTTGTAATTGCACTCAGCGTCAGTAAACAATGTAATTATTACAACTTTCAATA	1	1
otu.1874	1	0	0	0	0	0	0	0	0	0	0	0	0	0	0	0	0	0	0	Unassigned							TGAGTTAGGGTATATTCATGCCCGAACCTCCAACCCTTTGTTAAACTTACCTTTGTTGCTTCGGCGAACCGATTTTTCGAAAATCGTCGGGAGACTTTTTGGTCCCCTGAAGCGTGTTCGTCGATAGCCTACAACTTTAAATTCTTTGTAAAACACTACAAACATATTAGTCTTGAATGTAAAATAAATTGTAACAAAAATACAACTTTCAACAACGGAT	1	1
otu.1875	9	0	0	0	0	0	0	0	0	0	0	0	0	0	0	0	0	0	0	k__Fungi	p__Ascomycota	c__Leotiomycetes	o__Erysiphales	f__Erysiphaceae	g__Podosphaera		CTGAGCGCGAAGCCACGCAGGACGCTTGTCCTGCGCGGCTGACCCTCCACCCGTGTGAACTGATTTTGTTGCTTTGGCGGGCCGGGCTCGACCTACCGGCTCCGGCTGGGGAGTGCCCGCAAGAGAAGCCCCAACTCGTGAAGTTAGTGCAGTATGAGACACATTTAATAAGTAAAACTTCCAACAACGGGTCT	1	9
otu.1876	1	0	0	0	0	0	0	0	0	0	0	0	0	0	0	0	0	0	0	Unassigned							GTGTGAACAAAGATAAATACTAACTGCTTAATAGTGAACCTGCGGAAGGATCATTACCGAGATACTGCTTCTGCTTGCAGAAGCATCTCCAACCCTTTGTGTATCAAATTATAACTTTGGTGAAGCGTTTTGTGCGGTGGTGCCTCTAGGGGCGCTGCCAAGCGAACCATCGGCGAAAGC	1	1
otu.1877	4	0	0	0	0	0	0	0	0	0	0	0	0	0	0	0	0	0	0	k__Fungi	p__Ascomycota	c__Leotiomycetes	o__Erysiphales	f__Erysiphaceae	g__Podosphaera		CTGAGCGCGAAGCCACGCAGGACGCTTGTCCTGCGCGGCTGACCCTCCACCTGTGTGAGCTGATTTTGTTGCTTTGGCGGGCCGGGCTCGACCTACCGGCTCCGGCTGGGGAGTGCCCGCCAAAGAAACCCCAACTCGTGCAGTCAGTGCAGTCTGAGAAA	1	4
otu.1878	1	0	0	0	0	0	0	0	0	0	0	0	0	0	0	0	0	0	0	k__Fungi	p__Ascomycota	c__Leotiomycetes	o__Erysiphales	f__Erysiphaceae	g__Podosphaera		CTGAGCGCGAAGCCACGCAGGACGCTTGTCATGCGCGGCTGACACTCAACCCGTGTGAACTGATTTTGTTGCTTTGGCGGGCCGGGCACGACCTACCAGCTCCGGCTGGGGAGTGCCCGCCAGAGAAGCCCCAACTCGTGCAGTTAGCGCAGTCAGAGAAACATTTAATAAGTAAAACTTTCAACAA	1	1
otu.1879	3	0	0	0	0	0	0	0	0	0	0	0	0	0	0	0	0	0	0	k__Fungi	p__Ascomycota	c__Dothideomycetes	o__Pleosporales	f__Pleosporaceae	g__Stemphylium		CACAATATGAAAGCGGGTTGGGACCTCACCTCGGTGAGGGCTCCAGCCTGTCTGAATTATTCACCCATGTCTTTTGCGCACTTCTTGTTTCATGAGCGGATCCACCCGCCACCAGGACCAAACCATAAACCTTTTTGTAATTGCAATCAGCGTCAGTAAACAATGTAATTATTACAACTTTCAACAACGGATTTCTTGGTTCTG	1	3
otu.188	0	0	0	0	0	0	0	0	0	1	0	0	0	12	0	0	0	0	0	Unassigned							CTCTAAACAACGGAGCAAGTGGCATCAGCCGCTACATATTCGAATTGCGGGGAAATCCTAAAGCTCAGGCTACTATTCAGAGCTGAAAGACTCTGTTACAGTAAGAACGCCTGTTATGTAACAATGGATAATCCGCAGCCAAACCTCTACAGCGCAAAGCCATGAGGAAGGTTCACAGACGAAGTGGATA	2	13
otu.1880	2	0	0	0	0	0	0	0	0	0	0	0	0	0	0	0	0	0	0	k__Fungi	p__Ascomycota	c__Leotiomycetes	o__Erysiphales	f__Erysiphaceae	g__Podosphaera		CTGAGCGCGAAGCCACGCAGGACGCTTGTCCTGCGCGGCTGACCCTTCACCCGTGTGAACTGATTTTGTTGCCTCGGCGGGCCGGGCTCGAACTACCGGCTCCGGCTGGGGAGTGCCCGCCAGAGAAGCCCCAACTCGTGCAGTTAGTGCAGTCTGAGCAAC	1	2
otu.1881	1	0	0	0	0	0	0	0	0	0	0	0	0	0	0	0	0	0	0	k__Fungi	p__Ascomycota	c__Dothideomycetes	o__Pleosporales	f__Pleosporaceae	g__Stemphylium		CACAATATTGAAGCGGGTTGCGACCTCACCTCGGTGAGGTCTCCAGCTTGTCTGAATTATTCACCCATGTCTTTTGCGCACTTCTTTTTTCCTGGGCGGGTTCGCCCGCCACCAGGACCGAACCATCAACCTTTTTGTAATTGCAATCAGCGTCAGTAAACCATGTAATTATTACAACTTTCAACAACGGATCTCTTGGTTCTGGC	1	1
otu.1882	10	0	0	0	0	0	0	0	0	0	0	0	0	0	0	0	0	0	0	k__Fungi	p__Ascomycota	c__Dothideomycetes	o__Pleosporales	f__Pleosporaceae	g__Stemphylium		CACAATATGAAAGCGGGTTGGGACCTCACCTCGGTGAGGGCTCCAGCTTGTCTGAATTATTTGCCCACGTCTTTTGCGCACTTCTTGTTTCCTGGGCGGGTTCGCCCGCCACCAGGACCGAACCATAAACCTTTTTGTAATTGCAATCGGCGTCAGTAAGCAATGTAATTATTGCAACTTTCAACAACGGATCTCTTGGTTCTGGCATCGATGAAGAACGCAGCGAAAA	1	10
otu.1883	1	0	0	0	0	0	0	0	0	0	0	0	0	0	0	0	0	0	0	k__Fungi	p__Ascomycota	c__Dothideomycetes	o__Pleosporales	f__Pleosporaceae	g__Stemphylium		CAGAATATGAAAGCGGGTTGGGACCTCCCCTCGGTGAGGGCTCCAGCTTGTCTGACTTATTCACCCATGTCTTTTGCGCCCTTCTTGTTTCCTGGGCGGGTTCTCCCGCCACCAGGACCAAACCATAAACCTTTTTGTAATTACAATCAGCATCAGTAAACAATGTAATTATTACAACTTTCAACA	1	1
otu.1884	1	0	0	0	0	0	0	0	0	0	0	0	0	0	0	0	0	0	0	k__Fungi	p__Ascomycota	c__Dothideomycetes	o__Pleosporales	f__Phaeosphaeriaceae	g__Phaeosphaeria	s__Phaeosphaeria sp	ATTATCGGTAGTTTACTACCGTTTGAAGGGGGTGGAAAGTTTCCAGGTCTTCCTGGGAGTGAGTACATCCTATTCTTAACCCTTGACTTTTTGCGCACTCATGTTTCCTCGGCGGGCTTGCCTGCTGAATGGACAAACAAAAAACCTATTAATATTTTA	1	1
otu.1885	1	0	0	3	0	0	0	0	0	0	0	0	0	0	0	0	0	0	0	k__Fungi	p__Basidiomycota	c__Incertae sedis	o__Malasseziales	f__unidentified	g__unidentified	s__uncultured Malasseziales	GTGAAGATTCAAGGGCCAGCCATACAGACGTACAATAAGTGTGTCTCTGGCGGCTCGCATCCACTATACATCCATAAACCCGTGTGCACTGATCTAAGAAGTAAGAAAGAAGAAGGGGGAGGAAGAGAGAGTGCATGTGCTTTGCATATAACTCTCTCACTCTCCACTCTCTTTCTCTCTCTCTCTC	2	4
otu.1886	1	0	0	0	0	0	0	0	0	0	0	0	0	0	0	0	0	0	0	k__Fungi	p__Ascomycota	c__Dothideomycetes	o__Pleosporales	f__Phaeosphaeriaceae	g__Phaeosphaeria	s__Phaeosphaeria sp	ATTATCGGTAGTTTACTACCGTTTGAAGGGGGTGGAAAGTTTCCAGGTCTTCCTGGGGGTGAGTACATCCTATTCTTAACCCTTGACTTTTTGCGCACTCGTGTTTCCTCGGCGGGCTTGCCTGCCGAGTGGACAAACCAATAGCCTATTTATTATTAGTCAGCGTCTGA	1	1
otu.1887	1	0	0	0	0	0	0	0	0	0	0	0	0	0	0	0	0	0	0	k__Fungi	p__Ascomycota	c__Dothideomycetes	o__Pleosporales	f__Phaeosphaeriaceae	g__Phaeosphaeria	s__Phaeosphaeria sp	ATTATCGGTAGTCTACTACCGTTTGATGGGGGCGGATAGTTTCCAGGCCTTCCTGGGGGTGAGTACATCCTATTCTTAACCCTTGACTTTTTGCGCACTCATGTTTCCTCGGCGGGCTTGCCTGCCGAATGGACAAACCAATAACCTATTTAATATTTAATCAGCGTCTGAATTATTTTAATAATTACAACTTTCCA	1	1
otu.1888	4	0	0	2	0	0	0	0	0	0	0	0	0	0	0	0	0	0	0	Unassigned							GTGAAGATTCAAGGGCCAGCCATACAGACGCACAATAAGTGTGTCTCTGGCGGCTCGCATCCACTATACATCCATAAACCCGTGTGCACTGTTCTAAGGAGTAAGGAAGAAGAAGAAGGGGGAGGGAGGGAGAGTGCATGTGCTTTGCATATAACTCTCTCACTCTCCACTCTCTCTCTCTCTCTCTCCGGTTAATTACACACTCGT	2	6
otu.1889	2	0	0	0	0	0	0	0	0	0	0	0	0	0	0	0	0	0	0	k__Fungi	p__Ascomycota	c__Dothideomycetes	o__Pleosporales	f__Pleosporaceae	g__Stemphylium		TACAATATGAAAGCGGGTTGGGACCTCACCTCGGTGAGGGCTCCAGCTTGTCTGAATTATTCACCCATGACTTTTGCGCACTTCTTGTTTCATGGACAGGTTCGCCCGCCACCAGGACCAAACCATAAACCTTTTTGTAATTGCAATCAGCGTCAGTAAACAATGTAATTATTACAACTTTCAACATCGGATCTCTTGCTTCT	1	2
otu.189	0	0	0	0	0	0	0	0	0	3	4	6	0	2	4	0	1	0	2	k__Fungi	p__Ascomycota	c__Dothideomycetes					TACTGAGTTCGGGGGCAATCCCAGTCCCGACCTCCAACCCTTTGTGAACTTATCTCGTTGCTTCGGGGGCGACCCTGCCGTTCGCGGCATTCCCCCCGGAGGTCATCAAAACACTGCATTATTACGTCGGAGTTTAAGTAAATTTAAACAAAACTTTCAACAACGGATCTCTTGGTTCTGGCATCGATGAAGAACGCAGCGAAATGCGATAAGTAATGTGAATTGCAGA	7	22
otu.1890	1	0	0	0	0	0	0	0	0	0	0	0	0	0	0	0	0	0	0	k__Fungi	p__Ascomycota	c__Dothideomycetes	o__Pleosporales	f__Pleosporaceae	g__Stemphylium		CACAATATGAAAGCGGGTTGGGACATCCCCTCGGTGAGAGCTCCAGCTTGTCTGAATTATTCACTCATGTCTTTTGCGTACTTCTTGTTTCCTGGGCGGGTTCGCCCGCCACCAGGACCAAACAATAAACCTTTTTGTAATTGCAATCAGCTTCAGTAAACCATGTAATTATTA	1	1
otu.1891	1	0	0	0	0	0	0	0	0	0	0	0	0	0	0	0	0	0	0	k__Fungi	p__Ascomycota	c__Leotiomycetes	o__Helotiales	f__unidentified	g__unidentified		CCGAGTTCATGCCCTGACGGGTAGACCTCCCACCCTATGTTATATTACCTTTGTTGCTTTGGCGGGCCGCCCGGCTTCGGCCAGGCTACCGGCTCCAGCTGGTAAGCGCTCGCCAGAGGACCCCCAACTCTGAATATCAGTGTCGTCCGAGTACTATAAAATAGTTAAAACTTTCAACAACGGATCTCTTGGTTCTGGCATCGATGAAGAACGCAGCGAAATGCGATAA	1	1
otu.1892	2	0	0	0	0	0	0	0	0	0	0	0	0	0	0	0	0	0	0	k__Fungi	p__Ascomycota	c__Dothideomycetes	o__Pleosporales	f__Pleosporaceae	g__Stemphylium		CACAATATGAAAGCGGGTTGGGACCTCACCTCGGTGAGGGCTCCAGCTTGTCTGAATTATTCACCCATGTCTTTTGCGCACTTCTTGTTTCCTGGGCGGGTTCGCCCGCCACCAGGACCGAACCATAAACCTTTTTGTAATTGCAATCAGCGTCCGTAAACAACGTAATTATTACAAATTTCAACAACGAATCTCTCGGTTTTGGCATCGATG	1	2
otu.1893	1	0	0	0	0	0	0	0	0	0	0	0	0	0	0	0	0	0	0	k__Fungi	p__Ascomycota	c__Dothideomycetes	o__Pleosporales	f__Pleosporaceae	g__Stemphylium		CACAATATGAAAGCGGGTTGGGACCTCACCTCGGTGAGGGCTCCAGCTTGTCTGAATTGTTCACCCATGTCTTTTGCGCACTTCTTATTTCCTGGGCAGGTTCGCCCGCCACCAGGACCAAACCATAAACCTTTTTGTAATTGCAATGAACGTCAGTA	1	1
otu.1894	3	0	0	0	0	0	0	0	0	0	0	0	0	0	0	0	0	0	0	k__Fungi	p__Ascomycota	c__Dothideomycetes	o__Pleosporales	f__Pleosporaceae	g__Stemphylium		CACAATATGAAGGCGGGTTGGGACCTCACCTCGGTGAGGGCTCCAGCTTGTCTGAATTATTCACCCATGTCTTTTGCGCACTTCTTGTTTCCTGGGCGGGTTCGCCCGCAACCAGGACCAAACCATAAACCTTTTTGTAATTGCATTCAGCGTCAGTAAACAATGTAATTATTACAACTTTCACTAACAGATCTC	1	3
otu.1895	1	0	0	0	0	0	0	0	0	0	0	0	0	0	0	0	0	0	0	k__Fungi	p__Ascomycota	c__Dothideomycetes	o__Pleosporales	f__Pleosporaceae	g__Stemphylium		CACAATACGAAAGCGGGTTGGGACCTCACCTCGGTGAGGGCTCCAGCTTGTCTGAATTATTCACACATGTCTTTTGCGCACTCCTTGTTTCATGGGCGGGTTCGCCCGCCACCAGGACCAAACCATAAACCTTTTTGTAATTGCAATCAGCGTCAGTAAACAATGTCATTATTACAACTTTCAACAACGGATCTCTTGGTTCTGGCATCGATGCAGAACGCAGCGAACA	1	1
otu.1896	1	0	0	0	0	0	0	0	0	0	0	0	0	0	0	0	0	0	0	k__Fungi	p__Ascomycota	c__Dothideomycetes	o__Pleosporales	f__Phaeosphaeriaceae	g__Phaeosphaeria	s__Phaeosphaeria sp	ATTATCGGTAGTTTACTACCGTTTGAAGGGGGTTGAAAGTTTCCAGTTCTTCCTGGGGGTGAGTACGTCCTATTCTTAACCCTTGACTTTTTGCTCACTCATGTTTCCTCGTCGGGCTTGCCTGCCTAATGGACAAACCAATAACCTATTTAATATTTAATCAGCGT	1	1
otu.1897	1	0	0	0	0	0	0	0	0	0	0	0	0	0	0	0	0	0	0	k__Fungi	p__Ascomycota	c__Dothideomycetes	o__Pleosporales	f__Phaeosphaeriaceae	g__Phaeosphaeria	s__Phaeosphaeria sp	ATTATCGGTAGTTTACTACCGTTTGAAGGGGGTGGAAAGTTTCCAGGTCTTCCTGGGGGTGAGTACATCCTATTCTCATCCCTTGACTTTTAGCGCACTCATGTTTCCCCGGCGGGCTTGCCTGCCGAATGGACAAACCCATAACCTGTTTAATATTTAATCAGCGTCTGAATTATTTTACTAATTACAACTTTCAACA	1	1
otu.1898	1	0	0	60	0	0	0	0	0	0	0	0	0	0	0	0	0	0	0	Unassigned							CTGATTTGCTTAATTGCACCACATGTGTTTTTCTTTGAAACAAACTTGCTTTGGCGGTGGGCCCAGCCTGCCGCCAGAGGTCTAAACTTACAACCAATTTTTTATCAACTAGTCACACCAGATTATTACTAATAGTCAAAACTTTCAACAACGGATCTCTTGGTTCTCGCATCGATGAAGACGCAGCTGGTGCACGATCGGAAGAGCACACGTCTGAACTCCAGTCAC	2	61
otu.1899	1	0	0	0	0	0	0	0	0	0	0	0	0	0	0	0	0	0	0	k__Fungi	p__Ascomycota	c__Dothideomycetes	o__Pleosporales	f__Pleosporaceae	g__Stemphylium		CACAATATGAAATCGGGTTTGTACCTCACCTCTGTGAGGGCTCCAGCTTGTCTGAATTATTCACCCTTGTCTTTTGCGCACTTCTTGTTTCCTGGGCGGGTTCGCCCGCCACCAGGACCAAACCATAAACCTTTTTGTAATTGCAATCAGCGTCAGTAAACAATGTAATTATTACAACTTTTAACAAC	1	1
otu.19	6066	3	1	3	0	0	0	0	9	0	0	0	0	0	0	0	0	0	13	k__Fungi	p__Ascomycota	c__Leotiomycetes	o__Erysiphales	f__Erysiphaceae	g__Podosphaera	s__Podosphaera sp	CTGAGCGCGAAGCCACGCAGGACGCTTGTCCTGCGCGGCTGACCCTCCACCCGTGTGAACTGATTTTGTTGCTTTGGCGGGCCGGGCTCGACCTACCGGCTCCGGCTGGGGAGTGCCCGCCAGAGAAGCCCCAACTCGTGCAGTTAGTGCAGTCTGAGAAACATTTAATAAGTAAAACTTTCAACAACGGATCTCTTGGCTCTGGCATCGATGAAGAACGCAGCGAAAA	6	6095
otu.190	0	0	0	0	0	0	0	0	0	0	0	0	0	2	0	0	0	0	0	Unassigned							TACTGAGTGAGGGAGCAATCCCGACCTCCAACCCTTTGTGAACGCATCATGTTGCTTCGGGGGCGACCCTGCCGTTCGCGGCATTCCAACCCATCAAGCTTCGGCTTGGTCTTGAGGCCTGCGATTCCGCAGCCTCTAAACCCAGTGGCGGTGCCTCCGAGCTCTGAGCGTAGTAATTCTTCTCGCTATAGGGTCTCGGTGGTGTCTTGCCAGTAACCCCCAATTTTTT	1	2
otu.1900	27	0	0	0	0	0	0	0	0	0	0	0	0	0	0	0	0	0	0	k__Fungi	p__Ascomycota	c__Dothideomycetes	o__Pleosporales	f__Phaeosphaeriaceae	g__Phaeosphaeria	s__Phaeosphaeria sp	ATTATCGGTAGTTTACTACCGTTTGAAGGGGGTGGAAAGTTTCCAGGTCTTCCTGGGGGTGAGTACATCCTATTCTTAACCCTTGACTTTTTGCGCACTCATGTTTCCTCGGCGGGCTTGCCTGCCGAATGGACAAACCAATAACCTAGTTAATATTTAATCAGCGTCTGAATTATTTTAATAATTACAACTTTCAACCCCTTCTCTCTTTTTTCTTTCCT	1	27
otu.1901	1	0	0	0	0	0	0	0	0	0	0	0	0	0	0	0	0	0	0	k__Fungi	p__Ascomycota	c__Leotiomycetes	o__Erysiphales	f__Erysiphaceae	g__Podosphaera		CTGAGCGCGAAGCCACGCAGGACGCTTGTCCTGCGCGGCTGACCCTCCACCCGTGTGAACTGATTTTGTTGCTTTGGCGGGCCGGGCTAGACCTACCGGCTCCGGCTGGGGAGTGCCCGCCAGAGCAGCCCCAACTCCTGCAGTTAGTGCAGTCTGCGAAACACTTAATAAGAAAAACTTTCAACAA	1	1
otu.1902	1	0	0	0	0	0	0	0	0	0	0	0	0	0	0	0	0	0	0	k__Fungi	p__Ascomycota	c__Dothideomycetes	o__Pleosporales	f__Pleosporaceae	g__Stemphylium		CACAATATGAAAGCAGGTTGGGACCTCACCTCGGTGAGGGCTCCAGCTTGTCTGAATTATTCACCCATGTCTTTTGCGCACTTCTTGTTTCATAGGCGGGTTCGCCCGCCACCAGGACCAAACCATAAACCTTTTTGTAATTGCAATCAGCGTCAGTACACAATGTACTTATTACAACTTTCAACAACGGATCTCTTGGTTCTTACA	1	1
otu.1903	1	0	0	0	0	0	0	0	0	0	0	0	0	0	0	0	0	0	0	k__Fungi	p__Ascomycota	c__Dothideomycetes	o__Pleosporales	f__Phaeosphaeriaceae	g__Phaeosphaeria	s__Phaeosphaeria sp	ATTATCGGTAGTTTACTACTGTTTGAAGGGGGTGGAAAGTTTCCAGGTCTTCCTGGTGGTGAGTACATCCTATTCTTAACCCTTTACTTTTTGCGCACTCATGTTTCTTCGGCGGGCTCGCCTGCCGAATGGACGAACCAATAACCTATTTAATATTTAATCAGCTTCTGATTTATTTTAATAATTACAACTTTCAACAAC	1	1
otu.1904	1	0	0	0	0	0	0	0	0	0	0	0	0	0	0	0	0	0	0	k__Fungi	p__Ascomycota	c__Dothideomycetes	o__Pleosporales	f__Pleosporaceae			CACAATCTGAAAGCGGGTTGGGACCTCACCTCGGTTAGGGCTCCAGCTTGTCTGAATTATTCACCCATGTCTTTTGCGCACTTCTTGTTTACTGGGCGGGTTCGCCCGCCACCAGGACCAAACCATAAACCTTTTTGTACTTGCACTCCGCGTCAGTAAACCATGTAATTATTACAACTTTCAGCAACGGATCTCTTG	1	1
otu.1905	1	0	0	0	0	0	0	0	0	0	0	0	0	0	0	0	0	0	0	k__Fungi	p__Basidiomycota	c__Incertae sedis	o__Malasseziales	f__unidentified	g__unidentified	s__uncultured Malassezia	GTGAAGATTTGGGCAGGCCATACGGACGCCACAAAGTGTCCCTGGCCGCCTACACCCACTATACATCCTCAAACCCGTGTGCACTGTCCTAGGAAGGGGCATTTGGAGAGAAAAAGGAAGAGAAGCAAGGACAGTGCGATCCGTCGCGTTGAGCGTTGATCTCTGGCTTGGTCTCTCTGAGGCCCTTTCCTCGCTACAACCTCGAATGGTTAGTATGAACGCGGAACT	1	1
otu.1906	8	0	0	1	0	0	0	0	0	0	0	0	0	0	0	0	0	0	0	k__Fungi	p__Ascomycota	c__Dothideomycetes	o__Pleosporales	f__Pleosporaceae	g__Stemphylium		CACAATATGAAGGCGGGTTGGGACCTCACCTCGGTGAGGGCTCCAGCTTGTCTGAATTATTCACCCATGTCTTTTGCGCACTTCTTGTTTCCTGGGCGGGTTCGCCCGCCACCAGGACCAAACCATACACCTTTTTGTAATTGCAATCAGCGTCAGTAAACAATGTAATTATTACAACTTTCGACAACGTATCTCTTGGTTCAGGCATCGATGAAGAACGCAGCGAAGT	2	9
otu.1907	1	0	0	0	0	0	0	0	0	0	0	0	0	0	0	0	0	0	0	k__Fungi	p__Ascomycota	c__Leotiomycetes	o__Erysiphales	f__Erysiphaceae	g__Podosphaera		CTGAGCGCGAAGCCACGCAGGACGCTTGTCCTGCGCGGCTGACCCTCCACCCGTGTGAGCTGATTTTGTTGCTTTTGCGGGCCGGGCTCGACCTACCGGCTCCGGCTGGGGAGTTCCCGCCAGAGAAGCCCCAAATCGTTCAATTAGTGCAGTCTGAGAAACATTTAATAAGTAAAACTTTCAACAACG	1	1
otu.1908	0	0	0	1	0	0	0	0	0	0	0	0	0	0	0	0	0	0	0	k__Fungi	p__Ascomycota	c__Dothideomycetes	o__Pleosporales	f__Pleosporaceae			CACAATAACAAGGCGGGCTGGACACCCCCCGCTGGGCACTGCTTCACTGCGTGCGCGGCGGGGCCGGCCCTGCTGAATGATTCAACCGTGTCTTTTGCGTACTTCTTGTTTCCCGGGTTGGCTCGCCCGCCCTCAGGACCAACCACAAACCTTTTGCAATAGCCA	1	1
otu.1909	0	0	0	1	0	0	0	0	0	0	0	0	0	0	0	0	0	0	0	k__Fungi	p__Ascomycota	c__Saccharomycetes	o__Saccharomycetales	f__Incertae sedis	g__Candida	s__Candida sp VVT_2012	CTGATTTGCTTAATTGCACCACATGTGTTTTTGTTTGAAACAAACTTGCTTTGTCGGTGGGCGCAGCCTGCCGCCAGAGGACTAAACTTAAAAACAATTTTTTATCAACTTGTCACACCAGAATATTACAAATAGTCAAAACTTTCAACAACGGAACTCTTGGTTCTCGCAACGATGAAAAACGCA	1	1
otu.191	0	0	0	0	0	0	0	0	0	4	0	0	0	136	0	0	0	0	0	Unassigned							CTCTAAACAACGGAGCAAGTGGCAGTAGCCGCTACATATTCGAATTGCGGGGAAATCCTAAAGCTCAGGCTACTATTCAGAGTTGAAAGACTCTGTTACAGTAAGAATGCCTGTGATGTAACAATGGATAATCCGCAGCCAAATCTCTACAGCGCAAAGCCATGAGGAAGGTTCACAGACTAAGTGGATATGGGTCAGATACTTCTCTGACTTAAGATATAGTCGGTC	2	140
otu.1910	0	0	0	1	0	0	0	0	0	0	0	0	0	0	0	0	0	0	0	k__Fungi	p__Basidiomycota	c__Incertae sedis	o__Malasseziales	f__unidentified	g__unidentified	s__uncultured Malasseziales	GTTAAGATTCAAGGGCCAGCCATACAGACGTACAATAAGTGTGTCTCTGGCGGTTCGCATCCACTATACATCCATAAACCCGTATGCACTGTTCTAAGGAGTAAGAAAGAAGAAGAAGGCAGAGGGAGAGAGAGTGCATGTGCTTTGCATATAACTCTCTCACTCGCCACTCTCTTT	1	1
otu.1911	0	0	0	2	0	0	0	0	0	0	0	0	0	0	0	0	0	0	0	k__Fungi	p__Ascomycota	c__Saccharomycetes	o__Saccharomycetales	f__Incertae sedis	g__Candida	s__Candida sp VVT_2012	CTGATTTGCTTACTTGCACCACGTGTGTTTTTCTTTTAAACAAACTTGCTTTGGCGGTGGGCCCAGCCTGCCGCCCGAGGTCTAAAATTACAACCAATTTTTTATCAACTTGTCACACCAGATTATTACTAATAGTCAAAACTTTCAACAACGGAACTCTTGGTTCTCGCATCGA	1	2
otu.1912	0	0	0	1	0	0	0	0	0	0	0	0	0	0	0	0	0	0	0	k__Fungi	p__Ascomycota	c__Dothideomycetes	o__Pleosporales	f__Pleosporaceae			CACAATACCACGGCTGGCTGGACACCCCCCGCTGGGCACTGCTTCACGGCGTGCGCGGCGGGGCCGGCCCTGCTGAATTATTCACCCGTGTCTTTTGCGTACTTCTTGTTTCCTGGGTGGGCTCGCCCGCCCTCAGGACCAATCACAAACCTTTTTCAAT	1	1
otu.1913	0	0	0	1	0	0	0	0	0	0	0	0	0	0	0	0	0	0	0	k__Fungi	p__Basidiomycota	c__Agaricomycetes	o__Polyporales	f__Polyporaceae	g__Trametes	s__Trametes versicolor	ACGAGCTTTGAAACGAGTTGTAGCTGGCCTTCCGAGGCATGTGCACGCTCTACTCATCCACTCTATCCCTGTGCACTTACTGTAGGTTGGCGTAGGCACCTAAACGGGAGCATTCTGCCAGCCTATGTATACTACAAACACTTTAAAGTATCAGAATGTAAACGCGTATAACGCATCAATAATACAACTTTTAGCAAC	1	1
otu.1914	0	0	0	1	0	0	0	0	0	0	0	0	0	0	0	0	0	0	0	k__Fungi	p__Basidiomycota	c__Agaricomycetes	o__Polyporales	f__Polyporaceae	g__Trametes	s__Trametes versicolor	ACGAGTTTTGAAACGAGTTGTAGCTGGCCTTCTGAGGCATGTGCACGCTCTGCTCATCCACTCTACCACTGTGCACTTACTGTAGGTTGGCGAGGGCTCCTTAACGGGAGCATTCTGCCGGCCTATTTATACTACAAACACTTTAAAGTATCAGGATGTAAACGCGTCTAACGCATCAAAAATACAACCTTTAGCAACGGATCTCTT	1	1
otu.1915	0	0	0	1	0	0	0	0	0	0	0	0	0	0	0	0	0	0	0	k__Fungi	p__Basidiomycota	c__Agaricomycetes	o__Polyporales	f__Polyporaceae	g__Trametes	s__Trametes versicolor	ACGAGTTTTGAAACGAGTTGTAGCTGGCCTTACGAGGCATGTGCACGCTCTACTCATCCACTCTACCCCTGTGCACTTACTGTAGGTTGGCGTGGGCTCCTTAACGGGAGCATTCTGCCGCCTTATGTATACTACAAACACTTTAAAGTATCAGAATGTAAACGCGACTAACGCATCTATAATACAACTCTTAG	1	1
otu.1916	0	0	0	1	0	0	0	0	0	0	0	0	0	0	0	0	0	0	0	k__Fungi	p__Ascomycota	c__Saccharomycetes	o__Saccharomycetales	f__Incertae sedis	g__Candida	s__Candida sp VVT_2012	CTGATTTGCGTAATTGCACCACATGTGTTTTTCTTTGAAACAAACTTGCTTTGGCGGTGGGCCCAGCCTGCCGCCATAGGTCTAAACTTACAACCAATTTTATATCAACTGTCACCCCAGATTATTACTAATAGTCAAAACTTTCAACAACGGATCTCTTAGTTCT	1	1
otu.1917	0	0	0	1	0	0	0	0	0	0	0	0	0	0	0	0	0	0	0	k__Fungi	p__Basidiomycota	c__Agaricomycetes	o__Polyporales	f__Polyporaceae	g__Trametes	s__Trametes versicolor	ACGAGTTTTGAAACGAGTTGTAGCTGGCCTTCCGAGGCATGTGCACGCTCTGCTCATCCAATCTACCCCTGTGCACTTACTGTAGGTTGGAGTGGGCTCCTTAACGGGAGCATTCTGCCGGCATCTGTATACTACAAACACTTTAAAGTAGCAGAATGTAAAC	1	1
otu.1918	0	0	0	2	0	0	0	0	0	0	0	0	0	0	0	0	0	0	0	k__Fungi	p__Ascomycota	c__Saccharomycetes	o__Saccharomycetales	f__Incertae sedis	g__Candida	s__Candida sp VVT_2012	CTGATTTGCTTAATTGCACCACATGTGTTTTTCTTTGAAACAAACTTGCTTTGGCGGTGGGCCCAGCCTGCCGCCAGAGGACTAAACATACAACCAATTTTTTATCAACTTGTCACACCAGATTATTACTAATAGTCAAAACTTTCAACAACGGATCACTTGACTCTCGCACAGATGAAGAACGCAGCGAACTGCGATACGTAATATGAATT	1	2
otu.1919	0	0	0	1	0	0	0	0	0	0	0	0	0	0	0	0	0	0	0	k__Fungi	p__Basidiomycota	c__Agaricomycetes	o__Polyporales	f__Polyporaceae	g__Trametes	s__Trametes versicolor	ACGAGTTTTGAAACGAGTTGTAGCTGGCCTTCCGAGCCATTTGCACGCTCTGCTCATCCACTCTACTCCTGTGCACTTACTGTAGGTTGGCGTGGGCTCCTTAACGGGAGCATTCTGCCAGCCTATGTAAACTACAAACACTTTAAAGTATCAAAATGTAA	1	1
otu.192	0	0	0	0	0	0	0	0	0	0	0	0	0	2	1	0	0	0	0	k__Fungi	p__Ascomycota	c__Dothideomycetes	o__Capnodiales	f__Mycosphaerellaceae	g__unidentified	s__Mycosphaerellaceae sp	TACTGAGTGAGGGAGCAATCCCGACCTCCAACCCTTTGTGAACGCATCATGTTGCTTCGGGGGCGACCCTGCCGTTCGCGGCATTCCCCCCGGAGGTAATCAAAACACTGCATTCTTACGTCGGAGTAAAAAGTTAATTTAATAAAATTTCAAACACGG	2	3
otu.1920	0	0	0	1	0	0	0	0	0	0	0	0	0	0	0	0	0	0	0	k__Fungi	p__Ascomycota	c__Dothideomycetes	o__Pleosporales	f__Pleosporaceae			CTCAATAACGAGGCGGGCTGGACACCCCCCGCTGGGCACTGCTTCACGGCGTGCGCGGCGGGGCCGGCCCTGCTGAATTATTCACCCGTGTCTTTTACGTACTTCTTATTTCCTGGGTGGGCTCGCCCGCCCTCAGAACCAACCACAGACCTTTTGCAATAGCAATCAGC	1	1
otu.1921	0	0	0	1	0	0	0	0	0	0	0	0	0	0	0	0	0	0	0	k__Fungi	p__Basidiomycota	c__Incertae sedis	o__Malasseziales	f__unidentified	g__unidentified	s__uncultured Malasseziales	GTGAAGATTCAAGGGCCAGCCATACAGACGTACAATAAGTGTGTCTCTGGCGGCTCGCATCCACTATACATCCATAAACCCGCGTACACTGTTCTAAGGAATAAGAAAGAAGAAGAAGGGGGAGGGAAAGAGAGTGCATGTGCTTTGCATATAACTCTCTCACTCTCAACTCTCTTTATCTCTC	1	1
otu.1922	0	0	0	1	0	0	0	0	0	0	0	0	0	0	0	0	0	0	0	k__Fungi	p__Ascomycota						CCGTCGGGACTCGTCCCCATTGAGCTAGCACCCTTTTTTCATGAGTACCCTCGTTTCCTCAGCGGGCTTGCCCGCCAGTAGTACAATACAAAAACCCTTTTGCAGTAGCAGTAACTTCGGTTAATAAACAAATATTAAAACTTTCAACAACGGATCTCTTGGTTCTGGCATCGATGAAGAACGCAGCGAAATGCGATAAGTAGT	1	1
otu.1923	0	0	1	1	0	0	0	0	0	0	0	0	0	0	0	0	0	0	0	k__Fungi	p__Basidiomycota	c__Incertae sedis	o__Malasseziales	f__Incertae sedis	g__Malassezia		GTGAAGATTTGGGCAGGCCATACGGACGCCAAAAAGTGTCCCTGGCCGCCTACACCCACTATACATCCACAAACCCGTGTGCAATGTAATAGAGAAAGGATTCAGGGAAGTTTTTTGTGGACTCTCTTGGGGTCTTTCTTCGATACAAACTCGAATGGTTAGTATGAACGTGGAACTTGGTTGGACCGTCACTGGCCAACAAACTATACACAACTTTCGACA	2	2
otu.1924	0	0	0	1	0	0	0	0	0	0	0	0	0	0	0	0	0	0	0	k__Fungi	p__Ascomycota	c__Saccharomycetes	o__Saccharomycetales	f__Incertae sedis	g__Candida	s__Candida sp VVT_2012	TTGATTTTCTTAATTGCGCCACATGTGTTTTTCTTTGAAACAAACTTGCTTTGGCGGTTGGCCCAGCCTGCCGCCAGAGGTCTAAACTTACAACCAATTTTTTATCAACTTGTCACACCAGATTATTACTAATAGTCAAAACTTTCAACAACGGATCTCTTTGTTCTCGCATCCATGAAGAACGCAGCGAAATGCGTTACGTAATATAAATAGCAGATATTC	1	1
otu.1925	0	0	0	34	0	0	0	0	1	0	1	0	0	0	0	0	0	0	0	k__Fungi	p__Ascomycota	c__Saccharomycetes	o__Saccharomycetales	f__Incertae sedis	g__Candida	s__Candida sp VVT_2012	CTGATTTGCTTAATTGCACCACATGTGTTTTTCTTTGAAACAAACTTGCTTTGGCGGTGGGCCCAGCCTGCCGCCAGAGGTCTAAACTAACAACCAATTTTTTATCAACTTGTCACGCCAGATTATTACTAATAGTCAAAACTTTCAACAACGGATCCCTTGGTTCTCGCATCGATCAAGAACGCAGCGAAATACGTTA	3	36
otu.1926	0	0	0	67	0	0	0	0	0	0	0	0	0	0	0	0	0	0	0	k__Fungi	p__Ascomycota	c__Saccharomycetes	o__Saccharomycetales	f__Incertae sedis	g__Candida	s__Candida sp VVT_2012	CTGATTTGCTTAATTGCACCACATGTGTTTTTCTTTGAAACAAACTTGCTTTGGCGGTGGGCCCAGCCTGCCGCCAGAGGTCTAAACTTACAACCAATTTTTTATCAACTTGTCACACCAGATAATTACTAATAGTCAAAACTTTCAACAACGGATCTCTTGGTTCTCGCATCGATAAAAAACACAGCAAAATGAG	1	67
otu.1927	0	3	0	12	0	0	0	0	13	1	0	0	0	0	0	0	0	0	0	k__Fungi	p__Basidiomycota	c__Agaricomycetes	o__Polyporales	f__Polyporaceae	g__Trametes	s__Trametes versicolor	ACGAGTTTTGAAACGAGTTGTAGCTGGCCTTCCGAGGCATGTGCACGCTCTGCTCATCCACTCTACCCCTGTGCACTTACTGTAGATTGGCGTGGGCTCCTTAACGGGAGCATTCTGCCGGACTATGTATACTACAAACACTTTAAAGTATCAGAATGTAAACGTGTCTAACGCATCTATAAAAAAACTTTTAGCAACGGAACTCTTGGCTCTCGCATCGACGAAAAA	4	29
otu.1928	0	0	0	1	0	0	0	0	0	0	0	0	0	0	0	0	0	0	0	k__Fungi	p__Ascomycota	c__Saccharomycetes	o__Saccharomycetales	f__Incertae sedis	g__Candida	s__Candida sp VVT_2012	CTGATTTGCTTAATTGCACCACATGTGTTTTTCTCTGAAACAAACTTGCTTTGGCGGTGGGCCCAGCCTGCCGCCAGAGGTCTAAACATACAAACAATTTTTTAACAACTTGTCACACCAAAAAATTACCAATAGACAAAACTTTCAACAACGGATCTCTTGGTTCTCGCAT	1	1
otu.1929	0	1	0	3	0	0	0	0	2	0	0	0	0	0	0	0	0	0	0	k__Fungi	p__Basidiomycota	c__Agaricomycetes	o__Polyporales	f__Polyporaceae	g__Trametes	s__Trametes versicolor	ACGAGTTTTGAAACGAGTTGTAGCTGGCCTTCCGAGTCATGTGCACGCTCTGCTCATCCACTCTACCCCTGTGCACTTACTGTAGGTTGGCGTTGGCTCCTAAACGGGAGCATTCTGCCGGCCTATGTATACTACAAACACTTTAAAGTATCAGAATGTAAACACGTCTAACTCATCTATAATAAAACTT	3	6
otu.193	0	0	0	0	0	0	0	0	0	0	1	0	0	6	8	0	3	0	0	k__Fungi	p__Ascomycota	c__Dothideomycetes	o__Capnodiales	f__Mycosphaerellaceae			TACTGAGTTCGGGGGCAATCCCAGTCCCGACCTCCAACCCTTTGTGAACTTATCTCGTTGCTTCGGGGGCGACCCTGCCGTTCGCGGCATACCCCCCGAAGGTCATCAAAAAACTGCATTCTTACGTCGGAGTAAAAAGTTAACTTAATAAAACTTTCAACAACGGATCTCTTGGTTCTGGCATCGATGAAGAACGCAGCGA	4	18
otu.1930	0	0	0	11	0	0	0	0	0	0	0	0	0	0	0	0	0	0	0	k__Fungi	p__Basidiomycota	c__Incertae sedis	o__Malasseziales	f__unidentified	g__unidentified	s__uncultured Malasseziales	GTGAAGATTCAAGGGCCAGCCATACAGACGTACAATAAGTGTGTCTCTGGCGGCTCGCATCCACTATACATCCATAAACCCGTGTGCAATGTTCTAAGGAGTAAGAAAGAAGAAGAAGGGGGAGGGAGAGAGAGTGCATGTGCTCTGCATATAACCCTCTCACTCTCCACTCTCTTTCTCTCTCTCCGGTTAATTACAAACTCGTATGGATTTGTATGAACGTGAGATA	1	11
otu.1931	0	2	0	1	0	0	0	0	1	0	0	0	0	0	0	0	0	0	0	k__Fungi	p__Basidiomycota	c__Agaricomycetes	o__Polyporales	f__Polyporaceae	g__Trametes	s__Trametes versicolor	ACGAGTTTTGAGACGAGTTGTAGCTGGCCTTCCGAAGCATGTGCACGCTCTGCTCATCCACTCTACCCCTGGGCACTTACTGTAGGTTAGCGTGGGCTCCTTAACGGGAGCATTCTGCCGGCATATGTATACTACAAACACTTTAAAGTATCAGAATGTAAACGAGTCTAAC	3	4
otu.1932	0	0	0	1	0	0	0	0	0	0	0	0	0	0	0	0	0	0	0	Unassigned							AAAATGTAGAGCGGGTTCGCCCAAACTCTTTTTTATTCTGTGCACTGTTTTTTTTGGCTGGCGGCTGCATGAATTTTTTGTTTCAAGCGTCGTCGGCTGCCCCTGGGTGGAGATAATTTTTTTTTCGAAAAAGATTGTTCTCGCCCAGACACTATTATACTATTAAACGACTGAACCAACAAGAAAATTGTTAACAATAAACAACTTTCAGCAA	1	1
otu.1933	0	0	0	1	0	0	0	0	0	0	0	0	0	0	0	0	0	0	0	k__Fungi	p__Basidiomycota	c__Agaricomycetes	o__Polyporales	f__Polyporaceae	g__Trametes	s__Trametes versicolor	ACGAGTTTTGGAACGAGTTGTAGCTGGCCTTCCGAGGCATGCGCACGCTCTGCCCATCCACTCTACCCCTGTGCACTTACTGTAAGTTGGCGTGGGCTCCTTAACGGGAGCATTCTGCCGGCATATGTATACTACAAACACTTTAAAGTCACAGAATGTAAACGCGTCTAACGCATCTATAATACAACTTTTAGAA	1	1
otu.1934	0	0	0	1	0	0	0	0	0	0	0	0	0	0	0	0	0	0	0	k__Fungi	p__Ascomycota	c__Saccharomycetes	o__Saccharomycetales	f__Incertae sedis	g__Candida	s__Candida sp VVT_2012	CTGATTTGCTTCATTGCACCACATGTGTTTTTCTTTGAAACAAACTTGCTTTTGCTGTGGGCCCAGCCTGCCGCCAGCGGTCTAAACTTACAACCAATTTTATATCAACTTGTCACACCAAATTATAACTAATAGTCAAAACCTTCAACAACGGATCTCTTGG	1	1
otu.1935	0	0	0	1	0	0	0	0	0	0	0	0	0	0	0	0	0	0	0	k__Fungi	p__Ascomycota	c__Dothideomycetes	o__Pleosporales	f__Pleosporaceae			CACAATAACAAGGCGGGCTGGACACCCCCCGCTGGGCACTGCTTCACGTCTTTCGCTGCGGGGCCGGCCCTGCTGAATTATTCACCCTTGTCTTTTGCGTACTTCTTGTTTCCTGGGTAGGCTCGCCCGCCCTCAGGACCAACCACAAACCTTTTCCAATAGCAATCAG	1	1
otu.1936	0	0	0	1	0	0	0	0	0	0	0	0	0	0	0	0	0	0	0	k__Fungi	p__Basidiomycota	c__Agaricomycetes	o__Polyporales	f__Polyporaceae	g__Trametes	s__Trametes versicolor	ACGAGTTTTTAAACTAGTTGTAGCTGGCCTTCCGATGCATGTTCACGCTCTGCTCATCGACTCTACCCCTGTGCACTTACTGTAGGTTGGCGTTGGCTCCTTAACGGGAGCATTCTGCCTGCCTATTTATACTACACACACTTTAAAGTATCAGAATGTAAACGCGTCTAGCGCACCTATAATACAACTTTTAGCAACGGATCTCTTGGCTCTCGC	1	1
otu.1937	0	0	0	17	0	0	0	0	0	0	0	0	0	0	0	0	0	0	0	k__Fungi	p__Ascomycota	c__Saccharomycetes	o__Saccharomycetales	f__Incertae sedis	g__Candida	s__Candida sp VVT_2012	CTGATTTGCTTAATTGCACCACATGTGTTTTTCTTTGAAACAAACTTGCCTTGGCGGTGGGCCCAGCCTGCCGCCAGAGGTCTAAACTTACAACCAATTTTTTATCATCTTGTCACACCAGATTATTACTAATAGTCAAAACTTTCAACAACGGATCTCTTGGCTCTCGCATCGATGAGGAACGCAGCGAAATGCGATAAGTAATGTGAATTGCAGAATTCAGTGAAT	1	17
otu.1938	0	5	0	14	0	0	0	0	10	0	0	0	0	0	0	0	0	0	0	k__Fungi	p__Basidiomycota	c__Agaricomycetes	o__Polyporales	f__Polyporaceae	g__Trametes	s__Trametes versicolor	ACGAGTTTTGAAACGAGTTGTAGCTGGCCTTCCGAGGCACGTGCATGCTCTGCTCATCCACTCTACCCCTGTGCACTTACTGTAGGTTGGCGTGGGCTCCTTAACGGGAGCATTCTGCCGGCCTATGTATACTACAAACACTTTAGAGTATCAGAATGTAAACGCGTCTAACGCATCTATATACAACTCTTAGCAGCGGATCTCTTGGCTCTCGCATCGGTGAAGAAC	3	29
otu.1939	0	0	0	7	0	0	0	0	0	0	0	0	0	0	0	0	0	0	0	k__Fungi	p__Ascomycota	c__Saccharomycetes	o__Saccharomycetales	f__Incertae sedis	g__Candida	s__Candida sp VVT_2012	CTGATTTGCTTAATTGCACCACATGTGTTTTTCTTTGAAACAAACTTGCTTTGGCGGTGGGCCCAGCCTGCCGCCAGAGGTCTAACTTACAACCAATTTTTTATCAACTTGTCACACCAGATTATTACTAATAGTCAAAACTTCCAACAACGGAACTCTTGGTTCTCGCATCGATGAAAAAC	1	7
otu.194	0	0	0	0	0	0	0	0	0	0	0	0	0	0	0	0	0	0	1	k__Fungi	p__Ascomycota	c__Leotiomycetes	o__Helotiales	f__Helotiaceae			CAGAGTTCATGCCCTCACGGGTAGATCTCCCACCCTTGAATATTATACCTTAGTTGCTTTGGCAGGCCGGGGCAACCCCCGGGGCATTGGCATTGGTGTGCCAGCCAGAGGAAACAAACTCTGTTTCTAGTGATGTCTGAGTACTATATCATAGTTAACACTTTCAACAACGAA	1	1
otu.1940	0	0	0	1	0	0	0	0	0	0	0	0	0	0	0	0	0	0	0	k__Fungi	p__Ascomycota	c__Saccharomycetes	o__Saccharomycetales	f__Incertae sedis	g__Candida	s__Candida sp VVT_2012	CTGATTTGCTTAATTGCACCACATGTGTTTTTCTTTGAAACAAACTTCCTTTGGCGTTGGGCCCAGCCTGCCGCCAGAGGTCTAAAATTACAACCAATTTTTTATCAACTTTTCACACCAGATTATTACTATTAGTCAAAACTTTCAACAACGGATCTCTTGGTTC	1	1
otu.1941	0	0	0	1	0	0	0	0	2	0	0	0	0	0	0	0	0	0	0	k__Fungi	p__Basidiomycota	c__Agaricomycetes	o__Polyporales	f__Polyporaceae	g__Trametes	s__Trametes versicolor	ACGAGTTTTGAAACGAGTTGTAGCTGGCCTTCTGAGGCATGTGCACGCTCTGCTCATCCACTCTACCACTGTGCACTTTCTGTAGGTTGGCGTAGGCTCCTTAACGGGAGCATTCTGCCGGCCTATGTATACTACAAACACTTTAAAGTATCAGAATGTAAACGCGTCCAACGCATCTATAATACAACTTTTAGCAACGGATAACTT	2	3
otu.1942	0	0	0	1	0	0	0	0	0	0	0	0	0	0	0	0	0	0	0	k__Fungi	p__Basidiomycota	c__Incertae sedis	o__Malasseziales	f__unidentified	g__unidentified	s__uncultured Malasseziales	GATTCAAGGGCCAGCCGTACAGACGTACAATAAGTGTGTCTCTGGCGGCCCGCATCCACTATACATCCATAAACCCGTGTGCACTGTTCTAAGGAGTAAGAAAAAAGAAAAAGGGGGAGGAAGAGAGAGTGCATGTGCTTTGCATATAACTCTCTCACTCTCCACTCACTTT	1	1
otu.1943	0	0	0	1	0	0	0	0	0	0	0	0	0	0	0	0	0	0	0	k__Fungi	p__Basidiomycota	c__Agaricomycetes	o__Polyporales	f__Polyporaceae	g__Trametes	s__Trametes versicolor	ACGAGTTTTGAAACGAGTTGTAGCCGGCCTTCCGAGGCATGTGCACGCTCTGCTCATCCACTCTACCCCTGTGCACTTACTGTAGATTGGCGTGGGCTCCTAAACGGGAGCATTCTGCCTGCCTATGTATACTACAAACACTTTAGAGTATCAGAATGTAAACGCGTCTAAAGCATCTA	1	1
otu.1944	0	0	0	1	0	0	0	0	0	0	0	0	0	0	0	0	0	0	0	k__Fungi	p__Ascomycota	c__Saccharomycetes	o__Saccharomycetales	f__Incertae sedis	g__Candida	s__Candida sp VVT_2012	CTGATTTGCTTAATTGCGCCACATGTGTTTTTCTTTGAAACAAACTTGCTTTGGCGGTGGGCCCAGCCTGCCGCCAGAGGTCTAACTTACAACCAATTTTTAATCAACTTTTCACACCAGATAATTACTAAAAGTCAAAACTTTCAACAACGGACCTCTTGGT	1	1
otu.1945	0	0	0	1	0	0	0	0	0	0	0	0	0	0	0	0	0	0	0	k__Fungi	p__Basidiomycota	c__Agaricomycetes	o__Polyporales	f__Polyporaceae	g__Trametes	s__Trametes versicolor	ACGAGTTTTGAAACGAGTTGTAGCTGGCCTTCCGAGGCATGTGACCGCTCTGCTCATCCACTCTACCCCTGTGCACTTACTGTAGGTTGGCATGGGCTCATTAACGGGAGCATTCTGCCGGCCTATGTATACAACACACACTTTAAAGTATCAGCATGTAAACGCGTCTAACGCAACTATAATACAAATTTTA	1	1
otu.1946	0	0	0	1	0	0	0	0	0	0	0	0	0	0	0	0	0	0	0	k__Fungi	p__Basidiomycota	c__Incertae sedis	o__Malasseziales	f__Incertae sedis	g__Malassezia		GTGAAGATTTGGGCAGGCAATACGGACGCCAAAAAGTGTCCCTGGCCGCCTACACCCACTGTACATCCACAAACCCGTGTGCACTGTCTTAGAGAAAGGCTTCAGAGAAGTTTTTGTGGCATCTCTAGGGGTCTTTCTTCGCTACAACCTCGAATGGTTAGTATGAACGTGGAACTTGGTTGGAC	1	1
otu.1947	0	0	0	28	0	0	0	0	0	0	0	0	0	0	0	0	0	0	0	k__Fungi	p__Basidiomycota	c__Incertae sedis	o__Malasseziales	f__unidentified	g__unidentified	s__uncultured Malasseziales	GTGAAGATTCAAGGGCCAGCCATACAGACGTACAATAAGTGTGTCTCTGGCGGCTCGCATCCACTATACATCCATAAACCCGTGTGCACTGTTCTAAGAAGTAAGAATGAAGAAGAAGGGGGAGGGAGAGAGAGTGCATGTGCTCTGCATATAACTCTCTCACACTCCACTCTCTTTCTCTCTCTCTCCGGTCAGTTACAAACTC	1	28
otu.1948	0	0	0	1	0	0	0	0	0	0	0	0	0	0	0	0	0	0	0	k__Fungi	p__Ascomycota	c__Saccharomycetes	o__Saccharomycetales	f__Incertae sedis	g__Candida	s__Candida sp VVT_2012	CTGATTTGCTTAATTGCACCACATGTGTTTTTCTTTTAAACAAACTTGCTTTGGCGGTGGGCCCAGCCTGCCGCCAGAGGTCTAAACTTACAACCAATTTATTATAAACTTGTCACACCAGATTATTACTAATAGTCAAAACTTTCAACAACGTAACTCTTGGTTCTTGCAT	1	1
otu.1949	0	0	0	1	0	0	0	0	0	0	0	0	0	0	0	0	0	0	0	Unassigned							ATGAATTAAGCCTTATTCCTGGACGCGCTTCGGCGTTTGAAGGGTTGGCTATCATCCCCATTTACACCCCTGTGCACCCTTTTTTTCAGACTTTTAGGAAATGGCCTCTTCGGAGACCTCAGTACTTTGGGCTGGAAAGAAACCCTTGTGAATGTAAAAAGTTTTGGATGTTCCAATTTGAAAAAATTAAAACAACTATTAACGGTGGATCTCTTGGCTCTCGTATCGA	1	1
otu.195	0	0	0	0	0	0	0	0	0	0	0	0	0	1	0	0	0	0	0	k__Fungi	p__Ascomycota	c__Dothideomycetes	o__Capnodiales	f__Mycosphaerellaceae			TACTGAGTGAGGGAGCAATCCCGACCTCCAACCCTTTGTGAACATATCTTGTTGCTTCGGGGGCGACCCTGCCGTCCGCGGCATTAACCCCGGAGGTCATCAAAACACTGCATTATTACGTCGGAGTAAAAAGTTAATTTAATCAAACTTTCAACAACGGAACTCT	1	1
otu.1950	0	0	0	1	0	0	0	0	0	0	0	0	0	0	0	0	0	0	0	k__Fungi	p__Ascomycota	c__Saccharomycetes	o__Saccharomycetales	f__Incertae sedis	g__Candida	s__Candida sp VVT_2012	CTGATCTGCTTAATTGCACCACATGTGTTTTTCTTTGAAACAAACTTGCTTTGGCGGTGGGCTCAGCCTGCCGCCAGAGGACTAAACTAACAAACAATTTTTTATCAACTTGTCACACCAAATTATTACTAATAGTCAAAACTTTCAACTACGGATCTATTGGTTCTCGCATCGATGAAGAACGCAGCGAAAT	1	1
otu.1951	0	0	0	1	0	0	0	0	0	0	0	0	0	0	0	0	0	0	0	k__Fungi	p__Ascomycota	c__Saccharomycetes	o__Saccharomycetales	f__Incertae sedis	g__Candida	s__Candida sp VVT_2012	CTGATTTGCTTAATTGCACCACATGTGTTTTTCTTTGAAACAAACTTGCTTTGGCGGTGGGCCCAGCCTGCCGCAAGAGGACTAAACTTAAAACAAATTTTTTATAAACTTGTAACACCAGATTATTACTAATAGTCAAAACTTTCAAAAACGGATTTCTTGGTTCTCGCATCGATGAAGAACGCAGCGAAA	1	1
otu.1952	0	0	0	1	0	0	0	0	0	0	0	0	0	0	0	0	0	0	0	k__Fungi	p__Ascomycota	c__Saccharomycetes	o__Saccharomycetales	f__Incertae sedis	g__Candida	s__Candida sp VVT_2012	CTGATTTGCTTAATTGCACCACATGTGTTTTTCTTTGAAACAAACTTGCTTTGGCGGTGGGCCCAGCCTGCCGCCAGAGGTCTAAACTAACAACCAATTTTTTATCAACTTGTCACACCAGAATATTACTAATAGACAAAACTTTCAACAACGGCACCCT	1	1
otu.1953	0	0	0	4	0	0	0	0	0	0	0	0	0	0	0	0	0	0	0	k__Fungi	p__Ascomycota	c__Saccharomycetes	o__Saccharomycetales	f__Incertae sedis	g__Candida	s__Candida sp VVT_2012	CTGATTTGCTTAATTGCACCACATGTGTTTTTCATTGAAACAAACTTGCTTTGGCGGTGGGCCCAGCCTGCCGCCAGAGGTCTAAACTTACAACAAATTATTTATCAACTTGTCACACCAAATTATTACAAATAGTCAAAACTATCAACAACGGATCTCTTGGTTCTCGCATCGATGAAGAACGCAGCGAA	1	4
otu.1954	0	0	0	1	0	0	0	0	0	0	0	0	0	0	0	0	0	0	0	k__Fungi	p__Ascomycota	c__Saccharomycetes	o__Saccharomycetales	f__Incertae sedis	g__Candida	s__Candida sp VVT_2012	CTGATTGCTTAATTGCACCACATGTGTTTCTCCTTGAAACAAACTTGCTTTGGCGGTGGGCCCAGCCTGCCGCCAGAGGTCTAAACTTACAACCAATTTTTTATCAACTTGTCACACCAGATTATTACTAATAGTCAAAACTTTCAACAACGGATCTCTTGGCTCTCGCATCGACGAAGAACGCAGCGTAATGCGTACGTAATATGAAT	1	1
otu.1955	0	0	0	1	0	0	0	0	0	0	0	0	0	0	0	0	0	0	0	k__Fungi	p__Ascomycota	c__Saccharomycetes	o__Saccharomycetales	f__Incertae sedis	g__Candida	s__Candida sp VVT_2012	CTGATTTGCTTAATTGCACCACATGTGTCTTTCTTTGAAGCAAACTTGCTTTGGCGGTGGGCCCAGCTTGCCGCCAGAGGTATAAAATTAAAACCAATTTTTTATCAACTTGTCACACCAGATTATTACTAATAGACAAAACTTTCAACAACGGATCTCTTGGTTCTCGCATCGATGAAGAACGCAGC	1	1
otu.1956	0	0	0	1	0	0	0	0	0	0	0	0	0	0	0	0	0	0	0	k__Fungi	p__Ascomycota	c__Saccharomycetes	o__Saccharomycetales	f__Incertae sedis	g__Candida	s__Candida sp VVT_2012	CTGATTTGCTTAATTGCACCACACGTGTTTTCTTTGAAACAAACTTGCTTTGGCGGTGGGCCCAGCCTGCCGCCAGAGGTCTAAACTTAAAACCAATTTTTTATCAACTTGTCACACCAGATTATTACTAATAGTCAAACCTTTCAAATACGGATCTCTTGGTTCTAGCATCGATGAAGAACGCAGC	1	1
otu.1957	0	0	0	2	0	0	0	0	0	0	0	0	0	0	0	0	0	0	0	k__Fungi	p__Ascomycota	c__Saccharomycetes	o__Saccharomycetales	f__Incertae sedis	g__Candida	s__Candida sp VVT_2012	CTGATTTGCTTAATTGCACCACATGTGTTTTTCTTTTAAACAAACTTGCTTTGGCGGTGGGCCGAGCCTGCCGCCAGAGGTCTAAACTTACAACCAATTTTTTATCAACTTGTCACACCAGATTATTACTAATAGTCAAAACTTTCAACAACGGATCCCTTGTTTCTCGCATCTATGAAGAACTCAGCTAAATGCGATACGTAATATGA	1	2
otu.1958	0	0	0	1	0	0	0	0	0	0	0	0	0	0	0	0	0	0	0	k__Fungi	p__Ascomycota	c__Saccharomycetes	o__Saccharomycetales	f__Incertae sedis	g__Candida	s__Candida sp VVT_2012	CTGATTTGCTTAATTGCACCACCTGTGTTTTTCTTTGAAACAAACTTGCTTTGGCGGTGGGCCCAGCCTGCCGCCAGAGGTCTAAACTTACAACCAATTTTTTATCAACTTGTCACACCAAATTATTACTCATAGAAAAAACTTTCAACAACGGATCTCTTGGTTCTCGCATTGATGAAGAACGCAGCGAAATGAGTTACGTAATATGAA	1	1
otu.1959	0	0	0	2	0	0	0	0	0	0	0	0	0	0	0	0	0	0	0	k__Fungi	p__Ascomycota	c__Saccharomycetes	o__Saccharomycetales	f__Incertae sedis	g__Candida	s__Candida sp VVT_2012	CTGATTTGCTTAATTGCACCACATGTGTTTTTCTTTGAAACAAACTTGCTTTGGCGGTGGGACCAGCCTGCCGCCAGAGGTCTAAACTAACAACCAATTTTTTATCAACTTGTCACACCAGACTGTTACTAATAGTCAAAACTTTCAACAAAGGATCTCTTGGTTCTAGCATCGATGAAGAACGCAGCGAAAT	1	2
otu.196	0	0	0	0	0	0	0	0	0	0	0	0	0	1	0	0	0	0	0	k__Fungi	p__Ascomycota	c__Dothideomycetes	o__Capnodiales	f__Mycosphaerellaceae			TACTGAGTGAGGGAGCAATCCCGACCTCCAACCCTTTGTGAACGCATCATGTTGCTTCGGGGGCGACCCTGCCGTTCGCGGCATTCACCCCGGAGGTAACCAAAACACTGTATTATTACGTCGGAGTAAAACGCTATTTTCATAACACTTTCAACAACG	1	1
otu.1960	0	1	1	2	0	0	0	0	2	0	0	0	0	0	0	0	0	0	0	k__Fungi	p__Basidiomycota	c__Incertae sedis	o__Malasseziales	f__Incertae sedis	g__Malassezia		GTGAAGATTTGGGCAGGCCATACGGACGCCAAAAAGTGTCCCTGGCAGCCTACACCCACTATACATCCACAAACCCGTGTGCACTGTCATGGAGAAAGGCTTCAGAGAAGTTCTTTGCGGCCTCTCTTGGGGTCTTTCTTCGCTACAAACTCGAATGGTTAGTATGAACGTGGAACCTGGTTGGACAGTCACTGGCCCAACAACTATACACAAATTTCGACAAC	4	6
otu.1961	0	0	0	2	0	0	0	0	0	0	0	0	0	0	0	0	0	0	0	Unassigned							GTGAAGATTCAAGGGCCAGCCATACAGACGTACAATAAGTGTGTCTCTGGCGGCTCGCATCCACTATACATCCATAAAACCGTGCGAACTGTTCTAAGGAGTAAGAAAGAAGAAGAAGGGGGAGGGAAAGAGAGTGCATGTACTTTGCATATAACTCTCTCACTCTCCACTCTCTTTCTCTCTATCTCTCCG	1	2
otu.1962	0	0	0	1	0	0	0	0	0	0	0	0	0	0	0	0	0	0	0	k__Fungi	p__Ascomycota	c__Saccharomycetes	o__Saccharomycetales	f__Incertae sedis	g__Candida	s__Candida sp VVT_2012	CTGATTTGCTTAATTGCACCACATGTGTTTTTCTTCGAAACAAACTTGCTTTGGCGTTGGGCCCAGCCTGCCGCCAGAGGTCTAAACTTACAAACAATTTTTTATTAACTTTTCACACCAGATTATTGCTAATATTCAAAACTTTCAACAACGGATCTCTTGGTTCTCACATCGATGAAGAACGCAGCGAAAT	1	1
otu.1963	0	1	0	1	0	0	0	0	0	0	0	0	0	0	0	0	0	0	0	k__Fungi	p__Basidiomycota	c__Agaricomycetes	o__Polyporales	f__Polyporaceae	g__Trametes	s__Trametes versicolor	ACGAGTTTTCAAACGAGTTGTAGCTGGCCCTCCGAGGCATGTGCACGCTCTACTCATCCACTCTACCCCTGTGCACTTACTGTGGGTTGGCGTGGGCTCCTTAACGGGAGCATTCTGCCGGCCTATGTATACTACAAACACTTTAAAGTAACAGAATGTAAACGCGACTAACGCA	2	2
otu.1964	0	0	0	1	0	0	0	0	0	0	0	0	0	0	0	0	0	0	0	k__Fungi	p__Ascomycota	c__Saccharomycetes	o__Saccharomycetales	f__Incertae sedis	g__Candida	s__Candida sp VVT_2012	CTGATTTTCCTAATTGCCCCACATGTGTTTTTCTTTGAAACAAACTTGCTTTGGCGGTGGGCCCAGCCTGCCGCCAGAGGTCTAAACTTACAACCAATTTTTTATCAACTTGTCACACCAGATTATTACTAATAGTCAAAACTTTCAACAACGGATCTCTTGGTTCTCGCATCGGCCAAGAA	1	1
otu.1965	0	0	0	1	0	0	0	0	0	0	0	0	0	0	0	0	0	0	0	k__Fungi	p__Ascomycota	c__Saccharomycetes	o__Saccharomycetales	f__Incertae sedis	g__Candida	s__Candida sp VVT_2012	CTGATTTACCTAATTGCACCACATGTGTTTTTCTTTGAAACAAACTTGCTTTGGCGGTGGGCCCAGCCTGCCGCCCGAGGACTAAACTTACAACCAATTATTTAACAACTTCTCACACCGGATTATTACAAATAGTCAAAACTTTCAACAACGGATCACTTGGTTCTCGCATCGATAAAGAACGCAGCGAAATGCGATACGTAATATGAATTG	1	1
otu.1966	0	0	0	1	0	0	0	0	0	0	0	0	0	0	0	0	0	0	0	k__Fungi	p__Basidiomycota	c__Agaricomycetes	o__Polyporales	f__Polyporaceae	g__Trametes	s__Trametes versicolor	ACGAGTTTTGAAACGAGTTGTAGCTGGCCTTCCGAGGCATGTGCACGCTCTGCTCATCAACCCTACCCCTGTGCACTTACTATAGGTTGGCGTGGACTCCTTAACGGGAGCATTCTGCCGGCCTATGTATCCTACAAACACTTTACAGTATCAGAATGTAAACGCGTCTAACGCATCTA	1	1
otu.1967	0	0	0	15	0	0	0	0	0	0	0	0	0	0	0	0	0	0	0	k__Fungi	p__Ascomycota	c__Saccharomycetes	o__Saccharomycetales	f__Incertae sedis	g__Candida	s__Candida sp VVT_2012	CTGATTTGCTTAATTGCACCACATGTGTTTTTCTTTGAAACAAACTTGCTTTGGCGGTGGGCCCAGCCTGCCGCCAGAGGTCTAAACTTACAACCAATTTTTTTATCAACTTGTCACACCAGATTTTTACTAATAGTCAAAACTTTCAACAACGGATCTCTTGGTTCTCGCATCGACGAAGAGCGCAGCGAAATGCGCTACGTAATATGAATTGCAGATATTCG	1	15
otu.1968	0	0	0	1	0	0	0	0	0	0	0	0	0	0	0	0	0	0	0	k__Fungi	p__Basidiomycota	c__Incertae sedis	o__Malasseziales	f__Incertae sedis	g__Malassezia		GTGAAGATTTGGGCAGGCCATTCGGACGCCAAAAAGTGTCCCTGGCCGCCTACACCCACTATACATCCACAAACCCGTGTGCACTGTCTTGGAGAAAGGCTTCAGAGAAGTTCTTTGTGGCCTCCCTTGGGGTCTTTCTTCGCTACAAACCAGAATGATTAGTATGAAC	1	1
otu.1969	0	0	0	1	0	0	0	0	0	0	0	0	0	0	0	0	0	0	0	k__Fungi	p__Ascomycota	c__Dothideomycetes	o__Pleosporales	f__Pleosporaceae			CACAATAACAAGGCGGGCTGGACACCCCCCGCTGGGCACTGCTTCACGGCGTGCGCGGCGGGGCCGGCCCTGCTGAATTATTCACCCGTGTCTTTTGCGTACTTCTTGTTTCCTGGGTGGGCTCGCCCGCCCCCAGACCCAACCCAAACCCTTTTCCA	1	1
otu.197	0	0	0	0	0	0	0	0	0	0	0	0	0	1	0	0	0	0	0	k__Fungi	p__Ascomycota	c__Dothideomycetes	o__Capnodiales	f__Mycosphaerellaceae	g__unidentified	s__Mycosphaerellaceae sp	TACTGAGTGAGGGAGCAATCCCGACCTCCAACCCTTTGTGAACGCATCATGTTGCTTCGGGGGCGACCCTGCCGTTCGCGGCATTCCCCCCGGAGGTAACAAAAACACTGCATTCTTACGTCGGAGTAAAAAGTTAATTTAATAACCCTTTCAACAACGGATCCC	1	1
otu.1970	0	0	0	1	0	0	0	0	0	0	0	0	0	0	0	0	0	0	0	k__Fungi	p__Ascomycota	c__Dothideomycetes	o__Pleosporales	f__Pleosporaceae			CACAATAACAAGGCGGGCTGGACACCCCCCGCCGGGCACTGCTTCAAGGCGTGCGCGGCGGGGCCGGCCCTGCTGAATTATTCACCCGAGTCTTTTGCGTACTTCTTGTTTCCTGGGTGGGCTCGCCCGCCCTCAGGAACAACCACAAACCTTTTGCAATAGCACACA	1	1
otu.1971	0	0	0	1	0	0	0	0	0	0	0	0	0	0	0	0	0	0	0	k__Fungi	p__Basidiomycota	c__Agaricomycetes	o__Polyporales	f__Polyporaceae	g__Trametes	s__Trametes versicolor	ACGAGTTTTGAAACGAGTTGTAGATGGCCTTCCGCGGCGTGTGCAAGCTCAGCTCATCCACTCTACCCCTGTGCACTTACTGTAGATTAGCGTGGGCTCCTTAACGGGAGCATTCTGCCGGCCTATGTATACTACAAACACTTTAAAGTATCAGAATGTAAACGCGTCTAACGCAACTATAATAAAACTTTTAGCAAC	1	1
otu.1972	0	1	0	9	0	0	0	0	0	0	0	0	0	0	0	0	0	0	0	k__Fungi	p__Ascomycota	c__Dothideomycetes	o__Pleosporales	f__Pleosporaceae			CACAATAACAAGGCGGGCTGGACACCCCCCGCTGGGCACTGCTTCACGGCGTGCGCGGCGGGGCCGGCCCTGCTGAATTATTCACCCGCGTCTTTCGCGTACTTCTTGTTTTCTGGGTGGGCTCGCCCGCCCTCAGGACCAACCACAGACCTTTTGCAATAGCAAACAGCGTCAGTAACAACGTAATTAATTACAACTTTCAACAACGGATCTCTAGGGTCTGGCATCG	2	10
otu.1973	0	0	0	3	0	0	0	0	1	0	0	0	0	0	0	0	0	0	0	k__Fungi	p__Basidiomycota	c__Agaricomycetes	o__Polyporales	f__Polyporaceae	g__Trametes	s__Trametes versicolor	ACGAGTTTTGAAACGAGTTGTAGCTGGCCTTCCGAGGCATGTGCACGCTCTGCTCATCCACTCTACCCCTGTGCACTTACTGTAGGTTGGCGTGGGCTCCTTAACGGGAGCATTCTGCCGGCCTATGTATACTACAACAACTTTACAGTATCAGAATGTAAACGCGTCCAAAGCATCTAAAATACA	2	4
otu.1974	0	0	0	1	0	0	0	0	0	0	0	0	0	0	0	0	0	0	0	k__Fungi	p__Ascomycota	c__Dothideomycetes	o__Pleosporales	f__Pleosporaceae			CACAATAACAAGGCGGGCTGGACACCCCCAGCTGGGCACTGCTTCACGGCGTGCGCGGCGGGGCCGGCCCTGCTGAATTATTCACACGTGTCTTTTGCGTACTTATTGTTTCCTGGGTGGGCTCGCCCGCCCTCGGGACCAACCACAAACCTTTTGCACTAG	1	1
otu.1975	0	0	0	1	0	0	0	0	0	0	0	0	0	0	0	0	0	0	0	k__Fungi	p__Ascomycota	c__Saccharomycetes	o__Saccharomycetales	f__Incertae sedis	g__Candida	s__Candida sp VVT_2012	CTGATTTGCTTAATTGCATCACATGTGTTTTTCTCTGAAACAAATTTGCTTTGGCGGTGGGCTCAGCCTGCCGCCAGAGGTCTAAACTTTCAACCAATTTTTTATCAACTTGTCACACCAGGTTATTACTAATAGTCAAAACTTTCAACAACGGAACTC	1	1
otu.1976	0	151	0	320	0	0	0	0	0	0	2	0	0	0	0	0	0	0	0	k__Fungi	p__Ascomycota	c__Dothideomycetes	o__Pleosporales	f__Pleosporaceae			CACAATAACAAGGCGGGCTGGACACCCCCCGCTGGGCACTGCTTCACGGCGTGCGCGGCGGGGCCGGCCCTGCTGAATTATTCACCCGTGTCTTTTGCGTACTTCTTGTTTCCTGGGTGGGCTCGCCCGCCCTCAGGACCAACCACAAACCTTTTGCAATAGCAATCAGCGTCAGTAACAACGTAATTAATTACAACTTTTTAACATCTGACCTCAAATCAGGCAGGA	3	473
otu.1977	0	0	0	2	0	0	0	0	0	0	0	0	0	0	0	0	0	0	0	k__Fungi	p__Ascomycota	c__unidentified	o__unidentified	f__unidentified	g__unidentified	s__uncultured Capnocheirides	CTGAGTGAGGGCCGAAAGGTCCGACCTCCAACCCTTTGTCATCCGACTCTGTTGCCTCGGGGGCGACCCGGCCTTCGGGCGTCTTGGGGCCCCCGGTGGACTATAACACTGCATCTTTGCGTCCGAGTAAACATTTAATTTATTAAAACTTTTAACAACGGATCTCTTGGTTCTGGCATCGATGAAGAACGCAGCGAAATGCGATAAGTAATGTGAATTGCAGAATTC	1	2
otu.1978	0	0	0	2	0	0	0	0	0	0	0	0	0	0	0	0	0	0	0	k__Fungi	p__Ascomycota	c__Dothideomycetes	o__Pleosporales	f__Pleosporaceae			CGCAATAACAAGGCGGGCTGGACACCCCCCGCTGGGCACTGCTTCACGGCGTGCGCGGCGGGGCCGGCCCTGCTGAATTATTCACCAGTACCTTTTGCGTACTTCTTGTTTCTTGGGTGGGCTCGCCCGTCCTCAGGACCAACCACAAACCTTTTGCAATAGCAATCAGCGTCAGTAACAAAGTAATTAATTACAACTTTCAACAAC	1	2
otu.1979	0	0	0	3	0	0	0	0	0	0	0	0	0	0	0	0	0	0	0	k__Fungi	p__Ascomycota	c__Saccharomycetes	o__Saccharomycetales	f__Incertae sedis	g__Candida	s__Candida sp VVT_2012	CTGATTTGCTTAATTGCACCACATGTGTTTTTCTTTGAAACAAACTTGCCTTGGCGGTGGGCACAGCCTGCCGCCAGAGGTCTAAACTTAAAACCAATTTTTATCAACTTGTCACACCAGATTAATACTAATAGTCAAAACTTTCAACAACGGATCTCTTGGTTCCCGCATCGATGAAGAACGCAGCGAAATGCGTTACATAATATGAA	1	3
otu.198	0	0	0	0	0	0	0	0	0	0	0	0	3	4	0	0	0	0	0	k__Fungi	p__Ascomycota	c__Dothideomycetes	o__Capnodiales	f__Mycosphaerellaceae	g__Sphaerulina		TACCGAGTGAGGGCCTTCGGGCTCGACCTCCAACCTTTTGTGAACACATCTTGTTGCTTCGGGGGCGACCCTGCCGTTCCGACGGCGAGCGCCCCCGGAGGCCTTCAAACGCTGCATCTTTGCGTCGGAGTTTGAGTTAATTTAATAAAACTTTCAACAACGGATCTCTTGGTTCTGGCATCGATGAAGAACGCGGCGAAATGCGATAAGTAATGTGAATTGCAGAAT	2	7
otu.1980	0	0	0	1	0	0	0	0	0	0	0	0	0	0	0	0	0	0	0	k__Fungi	p__Basidiomycota	c__Incertae sedis	o__Malasseziales				GTGAAGATTTGGGCAGGCCATACGGACGCCAAAAAGTGTCCCTGGCCGCCTACACCCACTATACATCCACAAACCCGTGTGCACTGTCATAGAGAAAGGATTCAGAGAAGTTTTTTGTGGCCTCTCTTGGGGTCTTTCTTCGCTACACACTAGAATGGTTAGTCTGAACGTGGAACTTGGTTGGACAGT	1	1
otu.1981	0	0	0	1	0	0	0	0	0	0	0	0	0	0	0	0	0	0	0	Unassigned							GTGAAGATTCAGGGGCCAGCCATACAGACGTACAATAAGTGTGTCTATGGCGGCTCGCATCCACTATACATTCATAAACCCGTGTGCACTGTTCTAAGGAGTAAGAAAGAAGAAGAAGGGGGAGGGAGAGAGAGTGCATGTGCTTTGCATATAACTCTCTCCCTCTCCACACTATTT	1	1
otu.1982	0	0	0	1	0	0	0	0	0	0	0	0	0	0	0	0	0	0	0	k__Fungi	p__Ascomycota	c__Saccharomycetes	o__Saccharomycetales	f__Incertae sedis	g__Candida	s__Candida sp VVT_2012	CTGATTTGCTTAATTGCACCACATGTGTTTTTCTTTGAAACAAACTTGCTTTGGCGATGGGCCCAGCCTGCCGCCAGAGGACTAAACTTACAAACAATTTTTTACCAACTTGTTACACCAGATTATTACTAATAGTCAAAACTTTCAACAACGGAACTCTTGGTTC	1	1
otu.1983	0	0	4	1	0	0	0	0	0	0	0	0	0	0	0	0	0	0	0	k__Fungi	p__Basidiomycota	c__Tremellomycetes	o__unidentified	f__unidentified	g__unidentified	s__Tremellomycetes sp	ATGAAACTTGGTTGAAGTCCTTGTAGCTGGCGAAAGCATGTGCTCGCTTCTTCCTTAATCCATTTCAACACCTGTTTACTCTCGGAGGGCATCTTTGATTAGAACCCCTTCTGTATAACAAACTCTGATAACTTTGAATGTTCATTTGGCCGAAAGGCTATAATATTATAACAACTTTTAACAACGGATCTATTGGCTATCGCATCGATGACGAACGCAGCGAA	2	5
otu.1984	0	0	0	2	0	0	0	0	0	0	0	0	0	0	0	0	0	0	0	k__Fungi	p__Ascomycota	c__Saccharomycetes	o__Saccharomycetales	f__Incertae sedis	g__Candida	s__Candida sp VVT_2012	CTGATTTACTTAATTGTACCACATGTGTTTTTCTTTGAAACAAACTTGCTTTGGCGGTGGGCCCAGCCTGCCGCCAGAGGACTAAACTTACAACCAATTTTTTATCAACTAGTCACACCAGATTATTACCAGTAGTCAAAACTTTCAACAACGGATCTCTTGGTTCTCGCATCGATGAAGAACGCAGCGAAATGCGATACGTAATATGAATTGCAGATATTCGTGAAA	1	2
otu.1985	0	0	0	1	0	0	0	0	0	0	0	0	0	0	0	0	0	0	0	k__Fungi	p__Ascomycota	c__Saccharomycetes	o__Saccharomycetales	f__Incertae sedis	g__Candida	s__Candida sp VVT_2012	CTGATTTGCTTAATTGCACCACATGTGTTTTTCTTTGAAACAAACTTGCTTTGGCGGTGGGCCCAGCCTGCCGCCAGAGGTCTAAACTTACAACCAATTTTTTTCCAACTTGTCACACCAGATTATTAATAATAGTAACAACTTTCAACAACGGATCTCTTGGTTCTCGCATCGAAGAAGAACG	1	1
otu.1986	0	0	0	5	0	0	0	0	0	0	0	0	0	0	0	0	0	0	0	k__Fungi	p__Ascomycota	c__Saccharomycetes	o__Saccharomycetales	f__Incertae sedis	g__Candida	s__Candida sp VVT_2012	CTGATTTGCTTAATTGCACCACATGTGTTTTTCTTTGAAACAAACTTGCTTTGGCGGTGGGCACAGCCAGCCGCCAGAGGTCTAAACTTAAAACCAATTTTTTATCAACTTGGCACACCAGATTATTACTAATAGTCAAAACTTTCAACAACGGAACTCTTGGTTCTCGCATAGATGAAGAACGCAGCGAAATGCGTTACGTAATATGAATTGCAGATATT	1	5
otu.1987	0	0	0	1	0	0	0	0	0	0	0	0	0	0	0	0	0	0	0	k__Fungi	p__Ascomycota	c__Saccharomycetes	o__Saccharomycetales	f__Incertae sedis	g__Candida	s__Candida sp VVT_2012	CTGATTTGCTTAATTGCACCACATGTGTTTTTCTTTGAAACAAAATTGCTTTGGCGTTGGGCCCAGCCTGCCGCCAGAGGTCTAAACTAACAACAAATTTTTTATCAACTTGTCACACCAGATTATTACTAATAGTCAAAACTTTCAACAACGGATCTCTTGGTTCTCGCATCGATGAAGAATGCAGCGAAAAGCGATCAGTAATGTGAATTGCAGAATTCAGTGAAT	1	1
otu.1988	0	0	0	1	0	0	0	0	0	0	0	0	0	0	0	0	0	0	0	k__Fungi	p__Ascomycota	c__Saccharomycetes	o__Saccharomycetales	f__Incertae sedis	g__Candida	s__Candida sp VVT_2012	CAGATTTGCTTAATTGCACCACATGTGTTTTTCTTTAAAACAAACTTGCTTTGGCGGTGGGCCCAGCCTGCCGCCAGAGGTCTAAACTAACAACCAATTTTTTATCAACTTGTCACACCAAATAATTACTAATAGTCAAAACCTTCAACAACGGATCTCTTGGCTCTCGCATCGATGAAGAACGCAGCGAAATGCGTTACGTAATATGA	1	1
otu.1989	0	0	0	2	0	0	0	0	0	0	0	0	0	0	0	0	0	0	0	k__Fungi	p__Ascomycota	c__Saccharomycetes	o__Saccharomycetales	f__Incertae sedis	g__Candida	s__Candida sp VVT_2012	CTGATTTGCTTAATTGCACCACATGTGTTTTTCTTTGAAACAAACTTGCTTTGGCGGTGGGCCCAGCCTGCCGCCAGAGGACTAAACTTACAACCAATTTATTATCAACTTGTCACACCAAATTATTACTAATAGTAAAAACTTTCAACAACGGATCTCTTGGTTCTCGCATAGATGAAAAACGCAGAGAAATGCGATACGTAATATGAATTGCAGATAT	1	2
otu.199	0	0	0	0	0	0	0	0	0	1	0	1	0	5	0	0	0	0	0	k__Fungi	p__Ascomycota	c__Leotiomycetes	o__Helotiales				TACAGTGTTTCCTGCCCTAACGGGTAGAAACCCCACCCTTGTATATTATACCTTAGTTGCTTTGGCAGGCCGGGGCAACCCCCGGGGCTTCGGCCTTGGTGTGCCTGCCAGAGGAAACAAACTCTGTTTTTAGTGATGTCTGAGTACTATATAATAGTTAAAACTTTCAACAACGGATCTCTTGGTTCTGGCATCGATGAAGAACGCAGCGAAATGCGATAAGTAATGG	3	7
otu.1990	0	0	0	1	0	0	0	0	0	0	0	0	0	0	0	0	0	0	0	k__Fungi	p__Ascomycota	c__Saccharomycetes	o__Saccharomycetales	f__Incertae sedis	g__Candida	s__Candida sp VVT_2012	CTGATTTGCTTAATTGCACCACATGTGTTTTTCTTTTAAACAAACTTGCTTTGGCGGTGTACCCAGCCTGCCGCCAGAGGTCTAAACTTACAACCAATTTTTTATCAACCTGTCACACCAGATTATTACTAGTAGTCAAAACTTTCAACAACGGATCCCTTGGTTCTCGCATCCATGAAGAACGCAGCGAAATGCGA	1	1
otu.1991	0	0	0	1	0	0	0	0	0	0	0	0	0	0	0	0	0	0	0	k__Fungi	p__Ascomycota	c__Saccharomycetes	o__Saccharomycetales	f__Incertae sedis	g__Candida	s__Candida sp VVT_2012	CTGATTTGCTTAATTGCACCACATGTGTCTTTCTTTGAAACAAACTTGCTTTGGCGGTGGGCCCAGCCTGCCGCCAGAGGTCTAAACTTAAAACCAATATTTTATCAACTCGTCACACCAGATTATTATTAATAGTCAAAACTTTCAACAACGGATCTCTTGGT	1	1
otu.1992	0	0	0	1	0	0	0	0	0	0	0	0	0	0	0	0	0	0	0	k__Fungi	p__Ascomycota	c__Saccharomycetes	o__Saccharomycetales	f__Incertae sedis	g__Candida	s__Candida sp VVT_2012	CTGATTTGCTTAATTGCACCACATGTGTTTTTCTTTGAAACAAACTTGCTTTGGCGGTGGGCTCAGCCTGCCGCCAGAGGACTAAACTTACAACCAATTATTTGTCAACCTGTCACACCAGATTATTACTAATAGTCAAAACTTTCAACTACGGAACTCTTGGTTCTCGCATCGATGAAGAACGCAGCGAAATGCGATACGTAGTATGAAT	1	1
otu.1993	0	0	0	2	0	0	0	0	0	0	0	0	0	0	0	0	0	0	0	k__Fungi	p__Ascomycota	c__Saccharomycetes	o__Saccharomycetales	f__Incertae sedis	g__Candida	s__Candida sp VVT_2012	CTGATTTGCTAAATTGCACCACATGTGTTTTTCCTTGAAACAAACTTGCTTTGGCGGTGGGCCCAGCCTGCCGCCAGAGGTCTAAACTTACAACAAATTTTTTATCAACTTGTCACACCAGATTATAACTAATAGTCAAAACTTTCAACGACGGATCTCTTGGTTCTCGCATCGATGAAGAACGCAGCGAAATGAGTTACGTAATA	1	2
otu.1994	0	0	0	1	0	0	0	0	0	0	0	0	0	0	0	0	0	0	0	k__Fungi	p__Ascomycota	c__Saccharomycetes	o__Saccharomycetales	f__Incertae sedis	g__Candida	s__Candida sp VVT_2012	CTGATTTGCTAAATTGCACCACATGTGTTTTTCCTTGAAACAAACTTGCTTTGGCGGTGGGCCCAGCCTGCCGCCAGAGGTCTAAACTTACAACCAAATTTTTATCAACTTATCACACCAAATTATTACTAATAGTCAAAACTTTCAACGACGGATCTCTTGGTTCTCGCATAGATGAAGAACGCAGCGAAATGCGTT	1	1
otu.1995	0	0	0	1	0	0	0	0	0	0	0	0	0	0	0	0	0	0	0	k__Fungi	p__Ascomycota	c__Saccharomycetes	o__Saccharomycetales	f__Incertae sedis	g__Candida	s__Candida sp VVT_2012	CTGATTTGCTTAATTGCACCACATGTGTCTTTCTTTGAAGCAAACTTGCTTTGGCGGTGGGCCAAGCCTGCCGCCAGAGGTCTAAACTTACAACCAATTTTTTATCAACTTATCACACCAGATTATTACTAATAGTAAAAACTTTCAACAACGGATCTCTTGGTACTCG	1	1
otu.1996	0	0	0	2	0	0	0	0	0	0	0	0	0	0	0	0	0	0	0	k__Fungi	p__Ascomycota	c__Dothideomycetes	o__Pleosporales	f__Pleosporaceae			CACAATAACAAGGCGGCCTGGACACCCCCCGCCGGGCACCGCTTCACGGCGTGCGCGGCGGGGCCGGCCCTGCTGAATTATTCACCCGTGTCTTTTGCGTAATTCTTGTCTCCTGGGTGGGCTCGCCCGCCCTCAGGACCAACCACAAACCTTTTGCAATAGCAATCAGCTTCA	1	2
otu.1997	0	0	0	2	0	0	0	0	0	0	0	0	0	0	0	0	0	0	0	k__Fungi	p__Basidiomycota	c__Incertae sedis	o__Malasseziales	f__unidentified	g__unidentified	s__uncultured Malasseziales	GTGAAGATTCAAGGGCCAGCCATACGGACGTACAATAAGTGTGTCTCTGGCGGCTCGCATTCGCTATACATCCATAAACCCGTGTGCACTGTTCTAAGGGGTAAGAAAGAAGAAGAAGGGGGAGGGAGAGAGAGTGCATGTGCTTTGCATATAACTCTCTCACTCTCCACTCTCTTTCTCTCTCTCTCCGGTTAATTACAAACTCGTATGAATTTGTATGAACGTGAGA	1	2
otu.1998	0	0	0	1	0	0	0	0	0	0	0	0	0	0	0	0	0	0	0	k__Fungi	p__Ascomycota	c__Saccharomycetes	o__Saccharomycetales	f__Incertae sedis	g__Candida	s__Candida sp VVT_2012	CTGATTTGCTTAATTGCGCCACACGTGCTTTTCTTTGAAACAAACTTGCTTTGGCGGTGGGCCCAGCCTGCCGCCAGAGGTCTAAACTTAAAAACAATTTTTTATCAACTTGTCACACCAAAATAATACTAATAGTCGAAACTTTCAACAACGGATCTCTTGGTTCTCGCATCGATGAAGAACGCAGCGAAATGCGTTACGTAATATGAATTGCAGATATTC	1	1
otu.1999	0	0	0	1	0	0	0	0	0	0	0	0	0	0	0	0	0	0	0	k__Fungi	p__Basidiomycota	c__Incertae sedis	o__Malasseziales				ACGAGTTTTGAAACGAGTTGTAGCTGGCCTTCCGTAGAGCATGCCTGTTTGAGTGCCGTGAATTCTCCCATCCCAAGCGGTTTTTATCAAAGAATTGCTAGGCGATGGGGTCGAGATGGGCGTTATTATAACTGCTTTTCTTCTCTAGAAAAAGCTCGCCCGAAAAACAGCTAACGCCTCTGGGCCACTTTGCATCCGCTTCTCTGAGGGGAGAAGCGGCCAAGCGCG	1	1
otu.2	1	0	0	0	0	24	0	0	0	0	0	0	23	0	5	30595	4	42	0	k__Fungi	p__Ascomycota	c__Eurotiomycetes	o__Eurotiales	f__Trichocomaceae	g__Penicillium		TACCGAGTGAGGGCCCTCTGGGTCCAACCTCCCACCCGTGTTTATTTTACCTTGTTGCTTCGGCGAGCCTGCCTTTTGGCTGCCGGGGGACATCTGTCCCCGGGTCCGCGCTCGCCGAAGACACCTTAGAACTCTGTCTGAAGATTGTAGTCTGAGATTAAATATAAATTATTTAAAACTTTCAACAACGGATCTCTTGGTTCCGGCATCGATGAAGAACGCAGCGAAA	7	30694
otu.20	2	1	4642	2	0	0	1	0	2	4	5	0	0	0	0	0	0	0	0	k__Fungi	p__Ascomycota	c__Leotiomycetes	o__Helotiales				CAGAGAACTTGCCCTTCGGGGTAGATCTCCCACCCTTTGTTTACAATACCATTGTTGCTTTGGCAGGCCCGTCTTCGGGCCACCGGCTTCGGCTGGTCAGTGCCTGCCAAAGGACCCAAAACTCTTTATAATTTATTGTCTGAGTACTATATAATAGTTAAAACTTTCAACAACGGATCTCTTGGTTCTGGCATCGATGAAGAACGCAGCGAAATGCGATAAGTAATGT	8	4659
otu.200	0	0	0	0	0	0	0	0	0	0	0	1	0	5	0	0	0	0	0	k__Fungi	p__Ascomycota	c__Dothideomycetes	o__Capnodiales	f__Mycosphaerellaceae	g__Sphaerulina		TACCGAGTGAGGGCCTTCGGGCTCGACCTCCAACTCTTTGTGAACACATCTTGTTGCTTCGGGGGCGACCCTGCCGTTCCGACGGCGAGCGCCCCCGGAGGCCTTCAAACACTGCATCTTTGTGTCGGAGTTTAAGTAAATGTAAACAAACCTTTCCACAACGGATCCCTTGATTCTGGCATCGATGAAGAACCCAGCGAAATGCGA	2	6
otu.2000	0	0	0	1	0	0	0	0	0	0	0	0	0	0	0	0	0	0	0	k__Fungi	p__Ascomycota	c__Saccharomycetes	o__Saccharomycetales	f__Incertae sedis	g__Candida	s__Candida sp VVT_2012	CTGATTTGCTTAATTGCACCACATGTGTTTTTCTTTGAATCAAACTTGCTTTGGCGGTGGGCCCAGCCTGCCGCCAGAGGTTTAAACTTACAACCAATTTTTTATCAATTTGTCATAACAGATTATTACTAATAGTCAAACCTTTCAACAACGGATCTCTTGGTTCTCGCATCGATGAAGA	1	1
otu.2001	0	0	0	1	0	0	0	0	0	0	0	0	0	0	0	0	0	0	0	Unassigned							GTGAAGATTTAAGGGCCAGCCATACAGACGTATAATAAGTGTGTCTCTGGCGGCTCGCATCCACTATACATCCATAAACCTGTGTGCACTGTTCTAAGGAGTAAGAAAGAAGAAGAAGGGGGAAGGAGAGAGAGTGCATGTTCTTTGCATATAACTCTCTCACTCCCC	1	1
otu.2002	0	0	0	3	0	0	0	0	0	0	0	0	0	0	0	0	0	0	0	k__Fungi	p__Ascomycota	c__Saccharomycetes	o__Saccharomycetales	f__Incertae sedis	g__Candida	s__Candida sp VVT_2012	CTGATTTGCTTAATTGCACCACATGTGTTTTTCTTTGAGACAAACTTGCTTTGGCGGGGGCTCAGCCTGCCGCCAGAGGTCTAAACTTACAACCGATTTCTTATCAACTTGTCACACCAGATTATTACTAATAGTCAAAACTTTCAACAACGGATCTCTTGGTTCTCGCATCGATGAAGAACGCAGCGAAATGCGTTACGTACTATGAATTGCAGATATTCGT	1	3
otu.2003	0	0	0	1	0	0	0	0	0	0	0	0	0	0	0	0	0	0	0	k__Fungi	p__Basidiomycota	c__Agaricomycetes	o__Polyporales	f__Polyporaceae	g__Trametes	s__Trametes versicolor	ACGAGTTTTGAAACGCGTTGTAGCTGGCCTTCCGAGGCATGTGCACGCTCTGCTCATCCACTCTACACCTGTGCACTTACTGTAGGTTGGCGTGGACTCCTTAACGGGAGCATTCTGCCGACATATGTATACTACAAACACTTTCAAGTATCAGAATGTAAACGCATCTAACGCATCTATAATACAAATTTTAGCAACGGTTC	1	1
otu.2004	0	0	0	1	0	0	0	0	0	0	0	0	0	0	0	0	0	0	0	k__Fungi	p__Ascomycota	c__Saccharomycetes	o__Saccharomycetales	f__Incertae sedis	g__Candida	s__Candida sp VVT_2012	CTGATTTGCTTAATTGCACCACATGTGTTTTTCTTTGAAACAAACTTGCTTTGGCGGTGGGCCCAGCCTGCCGCCAGAGGTCTAAACTTACAACCAATTTATAATCAACTTGTCACACCAGAATATGACTAATAGTCAAAACTTTCAACAACGGACCTCTTGGATCTCGCA	1	1
otu.2005	0	0	0	1	0	0	0	0	0	0	0	0	0	0	0	0	0	0	0	k__Fungi	p__Ascomycota	c__Saccharomycetes	o__Saccharomycetales	f__Incertae sedis	g__Candida	s__Candida sp VVT_2012	CTGATTTGCTTAATTGCACCACATGTGTTTTTCTTTGAAACAAACTTGCCTTGTCGGTTGGCCAAGCCTGCCGCCCGAGGTCTAAACTTACAACCAATTTTTTATCAACTTGTCCCACCAGATTATTACTAATAGTCAAAACTTTCAACAACGGATCTCTTGGTTCTCGC	1	1
otu.2006	0	0	0	1	0	0	0	0	0	0	0	0	0	0	0	0	0	0	0	Unassigned							CTGATTAAAAATCCATTCACTACCCCCTTCGGGGCGAATGGTGCGTGTATGATACTCTATCTTAGACTCCTGCATCTCGGTTCGCCGGGTGCTCGCTATATTCGAGAGGCATGTTCAAAGCTTGTATTTGATACGTAGTGCGGCTCACTTGCGTCGTGGCACGCTGCTCGATTGCGGAGTTACCG	1	1
otu.2007	0	0	0	6	0	0	0	0	0	0	0	0	0	0	0	0	0	0	0	k__Fungi	p__Basidiomycota	c__Incertae sedis	o__Malasseziales				GTGAAGATTCAAGGGCCAGCCATACAGACGTACAATAAGTGTGTCTCTGGCGGCTCGCATCCACTATACATCCATAAACCCGCGTGCACTGTTCTAAGGAGTAAGAAAGAAGAAGAAGGGGGAGGGAGAGAGTGCATGTGCTTTGCATATAACTCTCTCACTCTCCACTCTCTTTCTCTCTCTCTCCGGTTAATTACAAACTCGTATGGATTTGTATGAACGTGAGATA	1	6
otu.2008	0	0	0	1	0	0	0	0	0	0	0	0	0	0	0	0	0	0	0	k__Fungi	p__Ascomycota	c__Saccharomycetes	o__Saccharomycetales	f__Incertae sedis	g__Candida	s__Candida sp VVT_2012	CTGATTTGCTTAATTGCACAACATGTGTTTTTCTTTGAAACAAACTTGCTTTGGCGGTGGGACCAGCCTGCCGCCAGAGGTCTAAACATACAACCAATATTTTAACAACTTGTCACACCAGATTATTACTAATAGTCAAAACTTTCAACAACGGATCTCTTGGTTC	1	1
otu.2009	0	0	9	0	0	0	0	0	0	0	0	0	0	0	0	0	0	0	0	k__Fungi	p__Basidiomycota	c__Tremellomycetes	o__unidentified	f__unidentified	g__unidentified	s__Tremellomycetes sp	ATGAAACTTGGCTGAAGTTCTTGTAGCTGGCGAAAGCATGTGCTCGCTTCTTCCTTAATCCATTTCAACACCTGTGCACTCTCGGAGAGAATCTTTGATTAGAACCCCTTCTGTATAACAAACTCTGATCACTTTGAATGTTCATTTGGCCGAAAGGCTATAATATTATAACAACTTTTAAAACAGGATCTCT	1	9
otu.201	0	0	0	0	0	0	0	0	0	1	0	1	36	23	7	17	0	0	0	k__Fungi	p__Ascomycota	c__Dothideomycetes	o__Capnodiales	f__Mycosphaerellaceae	g__Mycosphaerella		TACTGAGTGAGGGAGCAATCCCGACCTCCAACCCTTTGTGAACGCATCATGTTGCTTCGGGGGCGACCCTGCCGTTCGCGGCATTACAACCGGAGGTAATAAAAACACTGCATTCTTACGTCGAAGTAAAAAGTTAATTTAATAAAACTTTCAACAACGGATCACTTGGTTCTGGCATCGATGAAGAACGCAGCGAAATGCGATAAGTAATGTGAATTGCAGAATTCAA	6	85
otu.2010	0	1	0	0	0	0	0	0	0	0	0	0	0	0	0	0	0	0	0	Unassigned							CCGAGTGAGGGTCTCTGACTCAACCTCCAACCCTTTGTCGATGAATATCAGTTGCCTTGGGGGGCCACCCGGCTCGCGCCGGCCGGTCCCCCAACGGTCTCACCACACTGCGTCTTTGCGTCGGAGTATTGAATGAATCAATCAAAACTTTTAACAACGGATCTCTTGGTTCTGGCATCGATGAAGAACGCAGCGAAATG	1	1
otu.2011	0	15	0	0	0	0	0	0	3	52	75	1	1	0	0	0	0	0	0	k__Fungi	p__Ascomycota	c__Leotiomycetes	o__Helotiales	f__Helotiaceae			CAGAGTTCATGCCCTCACGGGTAGATCTCCCACCCTTGAATATTATGCCTTAGTTGCTTTGGCAGGCCGGGGCAACCCCCGGGGCTTCGGCCTTGGTGTGCCTGCCAGAGGAAACAAACTCTGTTTTTAGTGATGTCTGAGTACTATATAATAGTTAAAACTTTCAACAACGGATCTCCTGGTTCTAGCATCGGTGACGACCGCAGCGAACTGCGATAAGTAATGTGAA	6	147
otu.2012	0	1	0	0	0	0	0	0	9	0	0	0	0	0	0	0	0	0	0	k__Fungi	p__Basidiomycota	c__Agaricomycetes	o__Polyporales	f__Polyporaceae	g__Trametes	s__Trametes versicolor	ACGAGTTTTGAAGCGAGTTGTAGCTGGCCTTCCGAGGCATGTGCACGCTCTACTCATCCACTCTACCCCTGTGCACTTACTGTAGGTTGGCGTGGGCTCCTTAACGGGAGCATTCTGCCGGCCTATGTATACTACAAACACTTTAAAGTTTCAGAATGTAACCGCGTCTAACGCATCTAAAATACAACTTTTAGAAA	2	10
otu.2013	0	5	0	1	0	0	0	0	7	0	0	0	0	0	0	0	0	0	0	k__Fungi	p__Basidiomycota	c__Agaricomycetes	o__Polyporales	f__Polyporaceae	g__Trametes	s__Trametes versicolor	ACGAGTTTTGAAACGAGTTGTAGCTGGCCTTCCGAGGCATGTGCACGCTCTGCTCATCCACTCTACCCCTGTGCACTTACTGCAGGTTGGCGTGGGCTCTTAACGGGAGCATTCTGCCGGCCTATGTATACTACAAACACTTTTAAGTATCAGAATGTAAACGCGTCTAACGCATCTACAGTACAACTTCTAGCAACGGATCTCTTG	3	13
otu.2014	0	0	2	0	0	0	0	0	0	0	0	0	0	0	0	0	0	0	0	k__Fungi	p__Basidiomycota	c__Tremellomycetes	o__unidentified	f__unidentified	g__unidentified	s__Tremellomycetes sp	ATGAAACTTGGTTGAAGTTCTTGTGGCTGGCGAAAGCATGTGCTCGCTTCTTCCTTAATCCATTTCAACACCTGTGCACTCTCGGAGGGGATCTTTGATTAGAACCCCTTCTGTACAAAAGACTCTGATAACTTTGAATGTTAATTTGGCCGAAAGGC	1	2
otu.2015	0	0	1	0	0	0	0	0	0	2	6	1	0	0	0	0	0	0	0	k__Fungi	p__Ascomycota	c__Dothideomycetes	o__Capnodiales	f__Mycosphaerellaceae	g__Sphaerulina		CCGAGTGAGGGCCTTCGGGCTCGACCTCCAACCCTTTGTGAACACATCTTGTTGCTTCGGGGGCGACCCTACCGTTCCGACGGCGAGCGCCCCCGGAGGCCTTCAAACACTGCATCTTTGCGTCGGAGTTTAAGTAAATTTAAACAAAACTTTTAGCAACGGATCTCTTGGCTCTCGCATCGATGAAGAACGCAGCGAAATGCGATAAGTAATGTGAATTGCGGAATT	4	10
otu.2016	0	0	1	0	0	0	0	0	0	0	0	0	0	0	0	0	0	0	0	k__Fungi	p__Basidiomycota	c__Tremellomycetes	o__unidentified	f__unidentified	g__unidentified	s__Tremellomycetes sp	ATGAAACTTGGTTGAAGTTCTTGTAGCTGGCGAAAGCACGTGCTCGCTTCTTCCTTAATCCATTTCAACACCTGTGCACTAACGGAGGGGAACTTTGATTAGAACCCCTTCTGTATAACAAACTCTGATAACTTTGGATGTTCATTTGGCCGAAAGGCTATAA	1	1
otu.2017	0	0	12	0	0	0	0	0	0	0	0	0	0	0	0	0	0	0	0	k__Fungi	p__Ascomycota	c__unidentified	o__unidentified	f__unidentified	g__unidentified		CAGAGAACTTGCCCTTCGGGGTAGATCTCCCACCCTTTGTTTACAATACCATTGTTGCTTTGGCAGGCCCGTCTTCGGGCCACCGGCTTCGGCTGGTCAGTACCTGCCAAAGGACCCAAAACTCTTTATAATTTATTATCTGAGTACTATATAATAGTTAAAACCTTCAACAACGGAACACATGGTTCTGGCA	1	12
otu.2018	0	0	1	0	0	0	0	0	0	0	0	0	0	0	0	0	0	0	0	k__Fungi	p__Ascomycota						ATAAAAGGATACCTTCGGGTATACCCCATCCGTGTCTATCTACTCCTGTTGCTTTGGCAGGCCGTGGTCTCCCACTGTGGGCTCTGCCTGCATGTGCCTGCCAGAGGACCAAACTCTGAATTTTAGTGATGTCTGAGTACTATATAATAGTTAAAACTTTCAACAACGGATCTCTTGGTTCTGGCATCGATGAAGAACGCAGCGAAATGCGATAAGTAATGTGAATTG	1	1
otu.2019	0	0	1	0	0	0	0	0	0	0	0	0	0	0	0	0	0	0	0	k__Fungi	p__Ascomycota	c__unidentified	o__unidentified	f__unidentified	g__unidentified		CCGAGAACTTGCCCTTCGGTGTAGATCTCCCACCCTTTGCTTACAATACCATTGTTGCTTTGGCAGGCCCGTCTTCGGGCCACCGGCTTCGGCTGGTCAGTGCCTGCCAAATGACCCAAAACTCTTTATAATTTATTTTCTGAGTACTATATAATATTTAAAACTTTCAACAACGTATCTCTTGTTTCTGGCATCGAT	1	1
otu.202	0	0	0	0	0	0	0	0	0	0	0	0	0	1	0	0	0	0	0	k__Fungi	p__Ascomycota	c__Dothideomycetes	o__Capnodiales	f__Mycosphaerellaceae			TACTGAGTGAGGGAGCAATCCCGACCTCCAACCCTTTGTGAACATATCTTGTTGCTTCGGGGGCAACCATGCCGTTCGCGGCATTCCCCCCCGGAGGTCATCAAAACACTGCATTATTACGGCGGAGTAAAAAGTTAATTTAATAAAACTTTCAACAACGGATCTC	1	1
otu.2020	0	1	3	0	0	0	0	0	0	0	0	0	0	0	0	0	0	0	0	k__Fungi	p__Basidiomycota	c__Incertae sedis	o__Malasseziales	f__Incertae sedis	g__Malassezia		GTGAAGATTTGGGCAGGCCATACGGACGCCAAAAAGTGTCCCTGGCCGCCTACACCCACTATACATCCACAAACCCGTGTGCACTGTCATGGAGAAAGGCTTCAGAGAAGTTTTATGTGGAAACTCTTGGGGTCTTTCTTCGCTGCAAACTCGAATGGTTAGTATGAACGTGGAACTT	2	4
otu.2021	0	0	1	0	0	0	0	0	0	0	0	0	0	0	0	0	0	0	0	k__Fungi	p__Basidiomycota	c__Tremellomycetes	o__unidentified	f__unidentified	g__unidentified	s__Tremellomycetes sp	ATGAAACTTGGTTGAAGTTCTTGTAGCTGGCGAAAGCATGTGCTCGCTTCTTCCTTAATCCATTTCAACACCTGTGCACTCTCGGAGAGTATCTTTGATTAGAACACATTCTGTATAACAAACTCTAATAACTTTGAATGTTCATTTGGCAGAAAGGCTCTAATATTATAACAACTTTTAACA	1	1
otu.2022	0	0	8	0	0	0	0	0	0	0	0	0	0	0	0	0	0	0	0	k__Fungi	p__Ascomycota	c__Leotiomycetes	o__Helotiales				CAGAGAACTTGCCCTTCGGGGTAGATCTCCCACCCTTTGTTTACAATACCATTGTTGCTTTGGCAGGCCCGTCTTCGGGCCGCCGGCTTCGGCTGGTTAGTACCCGCCAAAGGACCCAAAACTCTTTATAATTTATTGTCTGAGTTCTATACAATAGTTAAAACTTTCAACAACGGATCTCTTGGTTCTGGCATCGATGGAGAACGCAGCGAAATGCGATAAGTAATGG	1	8
otu.2023	0	0	2	0	0	0	0	0	0	0	0	0	0	0	0	0	0	0	0	k__Fungi	p__Ascomycota	c__unidentified	o__unidentified	f__unidentified	g__unidentified		CAGAGAACTTGCCCTTCGGGGTAGATCTCCCACCCTTTGTTTACAATACCATTGTTGCTTTGGCAGGCCCGTCTTCGGGCCGCCGGCTTCGGCTGGTTAGTGCCCGCCAAAGGACCCAAAACTCTTTATAATTTATCGACTGAGTACTATATAATAGTTGAAAC	1	2
otu.2024	0	0	1	0	0	0	0	0	0	0	0	0	0	0	0	0	0	0	0	k__Fungi	p__Ascomycota	c__Leotiomycetes	o__Helotiales				CAGAGAACTTGCCCTTCGGGGTAGATCTCCCACCCTTTGTTTACAATACCATTGTCGCTTTGGCAGGCCCGTCTCCGGGCCACCTGCTTCTGCTGGTCAGTGCCTGCCAAAGGACCCAAAACTCTTTATAGTTTATTGTCTGAGTACTATTTAATAGTTAAAACTTTCAACAACGGATCTCTTGTTTCTGGCATCGATGAAGAACGCAGCGAAAT	1	1
otu.2025	0	0	1	0	0	0	0	0	0	0	0	0	0	0	0	0	0	0	0	k__Fungi	p__Ascomycota	c__Leotiomycetes	o__Helotiales				CAGAGAACTTGCCCTTCGGGGTAGATCTCCCACCCTTTGTTTACAATACCATTGTTGCTTTGGCAGGCCCGTCCTCGGGCCACCGGCTTCGGCTGGTCAGTGCCTGCCGAAGGAACCAAAACACTTTATAATTTATTGTCTGAGTACTATATAATAGTTAAAACTTTCAACGACGGAACTCTTGGTTCTGG	1	1
otu.2026	0	1	0	0	0	0	0	0	0	0	0	0	0	0	0	0	0	0	0	k__Fungi	p__Basidiomycota	c__Agaricomycetes	o__Polyporales	f__Polyporaceae	g__Trametes	s__Trametes versicolor	ACGAGTTTTGAAACGAGTTGTAGCTGGCCTTCCGAGGCATGTGCACGCTCTGCTCATCCACTCTACCCCTGTGCACTTACTGTAGATTGGCGTGGGCTCATTAACGGGAGCATCCTGCCGGCCTATGTATACTAAAAACACTTTAAATTATCAGAATGTAAACGCGTATAAAGCATCTACAATAAAACTTTTAGCAA	1	1
otu.2027	0	1	0	0	0	0	0	0	4	0	0	0	0	0	0	0	0	0	0	k__Fungi	p__Basidiomycota	c__Agaricomycetes	o__Polyporales	f__Polyporaceae	g__Trametes	s__Trametes versicolor	ACGAGTTTTGAAACGATTTGTAGCTGGCCTTCCGAGGCATGTGCACGCTCTGCTCATCCACTCTACCCCTGTTCACTTACTTTAGGTTGGCGTGGGCTCCTTAACGGGAGCATTCTGCCGGCCTATGTATACTACAAACACTTTAAAGTATCAAAATGTAAACTCGTCTAACGCATCTATAATAAAACTTTTAGCAACGGATCTCTTGGCCCTCGC	2	5
otu.2028	0	1	0	0	0	0	0	0	0	0	0	0	0	0	0	0	0	0	0	k__Fungi	p__Ascomycota	c__Eurotiomycetes	o__Chaetothyriales	f__Herpotrichiellaceae	g__Phaeomoniella		CTGAGTTAGGGTCTCATCTCGAGCCCGAACCTCCAACCCTTTGTATAAAACACTTTGTTGCTTTGGCAGACCCGTCTGAACATCCTTTAACCGGGATCGACGACCGCCGGGGGCGTTCAGTCACCTCTGGCCAGTGCTTGCCGATAGCCTATTCAAAATTCTTTATTAAATCATGTCTGAGAAATTATAACTGAATATAATTAAAACTTTTAACAA	1	1
otu.2029	0	1	0	0	0	0	0	0	0	0	0	0	0	0	0	0	0	0	0	k__Fungi							ACTGTAACTACCCGCGTGCTCCGGTGCGCGGGACGTCACAAACCCTTCGTCGTCCGACTCTGTTGCCTCGGGGGTGACCCTGCCTTCGGGCCGGGGCCCTCCGGTGGACCATATCAAACTCTTGCGTAACACTGTCGTCTGAGTGATTTACAAAATAACTCAAAACTTTCAACAACGGATC	1	1
otu.203	0	0	0	0	0	0	0	0	0	0	0	0	0	1	0	0	0	0	0	k__Fungi	p__Ascomycota	c__Dothideomycetes	o__Capnodiales	f__Mycosphaerellaceae	g__unidentified	s__Mycosphaerellaceae sp	TACTGAGTAAGGGAGCAATCCCGACCTCCAACCCTTTGTGAACGCATCATGTTGCTTCGGGGGCGACCCTGCCGTTCGCGTCATTCCCCCCGGAGGTAATCAAAACACTGCCTTCTTACGTCGGAGTAAAAAGTTAATTTAATAACACTTTCAACACCGGATCCCTTGGTTCTGGCATCGATGAAGAATGCAGCGACATG	1	1
otu.2030	0	1	0	0	0	0	0	0	0	0	0	0	0	0	0	0	0	0	0	k__Fungi	p__Basidiomycota	c__Incertae sedis	o__Malasseziales				GTTACGATTTGTGCAGTCCATACGGTCTCCCAAAAGTTTCCCTGGCCGCCTACACCCACTATACATCCACAAACCCGTGTGCACTGTCTTGGAGAAAGGCTTCAGAGAAGTTTTTTGTGGCCTCTCTTGGGGTCTTTCTTCGCTACAAACTCGAATGGTTAGTATGAACGTGGAACTTGGTTGGACTGTCACCGGCCA	1	1
otu.2031	0	1	0	0	0	0	0	0	0	0	0	0	0	0	0	0	0	0	0	k__Fungi	p__Basidiomycota	c__Incertae sedis	o__Malasseziales	f__Incertae sedis	g__Malassezia		GTGAAGATTTGTGCATGCCATACGGACGCCAAAAATTGTCCCTTGCCGCCTACACCCACTATACATCCACAAACCCGTGTGCACTGTCTTGGAGAAATGCTTCAGAGAAGTTTTTTGTTGCCTCTCTTGGGTTCTTTCTTCTCTACAAACTCGAATGGTTATTATTAACCTGGAACTTGCTTGGACCGTCACCTGCCAACAAACTATACACAACTTTCGACAAC	1	1
otu.2032	0	1	0	0	0	0	0	0	0	0	0	0	0	0	0	0	0	0	0	k__Fungi	p__Basidiomycota	c__Agaricomycetes	o__Polyporales	f__Polyporaceae	g__Trametes	s__Trametes versicolor	ACGAGTTTTGAAACGAGTTGTAGCTGGCCTTCCGAGGCATGTGCACTCTCTTCTCATCCACTCTACCCCTGTTCACTTACTGTAGGTTGGCGTGTTCTCCTTAACTGGAGCATTCTTCCGGCCTATGTATACTACAAACACTTTAAAGTATCAGAATGTAAACGC	1	1
otu.2033	0	1	0	0	0	0	0	0	0	0	0	0	0	0	0	0	0	0	0	k__Fungi	p__Basidiomycota	c__Incertae sedis	o__Malasseziales				GTGAAGATTTGGGCAGGCCATACGGACGCCAAAAAGTGTCCCTGGCCGTCTACACCCACTATACATCCACAAATCCGTGTGCACTGTCTTGGAGAAAGGCTTCAGAGGAGTTTTTGTGGCCTCTCTTGGTGTCTTTCTCCGCTACAAACTCGAATGCTTAGTATCAACGTGGAACTTGTTTGGACCGTCACTGGCCAACAAACTATACACAA	1	1
otu.2034	0	1	0	0	0	0	0	0	0	0	0	0	0	0	0	0	0	0	0	k__Fungi	p__Basidiomycota	c__Incertae sedis	o__Malasseziales	f__Incertae sedis	g__Malassezia		GTGAAGATTTGGGCAGGCCATACGGACGCCAAAAAGTGTCCCTGGCCGCCTACACCCACTATACATCCACAAACCCGTGTGCACTGTCATGGAGAAAGGCTTCAGAGAAGATTTTTGTGACCTCTCTTGGGGTCTTTCTTAGCTACAAACTCGAATGGTTAT	1	1
otu.2035	0	1	0	0	0	0	0	0	0	0	0	0	0	0	0	0	0	0	0	k__Fungi	p__Ascomycota	c__Dothideomycetes	o__Pleosporales	f__Pleosporaceae			CACAATAACAAGGCGGGCTGGACACCCCCCGCTGGGCACTGCTTCCCGGCGTGCGCGGCGGGGCCGGCCCTGCTGAATTATTCACCCGAGTTTTTTGCATACTTCTTGTTTCCTGGGTGGGCTCGCCCGCCCTCAGGACCAACCCCAAACCTTTTGCA	1	1
otu.2036	0	1	0	0	0	0	0	0	0	0	3	0	0	0	0	0	0	0	0	k__Fungi	p__Ascomycota	c__Leotiomycetes	o__Helotiales				CAGAGTTCATGCCCTCACGGGTAGACCTCCCACCCTTGAATATTATACCTTAGTTGCTTTGGCAGGCCGGGGCAACCCCCGGGGCTTCGGACTTGGTGTGCCTGCCAGAGGAGACAAACTCTGTTTTTAGCGATGTCTGAGTACTATATACTAGTTAAAACTTTCAACAACGGAACTCTT	2	4
otu.2037	0	1	0	0	0	0	0	0	0	0	0	0	0	0	0	0	0	0	0	Unassigned							GTGAAACATCAGAGTGCTCTTCATTGAGGCTCGTTTTAACTATCCGATACACTTTGTGCATTTGAAATTCATACATTGTCTTTATTGACTTTGTACTTTACATAACCCCATTGCTTTAAACGAGATGATGATGTCTTATAAATTGAAATATGAAAGAAACAACTTTCAGCAACGGATTTCTTGGCTCTCGCATCGATGAAGAACGCAGCGAAATGCGATACGTAATGTG	1	1
otu.2038	0	1	0	0	0	0	0	0	0	0	0	0	0	0	0	0	0	0	0	k__Fungi	p__Ascomycota	c__Dothideomycetes	o__Pleosporales	f__Pleosporaceae			CACAATAACAAGGCGGGCTGGACAACCCCCGCTGGGCACTGCTTCACGGCGTGCGCGGCGGGGCCGGCCCTGCTGAATTATTCACCCGTGTCTTTAGCGTACTTCTTGTTTCCTGGGTGGGCTCGCCCGCCCCAAGGACCAACCACAAACCTTTTGCAAAAGCAATAA	1	1
otu.2039	0	1	0	0	0	0	0	0	0	0	0	0	0	0	0	0	0	0	0	Unassigned							TTTCGGAAGCCTTTGCACCGTGGCGACTACAGATACAGGTTGCAAGTAGCCCCTGGCTGCAACACGATCGAATTGCGGGAACGTCCTAAAACCTACGGTACCAACACCCCAGGGAAACCTGGAACGGGCCTGCGCTAACCACGCCGGGGGTAACAATC	1	1
otu.204	0	0	0	0	0	0	0	0	0	0	0	0	0	2	0	0	0	0	1	Unassigned							CTCTAAACAACGGAGCAAGTGGCATCAGCCGCTACATATTCGAATTGCGGGGAAATCCTAAAGCTCAGGCTACTATTCAGAGTTGAAAGACACTGTTACAGTAAGAACGCCTGTGATGTCACAATGGATAATCCGCAGCCAAACCTCTACAGCGCAAAGCCAAGAGGAAGGTTCACAGACTAA	2	3
otu.2040	0	4	0	0	0	0	0	0	0	3	5	0	0	0	0	0	0	0	0	k__Fungi	p__Ascomycota	c__Leotiomycetes	o__Helotiales	f__Helotiaceae	g__Hymenoscyphus	s__Hymenoscyphus tetracladius	CAGAGTTCATGCCCTCACGGGTAGATCTCCCACCCTTGAATATTATACCTTAGTTGCTTTGGCAGGCCGGGGAAACCCCCGGGGCTTCGGCCCTGGTGTGCCTGCCAGAGGAGACAAACTCTGTTTTTAGTGATGTCTGAGTACTATATAATAGTTAAAACTTTCAACAACGGATACCTCGGTTCTGGCAT	3	12
otu.2041	0	1	0	0	0	0	0	0	0	0	0	0	0	0	0	0	0	0	0	k__Fungi	p__Basidiomycota	c__Agaricomycetes	o__Polyporales	f__Polyporaceae	g__Trametes	s__Trametes versicolor	ACGAGTTTCGAAACGAGTTGTACCTGGCCTTCCGAGGCATGTGCACGCTCTGCCCATCCACTCTACCCCTGTGCACTTACTGTAGGTTGGCGTGGGCTCCTTAACGGGCGCATCCTGCCCGCCTATGTATATTACAAACACTTTAAAGTATCAGAATATAAACGCGTCCA	1	1
otu.2042	0	1	0	0	0	0	0	0	0	0	0	0	0	0	0	0	0	0	0	k__Fungi	p__Basidiomycota	c__Agaricomycetes	o__Polyporales	f__Polyporaceae	g__Trametes	s__Trametes versicolor	ACGAGTTTTGAAACGAGTTGTAGCTGGCCTTCCGGGGCATGTGCACGCTCTGCTCATCCACTCTACCCCTGTGCACTTACTGTAGGTTGGCGTAGGCTACTTAACGGGAGCATTCTGCCGGCATATGTATACTACAAACACTTTAAAGTATCAGAACTTAAACGCGTCTAACGCATCTAAAATACAACTTT	1	1
otu.2043	0	1	0	0	0	0	0	0	0	0	0	0	0	0	0	0	0	0	0	k__Fungi	p__Ascomycota	c__Leotiomycetes	o__Helotiales				ATGAGAACTAAGGGTGGTAGCCTTGGCTACTACTCTGAACACTCCACCCTTTGTTTACATTACCTTTGTTGATTTAGCAGGCCCGCCTTTGGGCCGCCGGCACCTGATGGTCAGCGCCTGCTAGAGGACCTAACACTCTTGTTACTAATATTGTCTGAGTACTATATAATAGATAAAACTTTCAACA	1	1
otu.2044	0	1	0	0	0	0	0	0	2	0	0	0	0	0	0	0	0	0	0	k__Fungi	p__Basidiomycota	c__Agaricomycetes	o__Polyporales	f__Polyporaceae	g__Trametes	s__Trametes versicolor	ACGAGTTTTGAAACGAGTTGTAGCTGGCCTTCCGAGGCATGTGCACGCTCTGCTCATCCACTCTACCCTGTGCACTTACTGTAGGTTGGCATGGGCTCCTTAAAGGGAGAATTCTGCCGGCCTATGTATACTACAAACACTTTAAAGTATCAGAATGTAGACGCGTCTAACGCA	2	3
otu.2045	0	1	0	0	0	0	0	0	0	1	10	1	0	0	0	0	0	0	0	k__Fungi	p__Ascomycota	c__Leotiomycetes	o__Helotiales				CAGAGTTCATGCCCTCACGGGTAGATCTCCCACCCTTGAATATTATACCTTAGTTGCTTTGGCAGGCCGGGGCAACCCCCGGGGCTTCGGCCTTGGTGTGCCCGCCAGAGGAAACAAACTCTGTTTTTGGTGATGTCTGAGTACTATATAATAGTCAAAACTTTCAACAACGGATCTATTGGCTCTGGCATCGATGACG	4	13
otu.2046	0	1	0	0	0	0	0	0	0	0	0	0	0	0	0	0	0	0	0	k__Fungi	p__Basidiomycota	c__Agaricomycetes	o__Polyporales	f__Polyporaceae	g__Trametes	s__Trametes versicolor	ACGAGTTTTGAAACGAGTTGTAGCTGGCCTTCCGATTCTGGTGCACGCTCTGCTCATCCACTCTACCCCTGTGCACTTACTGTAGGTTGGCGGGGGCTCCTTAACGGGAGCATTCTGCCGGCCTATGTATACTACAAACACTTTAAATTATCAGAATGTAAACGCGTCTAACGCATCTATTATACAACTTTTAGCAAC	1	1
otu.2047	0	0	1	0	0	0	0	0	0	0	0	0	0	0	0	0	0	0	0	k__Fungi	p__Ascomycota	c__unidentified	o__unidentified	f__unidentified	g__unidentified		CAGAGAACTTGCCCTTCGGGGTAGATCTCCCACCCTTTGTTTACAATAACATTGTTGCTTTGGCAGGCCCGTCTTCGGGCCACCGGCTTCGGCTGGTCAGTTCCTGCCAAAGGACCAAAAACTCTTTATAATTTATTGTCTGAGTACTATGTAATCGTTAAAACTTTCGACAACGGAT	1	1
otu.2048	0	0	1	0	0	0	0	0	0	0	0	0	0	0	0	0	0	0	0	k__Fungi	p__Basidiomycota	c__Tremellomycetes	o__unidentified	f__unidentified	g__unidentified	s__Tremellomycetes sp	ATGAAACTTGGTTGAAGTTCTTGTAGCTGGCGAAATCATGTACTCGCTTCTTCCTTAATCCATTTCAACACCTGTGCACTCTCGGAGGGGATCTTTGATTAGAACCACATCTGTATAACAAACTCTAATAACTTTGAATGTTCATTTAGCCGAAAGGCTATAATATTATAACAAC	1	1
otu.2049	0	0	1	0	0	0	0	0	0	0	0	0	0	0	0	0	0	0	0	Unassigned							TAGCGATGGGAAGAGCACACGTCTGGCATATCAATAAGAGGAGGATGTTAGCGATCGGAAGAGCACACGTCTGGCATATCAATAAGCGGAGGATGTTAGCGATCGGAAGAGCCACACCGTCTGACATATCAATAAGCGGAGGATGTTAGCGATCGGAAGAGCACACGTCTGAACTCCAGTCACCTAGTACGATCTCGTATGCCGTCTTCTGCT	1	1
otu.205	0	0	0	0	0	0	0	0	0	1	0	3	10	13	9	6	0	0	0	k__Fungi	p__Ascomycota	c__Dothideomycetes	o__Capnodiales	f__Mycosphaerellaceae	g__Mycosphaerella		TACTGAGTGAGGGAGCAATCCCGACCTCCAACCCTTTGTGAACGCATCATGTTGCTTCGGGGGCGACCCTGCCGTTCGCGGCATTCACCCCGGAGGTAATAAAAACACTGCATTCTTACGTCGGAGTAAAAAGTTAATTCAATAAAACTTTCAACAACGGATCTCTTGGTTCTGGCATAGAAGAAGAACGCAGCGAAATGCGATAAGTACTGTGAATTACAG	6	42
otu.2050	0	0	1	0	0	0	0	0	0	0	0	0	0	0	0	0	0	0	0	k__Fungi	p__Ascomycota	c__Dothideomycetes	o__unidentified	f__unidentified	g__unidentified		CTGAGTGAGGGCTCCGGCCCGACCTCCAACCCTTTGTGAACCACAACTTGTTGCTTCGGGGGCGACCCTGCCGTTCGCGGCGGCGGTGCCCCCGGAGGCCTTCAAACACTGCATTTCATACGTCGGAGTCTCAAGTAAATTGAACAAAACTTTCAACAACGGATCTCTTGGTACTGGCTTCGATGAAGAACGCAGCGAAATGCGATAAGTAATGTGAATTGCAGAATT	1	1
otu.2051	0	0	1	0	0	0	0	0	0	0	0	0	0	0	0	0	0	0	0	k__Fungi	p__Basidiomycota	c__Tremellomycetes	o__unidentified	f__unidentified	g__unidentified	s__Tremellomycetes sp	ATGAAACTTGCTTGAAGTTCTTGTAGCTGGCGAAAGCATGTGCTCGCTTCTTCCTTAATCCATTTCAACACCTGTGCACTCTCGGAGGGGATCTTGGATTAGACCCCCTTCTGTATAACAAACTCTTATTACTTTGAATGTTCATTTGGCCTAAAGGCTATAATATTATAACAACTTTTAACAACTGATCTCTTGGC	1	1
otu.2052	0	0	1	0	0	0	0	0	0	0	0	0	0	0	0	0	0	0	0	k__Fungi	p__Ascomycota	c__unidentified	o__unidentified	f__unidentified	g__unidentified		CAGAGAACTTGCCCTTCGGGGTAGATCTCCCACCCTTTGTTTACAATACCATTTTTTCTTTTACAGGCCCGTCTTCGGGCCACCGACTACGGCTGGTCAGTGCCTGCCAAAGGACCCAAAACTCTTTATCATTTATTGTCTGAGTACTATATAATAGTTAAAACTTTCAACAACAGATCTCTTGGTTCTTGCATCGATGAAGAACGCAGCGAAATGCGATAAGTAATGT	1	1
otu.2053	0	0	1	0	0	0	0	0	0	0	0	0	0	0	0	0	0	0	0	k__Fungi	p__Ascomycota	c__unidentified	o__unidentified	f__unidentified	g__unidentified		CAGAGAACTTGCACTTCGGGGTAGATCTCCCACCCTTTGCTTACAATACCATTTTTGCTTTGACAGGCCCGTCTTCGGGCCACCGGCTTCGGCTGGTCAGTGCCTGCCAAAGGACCCAAACCTCTTTATACTTTATTGTCTGAGTACTATATAATAGTTAAAACTTTCCACAAC	1	1
otu.2054	0	0	3	0	0	0	0	0	0	0	0	0	0	0	0	0	0	0	0	k__Fungi	p__Ascomycota	c__Leotiomycetes	o__Helotiales				CAGAGAACTTGCCCTTCGGGGTAGATCTCCCACCCTTTGTTTACAATACCATTGTTGCTTTGGCAGGCCCGTCTTCGTGCCACAGGCTTCGGCTGGCCAGTTCCTGCCAAAGGACCCAAACCTCTTTATAATTTATTGTCTGAGTACTATATAATAGTTAAAACTTTCAACAACGGATCTCTTGGTTCTTGCATCGATGAAGGACGCAGCGA	1	3
otu.2055	0	0	1	0	0	0	0	0	0	0	0	0	0	0	0	0	0	0	0	k__Fungi	p__Ascomycota	c__Leotiomycetes	o__Helotiales				CAGAGAACTTGTCCTTCGGGGTAGATCTCCCACCCTTTGTTTACAATACCATTGTTGCTTTGGCAGGCCCGTCTTCTGGCCACCGGCTTCGGCTGGTCAGTGCCTGCCACAGGACCCAAAAATCTTTCTAATTTATTGTCTGAGTACTATATAATAGTTAAAACTTTCAACAACGAATCTCTTGGTTCTGGCATC	1	1
otu.2056	0	0	1	0	0	0	0	0	0	0	0	0	0	0	0	0	0	0	0	k__Fungi	p__Basidiomycota	c__Incertae sedis	o__Malasseziales				GTGAAGATTTGGGCAGGCCATACGGACGCCAAAAAGTGTCCCTGGCAGCCTACACCCACTATACATCCACAAACCCGTGTGCACTGTCTAGGAGAAAGGCTTCAGAGAAGTTATTTGTGGCCTCTCTTGGGGTCTTTCTTCGCTACACACTCGAGTGGTTAGTATGACCGTGGAACTTGGTTGGACC	1	1
otu.2057	0	0	1	0	0	0	0	0	0	0	0	0	0	0	0	0	0	0	0	k__Fungi	p__Basidiomycota	c__Incertae sedis	o__Malasseziales				TTGAAGATTTGGGCAGGCCATACGGACGCCAAAAAGTGTCCCTGGCCGCCTACACCCACTATACATCCACAAACCCGTGTGAACTATCATGAAAAAAAACTTCAGAGAAGTTATTTGTGGCCTCTCTTGGGGTCTTTCTTCGCTACAAACTCGAATGGTTAGTATGAACGTGGAACTTGG	1	1
otu.2058	0	0	1	0	0	0	0	0	0	0	0	0	0	0	0	0	0	0	0	k__Fungi	p__Ascomycota	c__unidentified	o__unidentified	f__unidentified	g__unidentified		AAGAGAACTTGCCCTTCGGGGTAGATCTCCCACCCTTTGTTTACAATACCATTGTTGCTTTGGAGGGCCCGTCTTCGGGCCACCGGCTTCGGCTGGTAAGTGCCTGCCAAAGGACCCAAAACTATTTATAATTTATTGTCTGAGTACTATATAATAGT	1	1
otu.2059	0	0	1	0	0	0	0	0	0	0	0	0	0	0	0	0	0	0	0	k__Fungi	p__Ascomycota	c__unidentified	o__unidentified	f__unidentified	g__unidentified		CAGAGAACTTGCCCTTCGGGGTAGATCTCCCACCCTTTGTTTACAATGCCATTGTTGCTTTGGCAGGCACGTCTTCGGGCCACCGGCCTCGGCTGGTCAATGCCTGCCAAAGGACCCAAAACTCTTTAAAATTTATTGTCTGAGTCCTATATAATAGTTAACACTTTCAAC	1	1
otu.206	0	0	0	0	0	0	0	0	0	0	0	0	0	1	0	0	0	0	0	k__Fungi	p__Ascomycota	c__Dothideomycetes	o__Capnodiales	f__Mycosphaerellaceae	g__unidentified	s__Mycosphaerellaceae sp	TACTGAGTGAGGGAGCAATCCCGACCTCCAACCCTTTGTGAACGCATCATGTTGCTTCGGGGGCGACCCTGCCGTTCGCGGCATTCCCCCGGAGGTAATCAAAACACTGCATTCTTCCGTTGGAGTAAAAAGTAAATTTAATAAAAATTTCAACAACGGATCTC	1	1
otu.2060	0	0	3	0	0	0	0	0	0	0	0	0	0	0	0	0	0	0	0	k__Fungi	p__Basidiomycota	c__Tremellomycetes	o__unidentified	f__unidentified	g__unidentified	s__Tremellomycetes sp	ATGAAACTTTGTTGACGTTCTTGTAGCTGGCGAAAGCATGTGCTCGCTTCTTCCTTAATCCATTTCAACACCTGTGCACTCTCGGAGGGGATCTTTGATTAAAACCCCTTCTGTATAACAAACTCTGATAACTTTGAATGTTCATTTGGCCGAAAGGCTATCATATTATAAAAACTTTTAACAACTGATCTCTTGGCTCTCCCATCGATGAAGAACGCAGCGAAATGA	1	3
otu.2061	0	0	2	0	0	0	0	0	0	0	0	0	0	0	0	0	0	0	0	k__Fungi	p__Ascomycota	c__Leotiomycetes	o__Helotiales				CAGAGAACTTGCCCTTCGGGGTAGATCTCCCACCCTTTGTTTACAATACCATTGTTGCTTTGGCGGGCCCGTCTTCGGGCCACCGGCTTAGGCTGGTAAGTGCCTGCCAAAGGACCCAAAACTCTTTATAATTTATTGCCTGAGCACTATATAATAGTTAAGACTTTCAACAACGGATCTCTTGGTTCTGGCATCGATGAAGAACGCAGCGAAATGCGATAAGTAATGG	1	2
otu.2062	0	0	1	0	0	0	0	0	0	0	0	0	0	0	0	0	0	0	0	k__Fungi	p__Basidiomycota	c__Tremellomycetes	o__unidentified	f__unidentified	g__unidentified	s__Tremellomycetes sp	ATGAAACTGGGTTGAAGTTCTTGTAGCTGGCGAAAGCATGTGCTTGCTTCTTCCTTAATCCATTTCAACACCTGCGCACTCTCGGAGGGGAACTTTGATTAGAACCCCTTCTGTATACCAAACTCTGATAAATTCGAATGTTCATTTGGCCGAAAGGCTATAATATTATAACAACTTTTAACAACGGATCTCTTGGCTCTCGCATCGATGAAGAA	1	1
otu.2063	0	0	3	0	0	0	0	0	0	0	0	0	0	0	0	0	0	0	0	k__Fungi	p__Ascomycota						CAGGGAACTTGCCCTTCGGGGTAGATCTCCCACCCTTTGTTTACAATACCATTGTTGCTTTGGCAGGCCCGTCATCGGGCCACCGGCTTCAGCTGGTCAGTGCATGCCAAAGGACCCAAAACTCTTTATAATTTATTGTCTGAGTACTATATAATAGTTAAAACTTTCAACAACGGATCTCTTGGTTATTGCAGCGAT	1	3
otu.2064	0	0	0	1	0	0	0	0	0	0	0	0	0	0	0	0	0	0	0	k__Fungi	p__Basidiomycota	c__Incertae sedis	o__Malasseziales	f__unidentified	g__unidentified	s__uncultured Malasseziales	GTGAAGATTCAAGGGCCAGCCATACAGACGTACAATAGGTGTGTCTCTGGCGGCTCGCATCCACTATACATCCATAAACCCGTGTGCACTGATCTAAGGAGTAAGAAAGAAGAAGAAGGGGGATGGAGAGAGAGTGCATGTGCTCTGCATATAACTCTCTCACTCTCCACTCTCTTTCTCTATCTCTCCGGTTAATTACAAACTCGTATG	1	1
otu.2065	0	0	0	1	0	0	0	0	0	0	0	0	0	0	0	0	0	0	0	k__Fungi	p__Ascomycota	c__Dothideomycetes	o__Pleosporales	f__Venturiaceae			ATGGGTTTCCCGCCTCCGGGCGCAACTCCACCCTTTGTAACAGCGGCCCGGATTCGGCGCCTGGCGGGGACTACCCCCCGTTCGCGGGGGGCCCCGCCTGCCGGAATTAGCCAACCCTGCCCAGAAAATTGAAGTCTGAGAACAAGTTAAATTAAACAAAACTTTCAACAACGGATCTCTTGGTTCTGGCAACGATGAAGAACGCA	1	1
otu.2066	0	0	1	0	0	0	0	0	0	0	0	0	0	0	0	0	0	0	0	k__Fungi	p__Ascomycota	c__Leotiomycetes	o__Helotiales				CAGAGAACTTGCCCTTCGGGTAGATCTCCCACCCTTTGTTTACAATACCATTGTTGCTTTGGCAGGCCCGTCTTCGGGCCACCGGCTTCGGCTGGTCAGTACCTGCCAAAGGACCCAAAACTCTTTATAATTTATTTTCTGAGTACTATATAATCGTCAAAACTTTCAACAACGTATCTCTTGGTTCTGGCATCGATGAACAACGCAGCGAAATGCAATAAGTAATGTG	1	1
otu.2067	0	0	1	0	0	0	0	0	0	0	0	0	0	0	0	0	0	0	0	k__Fungi	p__Ascomycota						CAGAGAACTTGCCCTTCTGGGTAGATCCCCCACCCTTTGTTTACAATACCATTGTTGCTTTGGCAGGCCCGTCTTCGGGCCACAGGCTTCGGCTGGTCAGAGCCTGCCAAAGTACCCCAAAATCTTTATAATTTATTGTCTGAGTACTATATAATAGTTAAAACTTTCAACAAC	1	1
otu.2068	0	0	1	0	0	0	0	0	0	0	0	0	0	0	0	0	0	0	0	k__Fungi	p__Basidiomycota	c__Tremellomycetes	o__unidentified	f__unidentified	g__unidentified	s__Tremellomycetes sp	ATGCAACTTGGTTGAAGTTCTTGTAGCTGGCGAAAGCATGTGCTCGCTTCTTCCTTAATCAATTTCAACACCTGTGCACTCTCGGAGTGGATCTTTGATTAGAACCCCTTCTGTATAACCAACTCTGATAACTTTGAATGTTCATTTGGCCGAAAGGCTACAATATTATAACATCTTTTAACAACGGATCTCTTGGCTCTCCCATCGATGACGAAAGCAGCGAAATTC	1	1
otu.2069	0	0	1	0	0	0	0	0	0	0	0	0	0	0	0	0	0	0	0	k__Fungi	p__Ascomycota	c__unidentified	o__unidentified	f__unidentified	g__unidentified		CAGCGAACTTGCCCTTCGGGGTAGATCTCCCACCCTTTGCTTACAATACCCTTGTTGCTTTGGCAGTCCCGTCTTCGGGCCACCGGCTTCGGCTGGTCAGTTCCTGCCAAAGGACCCAAAACTCTTTATACTTCATTGTCTGAGTACTATATAATAGTTAAAACTTTCAACAA	1	1
otu.207	0	0	0	0	0	0	0	0	0	0	0	0	0	4	0	0	0	0	0	Unassigned							CTCTAAACAACGGAGCAAGTGGCAGCAGCCGCTACATATTCGAATTGCGGGGAAATCTTAAAGCTCAGGCTACTATTCAGAGTTGAAAGACTCTGTTACAGTAAAAACGCCTGTGATGTAACAATGGATAATCCGCAGCCAAATCTCTACAGCGCAACGCC	1	4
otu.2070	0	0	1	0	0	0	0	0	0	0	0	0	0	0	0	0	0	0	0	k__Fungi	p__Ascomycota	c__unidentified	o__unidentified	f__unidentified	g__unidentified		CAGAGAACATGCCCTTCGGGGTAGATCTCCCACCCTTTTTTTACAATACCATTGTTGCTTTGGCAGGCCCGTCTTCTGGCCACCGGCTTCGGCTGGTCAGTGCCTGCCACAGCACCCAAAACTCTTTATAATTTATTCTCTGATTACTATATAATAGTTAAAACTTTCAACAAC	1	1
[truncated: 1,619 more rows]

## Sheet: otu_table_curated
otu.id	fagus01	fagus02	fagus03	fagus04	fagus05	fagus06	fagus07	fagus08	fagus09	fagus11	fagus12	fagus13	fagus14	fagus15	fagus21	fagus22	fagus23	fagus24	fagus25	kingdom	phylum	class	order	family	genus	species	otu.id.fasta	its1	count	sum
[truncated: 697 more rows]

[truncated: 2 more sheets: otu_table_for_R, meta_data_for_R]
